# Supplementary material for: Effects of different protein sources on rumen fermentation-microbial characteristics, nutrient utilization, and fecal and urinary metabolites in periparturient breeding cows
Source: Front Microbiol. 2026 Jun 3;17:1834901. doi: 10.3389/fmicb.2026.1834901 (PMC13273543; doi:10.3389/fmicb.2026.1834901)
Supplement: Supplementary file 1 [file Data_Sheet_1.CSV]

ID	Metabolite	代谢物	metab_id	level	Fragmentation Score	Theoretical Fragmentation Score	compound source	KEGG Pathway ID	KEGG Pathway Description	Library ID	Adducts	Formula	Retention time	通路	KEGG Compound ID	Mode	KEGG Compound First Category	KEGG Compound Second Category	KEGG Pathway First Category	KEGG Pathway Second Category	HMDB Superclass	HMDB Class	M/Z	RSD	Score	Mass Error	CAS ID	HMDB Subclass	A220971	A221013	A221088	A221130	A210408	A221092	A221113	A210257	A0155	A210565	A220788	A221065	A221064	A210417	A220688	A221127	A210947	A220529	A210484	A220782	A221046
pos_160	2-(6-Hydroxy-4-Oxo-2-Sulfanylidene-1H-Pyrimidin-5-Yl)Propanedial	-	metab_159	B(ii)	0.0	51.8	-	-	-	HMDB0255358	M+Na-H2O	C7H6N2O4S	0.33541666666700004	-	-	pos	-	-	-	-	Organoheterocyclic compounds	Diazines	218.982688303	0.136270677569	43.6	-6.28199685329926	-	Pyrimidines and pyrimidine derivatives	6.6885062377799995	6.56642421363	5.91174659775	6.835170241340001	6.0366892864	5.852863621919999	6.377407295529999	6.96124065281	5.238500177990001	6.68347649774	6.5793299821	6.3566225867199995	5.29223059899	6.70009986214	4.7922967969300005	6.83271138696	6.3088332418499995	6.47904783807	6.2960708183500005	6.13472367409	6.59093053623
pos_194	Fructosyl-Lysine	-	metab_193	B(i)	86.3	0.0	nonnatural	-	-	HMDB0252495	M+H	C12H24N2O7	0.35655	-	C16488	pos	-	-	-	-	Organic acids and derivatives	Carboxylic acids and derivatives	309.164379219	0.105503423633	54.6	-4.0509338687863705	-	Amino acids, peptides, and analogues	5.12637377605	5.36328831215	5.08369588541	5.053744888430001	4.746625964890001	5.14019127343	5.11856855535	4.91118558932	5.15334295334	5.53891460379	5.01076194961	5.5016453169	4.98804149806	4.656578326	5.23218386229	4.92574628818	4.33953267783	4.78196938441	4.58067835667	5.04565013614	5.01911898112
pos_265	N6,N6,N6-Trimethyl-L-Lysine	-	metab_264	B(i)	81.3	0.0	-	map01100;map00310	Metabolic pathways;Lysine degradation	HMDB0001325;PW_C001022	M+H	C9H20N2O2	0.38299999999999995	代谢途径;赖氨酸降解	C03793	pos	-	-	Metabolism;Metabolism	Global and overview maps;Amino acid metabolism	Organic acids and derivatives	Carboxylic acids and derivatives	189.158940611	0.0809824044489	54.8	-4.32474446563666	-;19253-88-4	Amino acids, peptides, and analogues	5.69648546676	6.1160919939100005	5.99261855649	5.67485684816	5.57350477645	6.427995269099999	5.86832542848	4.415852997769999	5.91329992841	6.40685072291	5.88724854013	6.00134898201	6.277589509229999	5.863522794330001	6.482772864739999	5.82237274811	5.50316349157	5.66276435445	5.49343119482	6.2758821576	6.0547456551100005
pos_333	3-Methylhistidine	3-甲基组氨酸	metab_332	B(i)	74.7	0.0	-	map01100;map00340	Metabolic pathways;Histidine metabolism	HMDB0000001;HMDB0000479;HMDB0000479;PW_C000364	M+H	C7H11N3O2	0.393583333333	代谢途径;组氨酸代谢	C01152	pos	-	-	Metabolism;Metabolism	Global and overview maps;Amino acid metabolism	Organic acids and derivatives	Carboxylic acids and derivatives	170.09165773700002	0.0379203276854	53.0	-4.40784594505953	368-16-1	Amino acids, peptides, and analogues	5.56396560752	6.06515860561	5.58575979288	5.6021778483	5.340925758409999	5.77623269084	5.80994553655	5.0478766858599995	5.602385022309999	5.900675150490001	5.5393904669000005	5.808650223119999	5.67149405822	5.74535882331	5.85351016883	5.3624678032199995	5.380792870750001	5.63511581531	5.31195780537	5.60411909217	5.707872897430001
pos_560	Asparagine-Betaxanthin	-	metab_559	B(ii)	0.0	42.2	-	-	-	HMDB0304648	M+Na	C13H15N3O7	0.436233333333	-	-	pos	-	-	-	-	Organic acids and derivatives	Carboxylic acids and derivatives	348.078132889	0.17449320532200002	44.8	-6.4216585222200715	-	Amino acids, peptides, and analogues	4.8293131856	3.3134347761400003	4.76971035745	3.8315595455500002	4.758090063919999	3.33319675602	3.3789749535799998	3.45003860694	4.52810910128	3.2273934450599997	4.913431542580001	3.33652390895	4.9774816434	4.29419607484	3.9273781921	4.9034241145	4.187890448419999	3.99790088574	4.87140844267	5.0224772223	3.62476133312
pos_581	L-Histidinol-Phosphate	-	metab_580	B(ii)	0.0	48.9	-	map01100;map00340;map01230	Metabolic pathways;Histidine metabolism;Biosynthesis of amino acids	HMDB0304403	M+H	C6H12N3O4P	0.44153333333300004	代谢途径;组氨酸代谢;氨基酸生物合成	C01100	pos	-	-	Metabolism;Metabolism;Metabolism	Global and overview maps;Amino acid metabolism;Global and overview maps	Organic acids and derivatives	Organic phosphoric acids and derivatives	222.06299594	0.038933490570699995	47.3	-3.7230286131405013	-	Phosphate esters	4.82447443714	4.8898828369	5.07173929365	5.224449054080001	5.3415068122500005	4.676487309980001	4.318237004369999	5.41765217513	4.7362750272400005	4.88942402077	4.995120781630001	4.8536739237	4.94177670329	4.79458662659	4.86895862065	4.8187439350800005	5.0220032821	4.46919044806	5.09533194656	5.09634368698	5.09154600161
pos_658	N1-Acetylspermidine	N1 -乙酰亚精胺	metab_657	B(i)	61.5	0.0	-	-	-	HMDB0001276	M+H	C9H21N3O	0.4575	-	C00612	pos	-	-	-	-	Organic acids and derivatives	Carboximidic acids and derivatives	188.174925225	0.11453449037999999	49.7	-4.3464267366232585	-;14278-49-0	Carboximidic acids	4.8101011198000005	3.16710506703	3.5195224566400003	3.9269948661500003	3.54996767185	3.9383329264099998	4.781188681540001	4.52058254337	2.99672755701	3.45288167624	4.59680157693	3.95227397378	4.74765758818	3.69921159442	3.58223297812	4.50735139945	4.56278826263	3.3456997740900003	4.389908458480001	4.01454552003	3.61490178675
pos_685	5-Aminofluorescein	5-氨基荧光素	metab_684	B(ii)	0.0	48.6	nonnatural	-	-	HMDB0246747	M+ACN+Na	C20H13NO5	0.4681	-	-	pos	-	-	-	-	Organoheterocyclic compounds	Benzopyrans	411.096513338	0.275613649547	47.2	3.95021687659212	-	1-benzopyrans	3.22050477173	5.2862589772	3.3499245054699998	5.84068223594	4.067289038	3.1958616966699998	3.2416323874799997	5.63906003715	3.2978351453900006	4.99731983784	4.29480823579	3.5921876221800004	3.2625530589	4.97508970764	3.25302745869	3.72932678551	3.3331908303500004	3.25533516557	3.3013872011900003	3.31161249709	3.33978407998
pos_695	1-[[3-(4-Chlorophenyl)-1,2,4-Oxadiazol-5-Yl]Methyl]-4-Phenylpyrazine-2,3-Dione	-	metab_694	B(i)	40.4	0.0	-	-	-	-	M+H	C19H13ClN4O3	0.47338333333300003	-	-	pos	-	-	-	-	-	-	381.077749666	0.0079657790569	41.0	7.512450305221652	-	-	6.9998133645000005	8.00004324829	7.505555325669999	8.318952825110001	8.108307015860001	7.631657570760001	6.345533216130001	8.00616732183	7.82666899241	7.8463456449899995	7.52356593602	7.656821720680001	7.1353154208500005	7.723615251960001	7.53680095031	7.466102372939999	7.276204661839999	7.4385540887	7.47130739033	7.368332661060001	7.39622039012
pos_724	Homo-L-Arginine	-	metab_723	B(ii)	0.0	65.7	drug:DB03974	-	-	HMDB0000670	M+Na	C7H16N4O2	0.48395	-	C01924	pos	-	-	-	-	Organic acids and derivatives	Carboxylic acids and derivatives	211.115647329	0.041926336436199994	51.0	-4.77932744899469	156-86-5	Amino acids, peptides, and analogues	5.19947764387	4.8791434896300006	5.71369024586	5.19818903086	5.49859724723	5.40286881542	4.4674644914499995	5.06154219199	5.5778149054299995	4.82683377004	5.636523903730001	5.153683497619999	5.3768489725	5.53796471539	5.34793004949	5.3605462155	5.72196624865	5.35209027564	5.5643408368300005	5.416064983200001	5.1496153976
pos_734	Hydrastine	白毛茛碱	metab_733	B(i)	41.6	0.0	nonnatural	-	-	HMDB0253237	M+H	C21H21NO6	0.48395	-	-	pos	-	-	-	-	Alkaloids and derivatives	Phthalide isoquinolines	384.146343428	0.130819893642	43.6	5.68882932626277	-	Not Available	3.59208079924	3.54766304944	4.91740943855	4.60233598759	4.64525765733	4.960643105880001	5.63110062344	4.180684404	5.6668802428600005	4.4167264895	5.16570291745	4.20146090476	3.9571211209400006	4.889086337519999	4.3064047935100005	5.29413068946	3.70480122364	4.19312148742	5.0349341251199995	5.36256680773	4.45704762373
pos_753	2-Aminopropanol	氨基丙醇	metab_752	B(i)	44.7	0.0	-	-	-	-	2M+H	C3H9NO	0.494516666667	-	-	pos	-	-	-	-	-	-	151.143418433	0.0147987640491	47.2	-4.56799728269512	-	-	6.85982288056	6.86316866576	6.60566312939	6.1268831038	6.28730996259	6.594023269990001	5.5258632812199995	5.90871823445	5.669109829380001	6.2328820164400005	6.2070374062099996	7.04624248541	6.87273538984	6.62593636923	6.73980041855	5.701291893740001	7.04149730222	6.983269877889999	5.763710661959999	5.5958802707099995	6.0028694835800005
pos_754	Beta-Guanidinopropionic Acid	-	metab_753	B(ii)	0.0	63.3	-	-	-	HMDB0013222	M+Na	C4H9N3O2	0.494516666667	-	C03065	pos	-	-	-	-	Organic nitrogen compounds	Organonitrogen compounds	154.057998512	0.0168426329379	50.7	-5.33084038597888	-	Guanidines	5.85371469331	5.09786494404	5.86443021832	5.585062747649999	5.87343170906	4.855565257099999	5.77930720266	4.52588346622	4.79459791457	5.45709800959	5.99024883143	5.00626461433	5.565935947840001	5.938746585900001	6.037837165040001	5.6942099095800005	5.92774487324	5.13739047428	6.087623928709999	6.379587173180001	5.874751420569999
pos_757	Netivudine	奈替夫定	metab_756	B(ii)	0.0	42.8	nonnatural	-	-	HMDB0255549	M+H-H2O	C12H14N2O6	0.494516666667	-	-	pos	-	-	-	-	Nucleosides, nucleotides, and analogues	Pyrimidine nucleosides	265.079854696	0.039074150250199995	44.6	-7.24330763709476	-	Not Available	5.509350217300001	5.1601819548900005	5.49744666506	5.11107723616	5.12520422853	5.400279043489999	5.941266247540001	5.7650595225900005	5.5976757930900005	5.3506150674	5.53892393926	5.32270415545	5.284593510540001	5.22473485403	5.12851659487	5.631978952150001	5.151138866919999	5.38361052513	5.17666153333	5.61579337226	5.76210115349
pos_774	Kaempferol 3-[Apiosyl-(1->2)-Galactoside]	-	metab_773	B(ii)	0.0	53.6	-	-	-	HMDB0037430	M+H-2H2O	C26H28O15	0.499816666667	-	-	pos	-	-	-	-	Phenylpropanoids and polyketides	Flavonoids	545.128936402	0.0859514319664	45.4	-0.0531760937600104	99816-59-8	Flavonoid glycosides	3.7529635628300007	3.7085421083499996	5.49619615825	4.89449206835	5.78303635196	5.48980002635	3.77409995307	3.84517997696	5.90362205115	3.6224731409400004	5.1395269171499995	5.1376452943699995	4.91568407959	5.5144549001800005	5.33275724825	5.2911078948400005	5.38992892887	5.411019277109999	5.63663901995	4.61286888698	3.81252317674
pos_783	Creatinine	肌酸酐	metab_782	B(i)	98.2	0.0	drug:DB11846	map01100;map00330	Metabolic pathways;Arginine and proline metabolism	HMDB0000562	2M+H	C4H7N3O	0.50515	代谢途径;精氨酸和脯氨酸代谢	C00791	pos	-	-	Metabolism;Metabolism	Global and overview maps;Amino acid metabolism	Organic acids and derivatives	Carboxylic acids and derivatives	227.124123653	0.059609080524699994	57.6	-4.31852573710308	60-27-5	Amino acids, peptides, and analogues	6.49376109194	6.967208241439999	6.80607337862	6.929845167410001	6.74443249895	6.68575462677	7.238367369500001	7.3018245966499995	6.96678111791	6.790476763069999	7.168785435619999	6.560142383680001	6.4067360282	6.75236135699	6.6170228581599995	6.92639222918	6.35641380941	6.57987961911	6.79463165796	7.087829906589999	7.16989838748
pos_805	2-Amino-2-Methylpropan-1-Ol	-	metab_804	B(i)	68.5	0.0	nonnatural	-	-	HMDB0244974	M+H-H2O	C4H11NO	0.5317	-	-	pos	-	-	-	-	Organic nitrogen compounds	Organonitrogen compounds	72.0805627288	0.020056925316	52.7	-2.3909814229503796	-	Amines	6.30116227982	6.058683354369999	6.36095284232	6.29529976925	6.31262878215	6.09697241926	6.043940782819999	6.32755426881	6.332357280399999	6.16147412963	6.175834827849999	6.025778638819999	6.14715082459	6.073779371980001	6.13767475614	6.23986927506	6.23085204407	6.07128232814	6.276082271080001	6.22563931584	6.25836443877
pos_806	Glycylhydroxyproline	甘氨酰羟脯氨酸	metab_805	B(ii)	0.0	53.1	-	-	-	HMDB0011173	M+H-H2O	C7H12N2O4	0.5317	-	-	pos	-	-	-	-	Organic acids and derivatives	Carboxylic acids and derivatives	171.075665533	0.03729840496569999	48.3	-4.00410074030416	24587-32-4	Amino acids, peptides, and analogues	5.0612877024400005	5.6055289450900005	5.2265837817400005	5.380406173740001	5.2950874305	5.04838472479	6.0231834609399995	5.355930327109999	5.28093534897	5.24311284873	5.491025243119999	5.24740464224	5.06717675827	5.23778503583	5.22389312544	5.29535257885	5.19026601871	5.18458036727	5.27722809366	5.37052783704	5.6780346415
pos_807	Nicotinamide Riboside	-	metab_806	B(ii)	0.0	41.6	drug:DB14933	map01100;map04212;map00760	Metabolic pathways;Longevity regulating pathway - worm;Nicotinate and nicotinamide metabolism	HMDB0000855	M+	C11H15N2O5+	0.5317	代谢途径;长寿调节途径-蠕虫;烟酸和烟酰胺代谢	C03150	pos	-	-	Metabolism;Organismal Systems;Metabolism	Global and overview maps;Aging;Metabolism of cofactors and vitamins	Organic oxygen compounds	Organooxygen compounds	255.09642805200002	0.08703808042910001	45.1	-6.544685359790361	1341-23-7	Carbohydrates and carbohydrate conjugates	4.91814835313	5.5835118906400005	4.85533984443	5.07012671088	4.887446242669999	5.09725913769	5.371006078890001	5.48116511721	5.18250627998	4.8393714247099995	5.36744727369	5.08804003996	4.81929181681	4.951063138	4.93286610476	5.31807830727	4.59684957006	4.86547037212	5.03306226649	4.94444471134	5.51628822811
pos_814	Methylimidazoleacetic Acid	-	metab_813	B(i)	86.1	0.0	-	map01100;map00340	Metabolic pathways;Histidine metabolism	HMDB0002820;PW_C001712	M+H	C6H8N2O2	0.536983333333	代谢途径;组氨酸代谢	C05828	pos	-	-	Metabolism;Metabolism	Global and overview maps;Amino acid metabolism	Organoheterocyclic compounds	Azoles	141.06525026399999	0.0241116268447	55.3	-4.31015155497425	2625-49-2	Imidazoles	5.3933182657800005	5.83634998756	5.74902081627	5.7562060520500005	5.66661547653	5.522639284789999	6.13034693877	5.7147411660500005	5.82627251191	5.52971083596	6.06226093498	5.58605198064	5.39148605347	5.7595279362300005	5.800978122209999	5.67467384597	5.45759165075	5.52406002661	5.80184658331	5.77260363457	6.0245572869199995
pos_818	Palatinose	帕拉金糖	metab_817	B(i)	49.0	0.0	nonnatural	-	-	-;HMDB0256083	M+H	C12H22O11	0.536983333333	-	C01742;_	pos	Carbohydrates;-	Oligosaccharides;-	-	-	Organic oxygen compounds	Organooxygen compounds	343.122011643	0.09660405072270001	47.2	-4.31522756332659	13718-94-0;_	Carbohydrates and carbohydrate conjugates	5.32366479793	6.469269624419999	5.0805961564499995	6.22260302564	5.66845734319	6.09470706471	3.55081580275	4.77210145696	5.10452750509	6.33009703501	4.60204886102	6.12935769544	5.481449785830001	5.8855578805699995	5.872711488230001	3.93657039872	4.96135204611	5.90268469735	5.372131663539999	3.62081479378	4.22040668068
pos_822	2-Aminophenol	2-氨基酚	metab_821	B(i)	35.3	0.0	drug:DB01726	map01100;map00380	Metabolic pathways;Tryptophan metabolism	-	M+H	C6H7NO	0.542266666667	代谢途径;色氨酸代谢	C01987	pos	-	-	Metabolism;Metabolism	Global and overview maps;Amino acid metabolism	-	-	110.059546833	0.0160326548151	45.5	-4.52485545025129	95-55-6	-	6.19278901491	5.992216540709999	6.37389372436	6.1586231811	6.2556950841	6.15619833444	6.14704936175	6.15057002227	6.362806795599999	6.0114068220800005	6.22154283186	6.0712406217799995	6.42949741342	6.48088778232	6.3952844112300005	6.614894768509999	6.536882574330001	6.35538787921	6.31534500524	6.3678426233000005	6.25283373503
pos_844	Delta-Valerolactone	-	metab_843	B(i)	86.2	0.0	nonnatural	-	-	HMDB0250981	M+H	C5H8O2	0.552833333333	-	C02240	pos	-	-	-	-	Organoheterocyclic compounds	Lactones	101.059266355	0.08664819823619999	55.5	-4.3934209142096	542-28-9;_	Delta valerolactones	4.46099562506	4.41302178551	4.789651008430001	4.05741697929	4.404791718359999	4.56468228585	5.77350516988	4.306736228969999	4.41979026129	4.5186275818	4.76771316975	4.56450083246	5.4279607396500005	4.390875672719999	4.79411002073	5.01414336524	4.4717072104	4.368007984619999	4.50588558813	4.12406421611	4.6720272537300005
pos_854	Ectoine	依克多因	metab_853	B(i)	74.6	0.0	-	map01100;map00260	Metabolic pathways;Glycine, serine and threonine metabolism	HMDB0240650	M+H	C6H10N2O2	0.5581	代谢途径;甘氨酸、丝氨酸和苏氨酸代谢	C06231	pos	-	-	Metabolism;Metabolism	Global and overview maps;Amino acid metabolism	Organic acids and derivatives	Carboxylic acids and derivatives	143.080869927	0.030891758071400002	52.4	-4.4629771627565304	96702-03-3	Amino acids, peptides, and analogues	4.5646383107099995	4.7367086538	4.92428241999	4.65387900736	5.07895368455	4.56135996727	4.9309306382599996	4.55964729233	4.7064693891900005	4.671678645309999	4.54578867014	4.71165406208	4.57244062828	5.2141334576	4.93325113747	4.79296460695	4.50151019411	4.78326940329	4.83127727304	4.68802202485	4.67773646552
pos_856	Gly-Val	-	metab_855	B(i)	46.4	0.0	-	-	-	HMDB0028854	M+H	C7H14N2O3	0.5581	-	-	pos	-	-	-	-	Organic acids and derivatives	Carboxylic acids and derivatives	175.106956083	0.0139926304571	47.3	-4.38061275878627	1963-21-9	Amino acids, peptides, and analogues	5.837226398119999	5.72274379804	5.8214765684800005	5.71742883513	5.60260863571	5.7628439232	6.04644991922	5.53758877507	5.94326505717	5.697110724530001	5.60253700523	5.87357063017	5.8015816435500005	5.73880233701	5.9206877863	5.85749338418	5.8286608652	5.9971296272300005	5.6490678900699995	5.8833753816900005	5.79973638848
pos_865	Adenosine 3'-Monophosphate	-	metab_864	B(i)	63.9	0.0	-	map01100;map00230	Metabolic pathways;Purine metabolism	HMDB0003540	M+H	C10H14N5O7P	0.5581	代谢途径;嘌呤代谢	C01367	pos	-	-	Metabolism;Metabolism	Global and overview maps;Nucleotide metabolism	Nucleosides, nucleotides, and analogues	Ribonucleoside 3''-phosphates	348.067807134	0.0452334074914	49.2	-7.35813708716533	84-21-9	Not Available	5.4645019222	5.950093544419999	4.9809588928099995	5.860084391699999	5.3422176299599995	5.3921018637	3.9705936731800002	5.50892055393	5.0692655779699995	5.8036709779299995	4.52188789634	5.6368298894599995	3.9452146064	5.40569447366	5.4253828698	5.0137760729	4.01588061249	5.160071300849999	4.12858183475	5.16202284748	5.79856881803
pos_874	Delta-Valerobetaine	-	metab_873	B(i)	50.5	0.0	-	-	-	-	M+H	C8H17NO2	0.563366666667	-	-	pos	-	-	-	-	-	-	160.132510091	0.005498578261890001	48.4	-4.3684280371821	-	-	6.091706933709999	6.18084399589	5.95897057218	5.6101805350800005	5.80034573826	6.03832656582	5.9265402719	5.30653578348	5.76422996508	5.86031938903	6.39166340571	5.975006754169999	6.19246437158	5.38350353272	6.00502713619	6.12223452352	5.64215773348	5.52842026056	5.704895097640001	6.015064611880001	5.73656103708
pos_879	Prolylhydroxyproline	脯氨酰羟脯氨酸	metab_878	B(i)	51.0	0.0	-	-	-	HMDB0006695	M+H	C10H16N2O4	0.563366666667	-	-	pos	-	-	-	-	Organic acids and derivatives	Carboxylic acids and derivatives	229.117367015	0.021808492334500003	48.8	-4.01742171198536	18684-24-7	Amino acids, peptides, and analogues	6.752700782869999	7.167722906739999	6.84767247721	7.07084065098	6.5365253674599995	6.827472000169999	6.83006169145	6.7226832239	6.71944895873	6.83173098347	6.98062381118	6.772813296669999	6.6318817263800005	6.77710699396	6.85096279896	6.87758330843	6.7684689981199995	6.68202345334	6.44173845247	7.088450524360001	7.03359040272
pos_880	S-Cysteinosuccinic Acid	S -半胱氨酸琥珀酸	metab_879	B(i)	94.4	0.0	-	-	-	HMDB0029418	M+H	C7H11NO6S	0.563366666667	-	-	pos	-	-	-	-	Organic acids and derivatives	Carboxylic acids and derivatives	238.036999192	0.0587324588368	55.5	-4.1569091403285485	34317-60-7	Amino acids, peptides, and analogues	5.16658181153	5.80168658881	3.23886430875	4.93183007987	3.22986482258	5.283729317300001	5.26465608626	3.20163071496	4.2644665459099995	5.43916867168	3.1722794903900002	5.36178937192	5.03571983066	5.0561351536900005	5.25952608954	4.53503551769	3.9774052033199996	5.11630071597	4.30024178434	3.4995494772199995	4.97893326078
pos_890	L-Lysine	L-赖氨酸	metab_889	B(i)	38.5	0.0	drug:DB00123	map01100;map00310;map02010;map00300;map01210;map00780;map00470;map01230;map04974;map00970	Metabolic pathways;Lysine degradation;ABC transporters;Lysine biosynthesis;2-Oxocarboxylic acid metabolism;Biotin metabolism;D-Amino acid metabolism;Biosynthesis of amino acids;Protein digestion and absorption;Aminoacyl-tRNA biosynthesis	HMDB0000182;PW_C000118	M+H-H2O	C6H14N2O2	0.5686666666669999	代谢途径;赖氨酸降解;ABC转运器;赖氨酸生物合成;2-氧代羧酸代谢;生物素代谢;D-氨基酸代谢;氨基酸生物合成;蛋白质的消化和吸收;氨酰基tRNA生物合成	C00047	pos	Peptides	Amino acids	Metabolism;Metabolism;Environmental Information Processing;Metabolism;Metabolism;Metabolism;Metabolism;Metabolism;Organismal Systems;Genetic Information Processing	Global and overview maps;Amino acid metabolism;Membrane transport;Amino acid metabolism;Global and overview maps;Metabolism of cofactors and vitamins;Metabolism of other amino acids;Global and overview maps;Digestive system;Translation	Organic acids and derivatives	Carboxylic acids and derivatives	129.101684275	0.044950518291199996	45.9	-3.79980621390539	56-87-1	Amino acids, peptides, and analogues	5.15904049414	5.471456689680001	5.22125611518	5.29340057825	5.167675730309999	5.212897749130001	5.555403834530001	5.4389750141199995	5.35770901479	5.17542386434	5.34790769246	5.19716147314	5.1173316156	5.28658395169	5.32674993602	5.42995468477	5.023121698580001	5.22234338275	5.13666566958	5.31388715118	5.5113243906800005
pos_898	N-Acetyl-L-Carnosine	-	metab_897	B(i)	67.8	0.0	-	-	-	-	M+H	C11H16N4O4	0.5686666666669999	-	-	pos	-	-	-	-	-	-	269.123281914	0.019886742739400002	51.3	-4.28741251094704	-	-	5.96111146727	6.313071193250001	6.18569934159	6.14887481658	6.06598676636	6.0756435687	6.23969878187	6.41383930416	6.34925588674	6.0401460546	6.68429304329	6.247329151980001	5.777147621319999	6.10160026942	6.103701425750001	6.20406688464	6.017462793130001	5.979536402359999	5.90557395266	6.32563758821	6.581848272669999
pos_900	N-(1-Deoxy-1-Fructosyl)Histidine	-	metab_899	B(ii)	0.0	66.2	-	-	-	HMDB0037839	M+H-H2O	C12H19N3O7	0.5686666666669999	-	-	pos	-	-	-	-	Organic acids and derivatives	Carboxylic acids and derivatives	300.117511892	0.042756369265599996	49.4	-4.7294633975411395	25020-13-7	Amino acids, peptides, and analogues	4.983615770719999	5.386144870700001	5.25494020251	5.2215726543	4.50021170758	5.08070837602	5.02069995125	3.60407648384	4.9514035194	5.044115759049999	4.80475275575	5.0152354708899995	5.03907960166	4.9609341337199995	5.06556680731	5.05166244859	4.51284181	5.07588762319	4.49577894224	4.64261342041	4.91832708009
pos_906	Prebetanin	前甜菜紫宁	metab_905	B(ii)	0.0	46.3	-	-	-	HMDB0029411	M+H-2H2O	C24H26N2O16S	0.5686666666669999	-	C08567	pos	-	-	-	-	Alkaloids and derivatives	Betalains	595.085788799	0.107066747103	44.7	-1.05065439374858	13798-16-8	Betacyanins and derivatives	3.7482351046	5.411430451059999	4.74966687807	6.1286322245800005	5.59223130862	5.10799070159	3.7693714549400004	5.39633599721	6.2347950403	5.312632806	5.75425060695	5.635387591410001	3.79030036649	5.87325290849	5.29490079198	5.6758479642	4.8182220326	5.20894136288	5.216251300990001	4.81823601448	5.2653026478600005
pos_912	4-Guanidinobutanoic Acid	4 -胍基丁酸	metab_911	B(i)	58.8	0.0	-	map01100;map00330	Metabolic pathways;Arginine and proline metabolism	HMDB0003464	M+H	C5H11N3O2	0.57395	代谢途径;精氨酸和脯氨酸代谢	C01035	pos	-	-	Metabolism;Metabolism	Global and overview maps;Amino acid metabolism	Organic acids and derivatives	Carboxylic acids and derivatives	146.091779183	0.0563504837051	49.5	-4.29992314244316	463-00-3	Amino acids, peptides, and analogues	4.71628550045	5.608066948359999	5.13071819414	4.98967991732	5.09265917965	5.09751733861	5.0315121103500005	5.22774808069	5.187436924030001	4.9708654184	5.25914579419	4.9858298021300005	4.63053040138	5.01429183889	5.00564550286	5.17277468498	4.87683514383	4.956255304719999	5.05294998004	5.16437602006	5.390284899759999
pos_914	Gly-Pro	-	metab_913	B(i)	78.6	0.0	-	-	-	HMDB0252876	M+H	C7H12N2O3	0.57395	-	-	pos	-	-	-	-	Organic acids and derivatives	Carboxylic acids and derivatives	173.091313952	0.00998610738302	53.3	-4.38582092701407	-	Amino acids, peptides, and analogues	5.12444011154	5.58790842444	5.471521791310001	5.47933915954	5.02458143988	5.27436904583	4.95462111183	5.08678705674	5.33320280913	5.36607812118	5.44394390579	5.394783482359999	5.18978936166	5.26281345431	5.45551234806	5.5998240809599995	5.267438476230001	5.1266304924199995	5.14909927248	5.3576092738	5.463690806209999
pos_917	N-Epsilon-Acetyl-L-Lysine	N -艾谱西隆(希腊字母ε) -乙酰- L -赖氨酸	metab_916	B(i)	64.1	0.0	-	map01100;map00310	Metabolic pathways;Lysine degradation	HMDB0000206	M+H	C8H16N2O3	0.57395	代谢途径;赖氨酸降解	C02727	pos	-	-	Metabolism;Metabolism	Global and overview maps;Amino acid metabolism	Organic acids and derivatives	Carboxylic acids and derivatives	189.122545151	0.0178044303247	50.4	-4.37848070202828	692-04-6	Amino acids, peptides, and analogues	5.58589069189	5.76982178767	5.87627036093	5.627231657519999	5.58858539815	5.91551431671	5.7553527299	5.59177137925	5.87359841712	5.80380750375	5.90007975723	5.795191610419999	5.621102003169999	5.5721970975	5.91620116989	5.9394804269099994	5.457744863180001	5.554483998230001	5.49061498513	5.90287165728	6.00461541643
pos_918	Thiodiacetic Acid	硫代二乙酸	metab_917	B(ii)	0.0	49.4	-	map00980	Metabolism of xenobiotics by cytochrome P450	HMDB0042032	M+ACN+H	C4H6O4S	0.57395	细胞色素P450异生素代谢	C14872	pos	-	-	Metabolism	Xenobiotics biodegradation and metabolism	Organic acids and derivatives	Carboxylic acids and derivatives	192.03169323	0.0200757602198	42.3	-5.413182935700459	123-93-3	Dicarboxylic acids and derivatives	5.666808937000001	5.74529108526	5.007566613490001	5.21327038677	4.7449351563499995	5.1726823946	5.53996587194	4.25300485774	4.41033497735	5.42934124595	4.82278602529	5.58879529115	5.083786934040001	5.2841448062400005	5.2533554223	5.44017275814	4.11474366998	5.29594683978	4.6532764668599995	4.62122951929	4.77480601766
pos_919	O-Acetylcarnitinium	O -乙酰肉碱	metab_918	B(i)	71.9	0.0	-	-	-	-	M+	C9H18NO4+	0.57395	-	-	pos	-	-	-	-	-	-	204.12214608	0.024998289248000002	52.1	-7.044653994189218	-	-	6.36697059181	6.110035183940001	5.0447876979	5.362254054030001	5.13449769178	5.297074715880001	5.589708053400001	5.24078063671	5.16927787639	5.66265488181	5.7719354714	5.46515733803	5.36994954039	5.16243819445	5.26758884762	5.40172795629	4.99872805866	5.20882026552	5.09820825476	5.53858579635	5.898412748919999
pos_931	Glutamine-Betaxanthin	-	metab_930	B(ii)	0.0	59.1	-	-	-	HMDB0304684	M+NH4	C14H17N3O7	0.57395	-	C08568	pos	-	-	-	-	Organic acids and derivatives	Carboxylic acids and derivatives	357.13886052699996	0.237474421754	48.0	-4.76221807678104	-	Amino acids, peptides, and analogues	3.78132276628	5.374772910680001	4.57832499415	4.29203451022	4.75417010622	4.78265949706	4.653153937830001	4.05351655981	5.07917241867	4.65954018545	4.92941756051	4.81844254091	4.0716577124599995	4.49059951897	4.7687529454	3.97054804649	3.72701193582	4.577352447130001	4.57519651258	4.54417057051	5.662520245
pos_946	1-Methyladenosine	1-甲基腺苷	metab_945	B(i)	96.8	0.0	-	-	-	HMDB0003331	M+H	C11H15N5O4	0.579216666667	-	C02494	pos	-	-	-	-	Nucleosides, nucleotides, and analogues	Purine nucleosides	282.118489045	0.0210396672798	57.5	-4.23805781897231	15763-06-1	Not Available	6.42460432329	6.67998545508	6.4829250385399995	6.56551591021	6.5259382959000005	6.523926607130001	6.52651010168	6.9160249097	6.59837079576	6.58325471508	6.835766856830001	6.5387840291199995	6.45389995737	6.59755448172	6.621912293589999	6.6506635748	6.434476687130001	6.49807652722	6.56178407268	6.63853439576	6.731496215959999
pos_950	Disperse Red 60	-	metab_949	B(i)	64.1	0.0	-	-	-	-	M+H	C20H13NO4	0.579216666667	-	-	pos	-	-	-	-	-	-	332.093917761	0.035754105199800004	47.5	6.59478104286129	-	-	5.5957774129699995	5.189252400969999	5.22842402471	5.38832652285	5.3272305123	5.6504248494	4.20954437021	4.60221539175	5.29462004175	5.426425238999999	5.17695387766	5.776011427869999	5.38450006513	5.64307116022	5.697935521669999	5.17308457268	4.81835716818	5.577098546769999	5.434826836440001	5.17586064102	5.148427374040001
pos_992	Dimethyl Sulfoxide	二甲基亚砜	metab_991	B(i)	68.5	0.0	drug:DB01093	map01100;map00920	Metabolic pathways;Sulfur metabolism	HMDB0002151	M+H	C2H6OS	0.621716666667	代谢途径;硫代谢	C11143	pos	-	-	Metabolism;Metabolism	Global and overview maps;Energy metabolism	Organosulfur compounds	Sulfoxides	79.0209465743	0.031149362718700002	51.5	-3.40541277246567	67-68-5	Not Available	5.737972860599999	5.39169063832	5.17763651375	5.286311928530001	5.82759748408	6.166152386059999	4.65001649708	4.3253974161699995	4.54495938518	5.90561421597	4.38818705434	5.59734387106	6.46938225954	6.03192077072	6.04757692378	4.26637911503	6.557989340469999	6.1605904132500005	4.5907857505	4.82185573927	4.9367698100699995
pos_1006	D-Erythroascorbic Acid 1'-A-D-Glucoside	-	metab_1005	B(ii)	0.0	66.5	-	-	-	HMDB0033627	M+Na-H2O	C11H16O10	0.65885	-	-	pos	-	-	-	-	Organic oxygen compounds	Organooxygen compounds	313.05086913400004	0.110948257287	50.8	-8.70755492652725	174339-86-7	Carbohydrates and carbohydrate conjugates	5.02513501549	4.954132658440001	3.5385743734599995	5.1730605258499995	3.9822457958599995	4.1907752572	4.95712184542	5.86701347099	4.2083082992300005	5.00171671542	4.96646787045	4.7728869025	3.88037348655	4.99200597457	4.10593334089	5.17121346525	4.00705648372	4.832527257840001	4.14272126641	4.88655447285	4.84757135927
pos_1038	3-Hydroxypyridine	3-羟基吡啶	metab_1037	B(i)	49.1	0.0	-	-	-	-	M+H	C5H5NO	0.69615	-	-	pos	-	-	-	-	-	-	96.04400552989999	0.0340080590053	48.3	-4.04775340384788	-	-	5.507138866009999	5.71810271129	5.386320034550001	5.25526275504	5.381635931240001	5.685146351469999	5.56592057174	5.36000589059	5.20327369535	5.48832232161	5.53552281846	5.57826304132	5.928428534119999	5.9375886304100005	6.044039154249999	5.86259309574	6.042177812719999	5.9964029749800005	5.3078725606	5.21054057289	5.30158272399
pos_1052	Leu Ala	-	metab_1051	B(i)	39.0	0.0	-	-	-	-	M+H	C9H18N2O3	0.69615	-	-	pos	-	-	-	-	-	-	203.138167419	0.0354712306023	45.3	-4.212393347225181	-	-	6.22605654873	6.38019186473	6.47898297229	6.52578511845	6.50324108061	6.25664150931	6.54630396574	6.83462657056	6.5514829392900005	6.21694897844	6.74070020897	6.28076859093	6.269557625499999	6.40866552982	6.35115409282	6.52727581064	6.364490073480001	6.26568229637	6.370531686930001	6.73148981087	6.57528855585
pos_1057	Gln-Ala	-	metab_1056	B(i)	47.7	0.0	-	-	-	HMDB0028790	M+H	C8H15N3O4	0.69615	-	-	pos	-	-	-	-	Organic acids and derivatives	Carboxylic acids and derivatives	218.11258935200001	0.0837696761733	46.5	-4.34374348676818	16874-70-7	Amino acids, peptides, and analogues	4.35694058001	3.83908161876	5.08407281206	4.93523627694	4.95602024993	4.460677179559999	5.17714436279	4.6435064612	4.6474278906999995	4.780025170919999	5.1215815317199995	4.65617431294	4.71205221314	5.040097418349999	4.57001707402	4.91360693111	4.993022250819999	4.88541483579	4.87084775607	5.2611361178800005	5.08766615743
pos_1066	Methylmalonylcarnitine	甲基丙二酰肉碱	metab_1065	B(ii)	0.0	51.6	-	-	-	HMDB0013133	M+H	C11H19NO6	0.69615	-	-	pos	-	-	-	-	Lipids and lipid-like molecules	Fatty Acyls	262.127414545	0.0117627165925	48.8	-4.20961012233223	256928-70-8;	Fatty acid esters	6.6139972043499995	6.94731930334	6.4293817778	6.810500708130001	6.38929607474	6.624244641080001	6.878871381789999	6.61075606665	6.2024233435300005	6.58036247378	6.8802935216100005	6.53553292175	6.4888244102499995	6.687810718080001	6.588993686219999	6.703441073169999	6.219558360580001	6.60140220176	6.4230973277	6.62057404072	6.61050744264
pos_1073	Glu-Gly-Thr	-	metab_1072	B(i)	44.8	0.0	-	-	-	-	M+CH3OH+Na	C11H19N3O7	0.69615	-	-	pos	-	-	-	-	-	-	360.138539245	0.261757622192	46.3	2.63266234672063	-	-	5.2836085188699995	5.45371536408	5.12979724699	5.36455118377	5.018264310269999	5.192459457780001	5.55731888967	5.47469586153	5.1067757896499995	5.12966886251	5.410327608559999	5.117529941680001	5.018492820540001	5.19507298546	5.20834358913	5.46458681034	4.79597650817	5.123898140360001	4.9863688149400005	5.306446584080001	5.387229155140001
pos_1080	T-4-Aminocrotonic Acid	-	metab_1079	B(i)	43.7	0.0	-	-	-	-	M+H	C4H7NO2	0.701433333333	-	-	pos	-	-	-	-	-	-	102.054520509	0.0352274435657	47.1	-4.29887985524362	-	-	5.87323106959	5.59057715822	5.88592589673	5.800227840240001	5.75664548304	5.62130135428	5.89955918216	5.84824699801	5.697087154349999	5.75497029789	5.8668533239	5.81421278615	5.7137738129499995	5.65520061362	5.838213704419999	5.81656038954	5.7456779428199996	5.674351979090001	5.87650763992	5.9879674762	5.68146751281
pos_1082	(Z)-3-Hexenal	（Z） -3-己烯醛	metab_1081	B(ii)	0.0	47.9	-	map00592	alpha-Linolenic acid metabolism	HMDB0031498	M+NH4	C6H10O	0.701433333333	α-亚麻酸代谢	C16310	pos	-	-	Metabolism	Lipid metabolism	Organic oxygen compounds	Organooxygen compounds	116.10647538799999	0.0405403748989	48.0	-5.2520187090685315	6789-80-6	Carbonyl compounds	6.099565623099999	6.0164635981400005	6.40629746556	6.2995519910099995	6.22797401737	6.02030526748	5.884315716390001	6.41631104762	6.30202839301	6.08095222824	6.40152185734	6.09374779947	6.21066431978	6.191452631230001	6.18364029469	6.4179588266900005	6.46375519893	6.126754410469999	6.1784302121	6.216195155630001	6.50566061363
pos_1084	3-Hydroxypyridine-2-Methanol	-	metab_1083	B(i)	63.1	0.0	-	-	-	-	M+H	C6H7NO2	0.701433333333	-	-	pos	-	-	-	-	-	-	126.054414061	0.0216001750038	49.2	-4.32506369639623	-	-	5.1408292117	5.19158331374	5.2667926048	5.2743049826999995	5.23537466427	5.160067767669999	5.316833770630001	5.51026229584	5.30558359372	5.27500154301	5.33108963175	5.33402716384	5.24143469527	5.19500975545	5.29198517925	5.41400651158	5.22977183931	5.21584627509	5.20362447494	5.29022096692	5.286962384730001
pos_1101	Lysyl-Glycine	赖氨酰-甘氨酸	metab_1100	B(ii)	0.0	42.9	-	-	-	HMDB0304784	M+H	C8H17N3O3	0.701433333333	-	-	pos	-	-	-	-	Organic acids and derivatives	Carboxylic acids and derivatives	204.133400585	0.037879880504699995	45.6	-4.269573110576201	-	Amino acids, peptides, and analogues	5.66951050679	5.659842607359999	5.471646820269999	6.010445466259999	5.829351905599999	5.34580117259	7.00016479508	6.56996504771	5.49929466251	6.0627280376699995	6.22139247631	5.775306684609999	5.2332470513	5.832328366970001	6.09508670476	5.61729163234	5.18481746156	5.8215503135099995	5.47943054532	5.87817853301	5.81038343862
pos_1122	Lys Cys Cys	赖氨酸 半胱氨酸 半胱氨酸	metab_1121	B(i)	51.3	0.0	-	-	-	-	M+H	C12H24N4O4S2	0.701433333333	-	-	pos	-	-	-	-	-	-	353.132944756	0.0214605329728	46.4	5.02964238692222	-	-	5.23777859852	5.24631637238	5.3965113767699995	5.4462275782	5.13761528878	4.90830362035	5.2060204725	5.725915341830001	5.4627391237400005	5.281115081369999	5.7286971037	5.50805523878	5.46064184358	5.5936836766499995	5.68274349242	5.68438286594	5.072285995400001	5.584523294330001	5.07545674777	5.3037718194	5.5315440137800005
pos_1129	Oxiracetam	羟氧吡醋胺	metab_1128	B(ii)	0.0	55.2	nonnatural	-	-	HMDB0255986	M+H-2H2O	C6H10N2O3	0.7067166666670001	-	-	pos	-	-	-	-	Organic acids and derivatives	Carboxylic acids and derivatives	123.054727219	0.16978898302099998	49.2	-3.5555968724088403	-	Amino acids, peptides, and analogues	4.64723726124	4.446050253409999	3.72489555383	4.42375542758	3.8054730689999996	4.35788445034	4.21339384822	4.09311958333	3.9024522500199996	4.9715312234099995	3.9050875651699997	4.6517139814899995	5.70095697154	5.0043573523900005	4.3873854773500005	3.47179540502	4.8937079615400005	4.57862817173	4.04155591562	4.02663888502	4.42682689994
pos_1159	L-Tyrosine	L-酪氨酸	metab_1158	B(i)	83.3	0.0	drug:DB00135	map01100;map00350;map01240;map00730;map00130;map04728;map01230;map05031;map05012;map01210;map00360;map04974;map00970;map00261;map05034;map00400;map05030;map05230;map04916;map04917	Metabolic pathways;Tyrosine metabolism;Biosynthesis of cofactors;Thiamine metabolism;Ubiquinone and other terpenoid-quinone biosynthesis;Dopaminergic synapse;Biosynthesis of amino acids;Amphetamine addiction;Parkinson disease;2-Oxocarboxylic acid metabolism;Phenylalanine metabolism;Protein digestion and absorption;Aminoacyl-tRNA biosynthesis;Monobactam biosynthesis;Alcoholism;Phenylalanine, tyros…	HMDB0000158;PW_C000103	M+H	C9H11NO3	0.7278666666670001	代谢途径;酪氨酸代谢;辅助因子的生物合成;硫胺素代谢;泛醌和其他萜类醌生物合成;多巴胺能突触;氨基酸生物合成;苯丙胺成瘾;帕金森病;2-氧代羧酸代谢;苯丙氨酸代谢;蛋白质的消化和吸收;氨酰基tRNA生物合成;单环菌素生物合成;酒精中毒;苯丙氨酸、酪氨酸和色氨酸生物合成;可卡因成瘾;癌症的中心碳代谢;黑色素生成;催乳素信号通路	C00082	pos	Peptides	Amino acids	Metabolism;Metabolism;Metabolism;Metabolism;Metabolism;Organismal Systems;Metabolism;Human Diseases;Human Diseases;Metabolism;Metabolism;Organismal Systems;Genetic Information Processing;Metabolism;Human Diseases;Metabolism;Human Diseases;Human Diseases;Organismal Systems;Organismal Systems	Global and overview maps;Amino acid metabolism;Global and overview maps;Metabolism of cofactors and vitamins;Metabolism of cofactors and vitamins;Nervous system;Global and overview maps;Substance dependence;Neurodegenerative disease;Global and overview maps;Amino acid metabolism;Digestive system;Translation;Biosynthesis of other secondary metabolites;Substance dependence;Amino acid metabolism;Sub…	Organic acids and derivatives	Carboxylic acids and derivatives	182.080476102	0.052098754548199996	54.7	-3.8301856217591603	60-18-4	Amino acids, peptides, and analogues	6.05422813766	5.74036144324	5.91729842902	5.67416180164	5.656844753400001	5.681949660140001	5.7098393641600005	5.69727890488	5.657133430519999	5.69769515752	5.895985540669999	5.81592993364	5.5009595869000005	5.52861833171	5.868057768890001	5.905863671310001	5.591379863709999	5.633363038840001	5.622229409330001	5.87568970644	5.86949075135
pos_1163	7-Hydroxychroman-2-One	-	metab_1162	B(i)	63.7	0.0	-	-	-	-	M+H	C9H8O3	0.7331833333329999	-	-	pos	-	-	-	-	-	-	165.05389659600002	0.0355167609139	48.1	-4.41306125524205	-	-	5.66737087406	5.17339268172	5.454314994959999	5.23130535336	5.12300735777	5.10601657235	4.898923774669999	5.16082333339	5.03532897954	5.090844647719999	5.32728968936	5.26654832671	5.03219118047	5.09940255144	5.3874093060399995	5.29710496325	5.14474926472	5.03756953927	5.0395364762199995	5.33028259704	5.29488747131
pos_1171	Asp Pro Gly	天冬氨酸 脯氨酸 甘氨酸	metab_1170	B(i)	46.5	0.0	-	-	-	-	M+H	C11H17N3O6	0.738466666667	-	-	pos	-	-	-	-	-	-	288.117796849	0.00709196357608	46.5	-4.23131249762227	-	-	5.364394912790001	5.65099172051	5.509686143130001	5.71742833922	5.503229383150001	5.52036976768	5.86701358684	5.7389156977999995	5.64928152117	5.43698548878	5.756182916059999	5.47058212582	5.42806649077	5.56108194956	5.59333506801	5.80016898666	5.32081108859	5.584583296290001	5.49176236335	5.775818549939999	5.85570360561
pos_1195	O-Coumaric Acid Sulfate	-	metab_1194	B(ii)	0.0	58.2	-	-	-	HMDB0240549	M+NH4	C9H8O6S	0.77025	-	-	pos	-	-	-	-	Phenylpropanoids and polyketides	Cinnamic acids and derivatives	262.036894276	0.067083511404	49.7	-4.46807232215565	-	Hydroxycinnamic acids and derivatives	5.95652641476	6.209786502619999	5.82008872494	6.016314756849999	5.719696046599999	6.006053727439999	6.1067296311199994	5.78376273748	5.654761468459999	5.92463945137	5.858857169330001	5.95031903474	5.8995538998	5.854637620859999	6.02978168203	6.033719778790001	5.661849843840001	5.88299012495	5.72797203327	5.80761904773	6.084830846699999
pos_1208	Amoxicillin	阿莫西林	metab_1207	B(ii)	0.0	45.1	drug:DB01060	-	-	HMDB0015193	M+CH3OH+Na	C16H19N3O5S	0.8021	-	C06827	pos	-	-	-	-	Organoheterocyclic compounds	Lactams	420.123267633	0.031982465735299996	44.4	9.01087546527892	26787-78-0	Beta lactams	5.7230403591400005	6.2096302228299995	4.25631292044	5.77490345054	4.735477358530001	5.821421969119999	5.929832585930001	4.8175330697000005	5.56186648882	5.642557650669999	5.6166587447800005	5.94392693114	5.59812939336	5.839009487719999	5.73922244031	6.11336944472	5.19029503783	5.8620528932500005	5.6293957618	5.41829347538	5.99865457307
pos_1215	Furylfuramide	呋喃基糠酰胺	metab_1214	B(ii)	0.0	60.6	-	-	-	HMDB0252550	M+H	C11H8N2O5	0.83385	-	C19558;_	pos	-	-	-	-	Organoheterocyclic compounds	Furans	249.052956111	0.0179111904425	48.7	9.50767257632423	3688-53-7;_	Nitrofurans	5.570877157359999	5.5166050246500005	5.7181580541	5.61940751641	5.4113403269400004	5.13452685871	5.73181074766	5.604184287380001	5.44022073145	5.08196775087	6.12898531053	5.533851992050001	5.2161941269	5.35514215135	5.579487482469999	6.413573866469999	5.05615013309	3.8094359678900003	4.53361512287	5.712255385469999	5.64267723538
pos_1219	Hydroxydeoxyguanosine	-	metab_1218	B(ii)	0.0	60.2	-	-	-	HMDB0253263	M+Na	C10H13N5O5	0.84975	-	-	pos	-	-	-	-	Organoheterocyclic compounds	Imidazopyrimidines	306.080774766	0.08548965917960001	45.6	-0.404293823780728	-	Purines and purine derivatives	5.08600469198	5.153230518419999	5.45166521836	5.25921222034	5.31153724836	4.9124295603300006	5.340410620769999	5.80615161239	5.342342454330001	4.91231870036	5.56613016887	5.34574039281	5.0975355237599995	4.995880479459999	5.804778929889999	5.8841155800400005	5.08713233502	5.3351803005	4.7418227084	5.37256802952	5.669169104680001
pos_1223	Osilodrostat	-	metab_1222	B(ii)	0.0	43.1	nonnatural	-	-	HMDB0253998	M+ACN+Na	C13H10FN3	0.87625	-	-	pos	-	-	-	-	Benzenoids	Benzene and substituted derivatives	291.103887705	0.0306597738272	46.2	9.87454553165559	-	Benzonitriles	5.667564356819999	5.10481641395	6.04468755865	5.79526600579	5.89227200892	5.52300121385	5.57528715297	5.7784238527100005	5.846919897899999	5.47119817592	5.68200678087	5.75219315383	5.823960861590001	5.72180354745	5.714321406849999	5.7251081163199995	6.07656596462	5.90688178865	5.85352156842	5.58099765778	5.35577534716
pos_1233	2-[6-(4-Chlorophenoxy)Hexyl]Oxirane-2-Carboxylic Acid	-	metab_1232	B(ii)	0.0	81.8	nonnatural	-	-	HMDB0244935	M+K	C15H19ClO4	0.908083333333	-	-	pos	-	-	-	-	Benzenoids	Phenol ethers	337.06265153	0.221105105064	47.4	7.737952966743269	-	Not Available	4.55072031662	4.67138797334	4.399140533130001	4.50204250068	4.39801562601	4.71756039154	4.79888520685	3.3063812441600002	4.09730237548	5.15105922911	3.27702592625	4.46820139186	4.58656529736	4.622089417180001	5.03138264585	4.485840167159999	3.97705413833	3.78877600516	3.2950826792799996	4.457999582149999	4.02442627652
pos_1238	Aceneuramic Acid	-	metab_1237	B(ii)	0.0	55.5	nonnatural	-	-	HMDB0259583	M+H-2H2O	C11H19NO9	0.92395	-	C22382;_	pos	-	-	-	-	Organic oxygen compounds	Organooxygen compounds	274.091291512	0.0370649216596	48.5	-2.70696217925129	131-48-6;_	Carbohydrates and carbohydrate conjugates	5.0193034918	5.21966995635	4.8426967716	5.68761787209	5.56059265021	5.094611479609999	5.10105894303	5.50554803076	5.101631727669999	5.13838153381	4.974604996	5.24412682254	4.76369644495	5.2813389290099995	5.3665700529	5.31032729666	4.4938254256	4.98629507533	5.28083630485	5.21478741255	5.3686668956
pos_1244	Ghb-Gluc	-	metab_1243	B(ii)	0.0	65.8	-	-	-	HMDB0252712	M+ACN+Na	C10H16O9	0.939866666667	-	-	pos	-	-	-	-	Lipids and lipid-like molecules	Saccharolipids	344.096485552	0.09428110023880001	51.3	4.583281429698482	-	Not Available	4.9471352487	4.88854531625	5.767391272769999	5.7002955257800005	5.9806794839499995	5.0253180324	6.207569895880001	5.3594929013699995	6.4176104159800005	4.82820989048	5.9398096241900005	4.84015990274	4.82011622278	5.735984759319999	4.48850885065	5.96534402538	5.36383296123	4.98218713558	5.7226510808	5.856647776619999	5.824389162799999
pos_1248	Gln-Ser-Thr	-	metab_1247	B(i)	48.3	0.0	-	-	-	-	M+Na	C12H22N4O7	0.955766666667	-	-	pos	-	-	-	-	-	-	357.13923212199995	0.11731043385600001	47.9	3.4786299581619797	-	-	3.52070236703	5.25133740067	4.7096777650599995	4.19699572129	4.9202524492199995	4.72546282763	5.09777283171	4.25794557531	5.34099134004	4.32242404963	4.92162662593	4.420549192019999	3.61917420715	4.11835948996	4.55010467855	4.686315013590001	4.097675601680001	4.57395034628	4.7056571616600005	4.9523521236	6.176450291240001
pos_1250	Dehydroascorbic Acid	脱氢抗坏血酸	metab_1249	B(ii)	0.0	46.8	drug:DB08830	map01100;map00480;map00053	Metabolic pathways;Glutathione metabolism;Ascorbate and aldarate metabolism	HMDB0001264	M+H	C6H6O6	0.96105	代谢途径;谷胱甘肽代谢;抗坏血酸和醛酸代谢	C05422;C00425	pos	-	-	Metabolism;Metabolism;Metabolism	Global and overview maps;Metabolism of other amino acids;Carbohydrate metabolism	Organoheterocyclic compounds	Lactones	175.022973538	0.0319647456976	47.5	-4.25709268000597	490-83-5	Gamma butyrolactones	5.64037100533	5.94681281616	4.51100087002	5.29032939974	4.45450802742	5.1422653262599995	5.553973094859999	4.86317772397	5.48264966801	5.3200695083	4.9189572866	5.74732792049	5.37795794621	5.727208365090001	4.65488783892	5.7121524361	5.236526768459999	5.750126205830001	4.91208771476	4.420155247	5.13372355219
pos_1254	6-Hydroxypicolinic Acid	-	metab_1253	B(i)	62.0	0.0	-	-	-	-	M+H	C6H5NO3	0.976966666667	-	-	pos	-	-	-	-	-	-	140.033663057	0.041379972752	50.7	-4.0020930995957	-	-	4.6569368741	4.46809962054	4.88851665955	4.83306438012	4.693583649780001	4.46810710821	4.975761545369999	4.7551259871300005	4.88092252639	4.3396140081	4.80520665751	4.6388399376	4.8156984625	4.922565265569999	4.90907638819	4.803875079119999	5.16862246696	4.81410470012	4.69435706498	4.60872326454	4.75299957735
pos_1258	Glu Cys	-	metab_1257	B(i)	35.2	0.0	-	-	-	-	M+H	C8H14N2O5S	0.99285	-	-	pos	-	-	-	-	-	-	251.068537557	0.0896588395135	34.9	-4.32464580614046	-	-	4.221176567430001	3.7163253557699996	1.2593152453799998	3.6204803971499997	3.01217273584	3.66866552083	5.86321420186	5.63740108474	0.8799109292370001	4.55952791574	0.8673401289	3.78994887927	2.9845177892500003	3.4708657619300003	3.8235880405300002	3.81364471014	0.9107813535860001	3.4999403181199997	3.39717084556	4.52569418639	4.885944160259999
pos_1260	N-Acetyl-D-Mannosamine	-	metab_1259	B(i)	52.9	0.0	drug:DB12536	map01100;map00520;map01250	Metabolic pathways;Amino sugar and nucleotide sugar metabolism;Biosynthesis of nucleotide sugars	HMDB0001129	M+H-2H2O	C8H15NO6	0.998166666667	代谢途径;氨基糖和核苷酸糖代谢;核苷酸糖的生物合成	C00645	pos	Carbohydrates	Monosaccharides	Metabolism;Metabolism;Metabolism	Global and overview maps;Carbohydrate metabolism;Global and overview maps	Organic oxygen compounds	Organooxygen compounds	186.0753052	0.07819142932249999	47.8	-3.523739253648	3615-17-6	Carbohydrates and carbohydrate conjugates	4.70261063726	4.9406337771499995	4.82829962649	4.78289203336	4.92423336599	4.74043381242	4.83366701933	4.965227419800001	4.9431556919499995	4.70573248704	5.03118434793	4.96778258345	4.75038705149	4.8121579915699995	4.79827871003	4.95617655667	4.73044719448	4.87793846704	4.85302810476	4.806540106	4.98880788286
pos_1261	1-Methylguanine	N1-甲基鸟嘌呤	metab_1260	B(i)	65.6	0.0	-	-	-	HMDB0003282	M+H	C6H7N5O	1.00346666667	-	C04152	pos	-	-	-	-	Organoheterocyclic compounds	Imidazopyrimidines	166.071651226	0.0452157831116	50.7	-4.15032504016241	938-85-2	Purines and purine derivatives	6.182790080669999	6.37728123804	6.40121958324	6.3908188820200005	6.53511307505	6.326573515730001	6.706079074140001	6.86807183573	6.66297662087	6.11422722328	6.937255640910001	6.15359863452	6.21220349697	6.36126341428	6.36048129836	6.82382967388	6.3782774048699995	6.183138255169999	6.57368219444	6.68580052887	6.72059291714
pos_1265	Beta-L-Dioxolane-Cytidine	-	metab_1264	B(ii)	0.0	54.1	nonnatural	-	-	HMDB0249137	M+H-H2O	C8H11N3O4	1.01433333333	-	-	pos	-	-	-	-	Nucleosides, nucleotides, and analogues	Nucleoside and nucleotide analogues	196.070860018	0.0168923978267	48.8	-3.7901113807163798	-	Not Available	5.18719011769	6.226809949930001	5.602913292490001	5.77967363322	5.22830944642	5.71290330008	6.3033190864	5.93746361985	5.827294301799999	5.20591078035	5.659678095319999	5.23133886039	5.50744400559	5.37258678918	5.588826263119999	5.99465034926	5.224932270819999	5.45982318145	5.44706149891	5.58896060194	6.49643545628
pos_1271	Glu-Ser-Gln	-	metab_1270	B(i)	44.7	0.0	-	-	-	-	M+H-2H2O	C13H22N4O8	1.05145	-	-	pos	-	-	-	-	-	-	327.128605793	0.279797513752	46.2	-3.6033984915160797	-	-	4.021316414709999	4.31827880204	4.14399519164	4.08911015284	4.646608258440001	3.9507444667900002	3.8545385102800007	4.84862813745	4.19676135304	3.24901964777	5.422594929140001	3.56880117509	3.42616978869	4.14088445779	3.8818821247199993	4.78383666186	4.40802185293	4.17271665264	4.30621216997	5.49929599761	3.91235803273
pos_1272	2,6-Diaminopurine 2',3'-Dideoxyriboside	-	metab_1271	B(ii)	0.0	48.8	nonnatural	-	-	HMDB0250896	M+Na	C10H14N6O2	1.06205	-	-	pos	-	-	-	-	Nucleosides, nucleotides, and analogues	Purine nucleosides	273.107101084	0.005905519588829999	49.2	0.226641534867749	-	Purine 2'',3''-dideoxyribonucleosides	3.98365286708	4.366848732759999	4.34194268254	4.33431659808	4.9409967654199995	4.3662521627199995	4.96998638181	4.5191756733599995	4.15935898315	3.93707684292	5.00700242113	4.1263913601699995	4.358030465390001	4.1951607512199995	4.91384600034	4.6093767586	4.13499074226	4.40219111752	4.482153197830001	5.72659650075	4.5245297748199995
pos_1275	Allysine	ε-醛(基)赖氨酸	metab_1274	B(ii)	0.0	63.3	-	map01100;map00310;map00300;map01230	Metabolic pathways;Lysine degradation;Lysine biosynthesis;Biosynthesis of amino acids	HMDB0001263	M+H-H2O	C6H11NO3	1.08323333333	代谢途径;赖氨酸降解;赖氨酸生物合成;氨基酸生物合成	C04076;_;C01475	pos	-	-	Metabolism;Metabolism;Metabolism;Metabolism	Global and overview maps;Amino acid metabolism;Amino acid metabolism;Global and overview maps	Organic acids and derivatives	Carboxylic acids and derivatives	128.070045872	0.0163725980406	50.5	-3.85385537414477	-;6665-12-9;_;1962-83-0	Amino acids, peptides, and analogues	5.17916029399	5.08965614011	5.28050941833	5.18579947915	5.10369823565	5.07520815436	5.418125411819999	5.33695103541	5.25481292837	5.16152103964	5.23787248025	5.174184630309999	5.17239594525	5.08520207816	5.15975966494	5.30174022007	5.26839745233	5.15980927439	5.2549787268	5.2398886953199995	5.7315249797800005
pos_1277	Ile-Gly-Tyr	-	metab_1276	B(i)	51.3	0.0	-	-	-	-	M+NH4	C17H25N3O5	1.08323333333	-	-	pos	-	-	-	-	-	-	369.211801986	0.07128625282289999	47.3	-4.113163015707779	-	-	5.22290686829	5.47788475495	5.27377476825	5.31321366524	4.79703578284	5.2770544813899996	5.5316343345800005	4.6806274297099995	5.375948495680001	5.11136127205	4.86840744038	5.16171155307	5.14212389185	5.285272718430001	5.3314956567000005	5.49255772703	5.3377640926300005	5.246444418419999	5.32834849393	3.24345992972	5.486924017280001
pos_1284	Gly-Ala	-	metab_1283	B(i)	67.5	0.0	nonnatural	-	-	HMDB0252875	M+H	C5H10N2O3	1.1205166666700002	-	-	pos	-	-	-	-	Organic acids and derivatives	Carboxylic acids and derivatives	147.075840924	0.00893827748346	51.3	-3.95495315874209	-	Amino acids, peptides, and analogues	5.021133675440001	4.7434854537	5.147154931459999	5.02242824587	5.091927355769999	4.9622238457800005	5.419895799580001	4.97733579227	4.82672095187	4.8697655074199995	5.248498671559999	4.8729423405	4.73757958496	5.0080628565800005	5.08244580194	5.05273761611	4.90896059616	5.062821307219999	5.2058520792500005	4.89627535151	5.2876760648
pos_1294	Acadesine	-	metab_1293	B(i)	69.8	0.0	nonnatural	-	-	-;HMDB0062179;HMDB0248904	M+H	C9H14N4O5	1.1364	-	C04663;_	pos	-	-	-	-	Nucleosides, nucleotides, and analogues	Imidazole ribonucleosides and ribonucleotides	259.102528298	0.06339244032130001	50.8	-4.52427695455015	2627-69-2;_	Not Available	4.8208650208199995	5.40345420239	4.61538614268	3.98319297944	4.73886618315	3.1075200725300003	4.5025972415	4.582077104800001	4.38216331757	3.32659517454	5.009200869080001	4.27574541326	3.9824687934300007	3.0510506106700004	4.438675634730001	4.51165457417	3.1075396774199997	3.3936349365599994	5.05741023987	4.89180348813	5.11611722082
pos_1297	N-Acetyl-4-O-Acetylneuraminic Acid	-	metab_1296	B(ii)	0.0	70.7	-	-	-	HMDB0000796	M+H-H2O	C13H21NO10	1.1416833333299998	-	C04015	pos	-	-	-	-	Organic oxygen compounds	Organooxygen compounds	334.11206534400003	0.11648219093800001	51.8	-3.39567989876046	16655-75-7	Carbohydrates and carbohydrate conjugates	5.04750573106	4.8592273853400005	4.75779290768	5.0304778789	4.96849323083	4.740830570819999	4.2104199401999995	5.42887788508	4.74155904809	4.60607679054	4.79944466185	4.6512838383099995	4.739750359009999	4.9680787751699995	4.99281576732	5.06755562786	4.78572544396	4.70554702232	4.94648171426	5.16823432971	5.38851578783
pos_1307	2-(Piperidin-2-Yl)Ethanol	-	metab_1306	B(i)	38.4	0.0	-	-	-	-	M+H	C7H15NO	1.1735	-	-	pos	-	-	-	-	-	-	130.12211138799998	0.0222069263492	45.7	-4.09826754599192	-	-	5.24547661824	4.819774777130001	5.84062778327	5.64240013816	5.363651884469999	5.42230114396	5.39767822868	5.9787919467699995	5.57771825799	5.2530306558	5.433740966259999	4.92966758518	5.42212115142	5.618788694269999	5.4790973223599995	5.9376166048000005	5.90173599884	5.206167461640001	5.79167007023	5.664620363019999	5.54063155344
pos_1316	Tetrahydrouridine	-	metab_1315	B(ii)	0.0	48.6	nonnatural	-	-	HMDB0258911	M+Na	C9H16N2O6	1.2054	-	-	pos	-	-	-	-	Nucleosides, nucleotides, and analogues	Pyrimidine nucleosides	271.091539974	0.0275683354652	47.3	5.9776247804118885	-	Not Available	5.932204583709999	5.94312853662	6.047480804809999	6.17567117535	5.74679561125	5.669659417719999	6.311583017459999	6.2110423198	5.81714055403	5.7170287993199995	5.99222287586	5.883526345650001	5.82981644576	5.78207828209	6.05893898922	5.98863081218	5.77119113711	5.94911276962	5.88915041556	5.98038870728	6.15915473637
pos_1320	2-Hydroxy-1-Naphthylaldehyde Isonicotinoyl Hydrazone	-	metab_1319	B(ii)	0.0	72.6	-	-	-	HMDB0247401	M+CH3OH+Na	C17H13N3O2	1.21601666667	-	-	pos	-	-	-	-	Benzenoids	Naphthalenes	346.11408841300005	0.0819480435477	50.1	-7.29732574741796	-	Naphthols and derivatives	4.4676722709400005	4.618204165919999	4.61068720806	4.905359449940001	4.71404602665	4.4820371451300005	4.84523456107	5.719653130249999	5.29662222306	4.25334478283	5.11126392052	4.43243572063	4.56930624885	4.65445664856	4.73409333758	4.975161540969999	4.65362614811	4.500561932159999	4.6243910715	4.98024470777	5.17389688715
pos_1324	Dihydrocaffeic Acid	-	metab_1323	B(i)	87.9	0.0	-	map01100;map00350	Metabolic pathways;Tyrosine metabolism	HMDB0000423	M+H-H2O	C9H10O4	1.24255	代谢途径;酪氨酸代谢	C10447	pos	-	-	Metabolism;Metabolism	Global and overview maps;Amino acid metabolism	Phenylpropanoids and polyketides	Phenylpropanoic acids	165.05388579700002	0.0229493814629	52.7	-4.03581677606977	1078-61-1	Not Available	6.0501500533899994	5.50061349997	5.90779704628	5.62822023581	5.53964176124	5.484174993019999	5.20713095683	5.61496180171	5.51937490123	5.36475680826	5.77918782709	5.5890279362	5.46231407906	5.486139463680001	5.781677484689999	5.69052555842	5.6782723635500005	5.4324057654499995	5.65475314336	5.6630740979	5.747416246419999
pos_1331	(E)-4-[(1-Methoxy-1-Oxopropan-2-Yl)Amino]-4-Oxobut-2-Enoic Acid	-	metab_1330	B(i)	73.4	0.0	-	-	-	-	M+H	C8H11NO5	1.27443333333	-	-	pos	-	-	-	-	-	-	202.070239486	0.046212978382199996	52.5	-3.7769212747794803	-	-	5.202355230569999	5.371228074049999	5.00561781376	5.49923184005	4.968317936419999	4.934020760959999	5.261067050269999	5.42849182679	5.361088005	4.94946883961	5.12156655381	5.00716807585	5.03546214745	5.314080332950001	5.24278545486	5.11991068815	4.92905495444	4.97859436112	5.007891294059999	5.16071813417	5.8611150028
pos_1341	3-Dehydroquinic Acid	-	metab_1340	B(ii)	0.0	80.1	-	map01100;map00400;map01230	Metabolic pathways;Phenylalanine, tyrosine and tryptophan biosynthesis;Biosynthesis of amino acids	HMDB0012710	M+H	C7H10O6	1.31158333333	代谢途径;苯丙氨酸、酪氨酸和色氨酸生物合成;氨基酸生物合成	C00944	pos	-	-	Metabolism;Metabolism;Metabolism	Global and overview maps;Amino acid metabolism;Global and overview maps	Organic acids and derivatives	Hydroxy acids and derivatives	191.054241865	0.034975761248199996	54.5	-4.065320617220009	-;10534-44-8	Alpha hydroxy acids and derivatives	6.1919242177600005	6.0764308299900005	6.122556051930001	6.20753077867	6.145909165780001	6.024909263730001	6.43843240939	6.226253728330001	6.0883467001	6.022256950599999	6.17131342556	5.98657648805	5.980393672740001	6.22367004787	6.36479005204	6.13605139112	5.900724010989999	6.08721375123	6.220392678790001	6.33056554767	6.32666974101
pos_1344	Norleucine	正亮氨酸	metab_1343	B(i)	72.0	0.0	nonnatural	-	-	HMDB0251526	M+H	C6H13NO2	1.32216666667	-	-	pos	-	-	-	-	Organic acids and derivatives	Carboxylic acids and derivatives	132.101353303	0.0383459782542	53.0	-4.20909443395319	-	Amino acids, peptides, and analogues	7.0521753373500005	6.16293365124	6.23889783375	6.061438583359999	6.0883617674	5.61366822184	5.762227419219999	6.340513834269999	6.22064409867	6.110993468689999	6.387280194700001	6.063444035880001	6.01623171806	5.90022433135	6.12210629554	6.3103803221	6.1616229460000005	6.0448673050099995	6.1574735584399996	6.48511075898	6.6315305287
pos_1352	N-Carbamoyl Glucuronide Lorcaserin	-	metab_1351	B(ii)	0.0	41.7	-	-	-	HMDB0061159	M+H-2H2O	C21H28ClNO5	1.34885	-	-	pos	-	-	-	-	Organoheterocyclic compounds	Benzazepines	374.15562208800003	0.1538291644	39.6	9.468849255131062	-	Not Available	5.43118063522	5.633357394	5.621077319279999	5.826709225319999	6.01712336515	5.817553211130001	6.12285715967	5.74973457895	5.8850912717699995	6.05279555409	5.6554452804199995	5.834459777540001	5.63876769076	5.78619754478	4.99359886572	5.50232105897	5.06620812165	5.43486937415	5.7842470283	6.09727010123	5.89008647901
pos_1356	2-Oxoarginine	2 -氧精氨酸	metab_1355	B(ii)	0.0	54.7	-	map01100;map00470;map00330	Metabolic pathways;D-Amino acid metabolism;Arginine and proline metabolism	HMDB0004225	M+H-H2O	C6H11N3O3	1.37008333333	代谢途径;D-氨基酸代谢;精氨酸和脯氨酸代谢	C03771	pos	-	-	Metabolism;Metabolism;Metabolism	Global and overview maps;Metabolism of other amino acids;Amino acid metabolism	Organic acids and derivatives	Keto acids and derivatives	156.076069984	0.10665338786800001	48.5	-3.94610533047304	3715/10/4;3715-10-4	Short-chain keto acids and derivatives	4.64270462043	4.37764173444	4.83532914623	4.6092822087	5.2523062137	4.3127765037	4.564392052940001	6.7290180816600005	4.874818025630001	4.38271188208	5.553958680140001	4.47224524457	4.3376523421	4.89488394878	4.734010574659999	4.609096427190001	4.49564023771	4.38001263692	4.713672445769999	6.41696267788	5.3178787095999995
pos_1358	N-Ribosylhistidine	N -核糖基组氨酸	metab_1357	B(ii)	0.0	74.2	-	-	-	HMDB0002089	M+H-2H2O	C11H17N3O6	1.37538333333	-	-	pos	-	-	-	-	Organic acids and derivatives	Carboxylic acids and derivatives	252.096678328	0.04832118612940001	52.3	-4.19351943333741	98379-91-0	Amino acids, peptides, and analogues	5.0755524094	5.24108054432	6.058807313049999	5.4953236917499995	4.82211842258	5.18829950107	5.00891154037	5.1581652756	5.425249408740001	4.668550811509999	4.92688400666	5.2040652968800005	5.37163483881	5.06423074065	5.685840241959999	5.40989034373	5.65548150888	5.493638355650001	5.3588653338	4.728170927130001	5.325508179630001
pos_1363	Dl-Ethionine	-	metab_1362	B(i)	71.8	0.0	nonnatural	-	-	HMDB0251518	M+H	C6H13NO2S	1.41245	-	-	pos	-	-	-	-	Organic acids and derivatives	Carboxylic acids and derivatives	164.073369812	0.014836384028700002	52.0	-3.71799195773974	-	Amino acids, peptides, and analogues	6.07399896741	6.466294550210001	6.271232453270001	6.10177085093	6.1796402022	6.0873440832200005	6.27640297858	6.26182150179	6.31339729225	5.92140928373	6.56858775674	6.05417973732	5.94363363283	5.9640565171399995	6.021823996059999	6.326575796699999	6.09229973635	5.902680424380001	6.190610255	6.26141650377	6.82560773754
pos_1366	N-[2-Hydroxy-2-[4-(Trifluoromethyl)Phenyl]Ethyl]Furan-2-Carboxamide	-	metab_1365	B(i)	43.5	0.0	-	-	-	-	M+H	C14H12F3NO3	1.43363333333	-	-	pos	-	-	-	-	-	-	300.083068432	0.106654293327	45.0	-3.79804674063386	-	-	4.3721696553600005	4.37605421585	4.72981268831	4.77030772204	4.39725460638	4.24665955646	4.31808266295	4.7700968265300006	4.77040142825	4.218655174509999	5.03176293677	4.4631959090199995	4.6890829118	4.6364015408	4.9088088787699995	4.77373764099	4.58388197918	4.36487710771	4.6909603426899995	4.55795894356	4.93871774202
pos_1369	Crotonic Acid	巴豆酸	metab_1368	B(i)	54.8	0.0	-	-	-	HMDB0010720;LMFA01030195	M+H	C4H6O2	1.4653833333300001	-	C01771	pos	-	-	-	-	Lipids and lipid-like molecules	Fatty Acyls	87.0437376064	0.0225700582584	49.5	-3.69908283763036	3724-65-0;	Fatty acids and conjugates	5.45545485666	5.48740802592	5.629461173130001	5.5485106549	5.539635860630001	5.38601811304	5.46068978452	5.73970593748	5.655699513919999	5.484062299980001	5.71519952889	5.5240315649000005	5.39736000757	5.4904155043900005	5.44938787398	5.987545590140001	5.49735480228	5.49968682171	5.52372242444	5.612874064830001	6.3134946043
pos_1372	6-Fluoro-Dl-Tryptophan	-	metab_1371	B(ii)	0.0	47.8	nonnatural	-	-	HMDB0247058	M+	C11H11FN2O2	1.4813	-	-	pos	-	-	-	-	Organoheterocyclic compounds	Indoles and derivatives	222.078626874	0.036180541404599996	46.1	-8.240018527932909	-	Indolyl carboxylic acids and derivatives	6.273607254140001	6.69035077615	6.58066950785	6.54543920804	6.27222678648	6.37852107097	6.634707122690001	6.76877025316	6.61183837984	6.27613760546	7.1864906372	6.31369483331	6.15418003495	6.436929771009999	6.44443767374	6.76062153122	5.913852030549999	6.28719306888	6.33478827214	6.8048819323	6.84779670018
pos_1373	Hydroxymedioresinol	-	metab_1372	B(ii)	0.0	44.1	-	-	-	HMDB0304581	M+NH4	C15H18O8	1.4813	-	-	pos	-	-	-	-	Phenylpropanoids and polyketides	Cinnamic acids and derivatives	344.13271762	0.0672087613483	46.3	-3.9112035357980095	-	Hydroxycinnamic acids and derivatives	5.26767712546	5.0069597341600005	6.065234715619999	5.687404890880001	4.9282176151699995	5.01706752361	5.06791003679	5.303169309649999	5.38656781744	5.093872404230001	4.8387946384	5.19334133528	5.2467023693	5.51635618114	5.69887711324	5.47140845714	5.58583671572	5.42555410144	5.50631610229	4.38623491177	5.7704928742199995
pos_1383	Gamma-Glutamyl-Beta-Aminopropiononitrile	-	metab_1382	B(ii)	0.0	70.8	-	-	-	HMDB0060477	M+H	C8H13N3O3	1.5343166666699999	-	C06114	pos	-	-	-	-	Organic acids and derivatives	Carboxylic acids and derivatives	200.10221651	0.09192491402410001	52.0	-3.7731190858371297	-;_	Amino acids, peptides, and analogues	3.76166886607	3.6271524990699993	4.521681619080001	4.3692277835	5.35170122061	3.97565150201	3.62710816195	5.37188169451	4.45030430906	3.6586635161300003	5.35992680074	3.89290805405	3.85561575775	4.26373671308	3.78306899585	4.34957929572	4.31454568497	4.15894416741	4.57153844276	4.446225824140001	4.4990490434599995
pos_1386	5-(Hydroxymethyl)-4-Methoxy-2(5H)-Furanone	-	metab_1385	B(i)	67.6	0.0	-	-	-	-	M+H	C6H8O4	1.55021666667	-	-	pos	-	-	-	-	-	-	145.048965935	0.072601435802	51.8	-3.9518399072620602	-	-	5.97523216458	6.104044474839999	6.09114549519	6.10304218977	6.034141315299999	6.02777770478	6.13673729752	6.20760091102	6.2129369293400005	6.1029487694	6.35353599097	6.1449055905	6.095681097869999	6.117598306590001	6.060932276980001	6.2858815488	6.109128567459999	6.26426728255	6.2201803591400004	6.2385777952199994	6.37576785344
pos_1390	4-Ethylphenol Glucuronide	-	metab_1389	B(ii)	0.0	66.0	-	-	-	HMDB0240654	M+ACN+H	C14H18O7	1.5661	-	-	pos	-	-	-	-	Organic oxygen compounds	Organooxygen compounds	340.137704507	0.0237682907411	51.5	-4.608898738310018	628688-74-4	Carbohydrates and carbohydrate conjugates	2.9335156805400002	2.7861445959400006	3.83759570889	3.7822510008899997	5.03476931552	2.8058843407	2.8516147527399998	5.88056091096	3.81926258731	2.70021276749	4.41475202448	2.8092078484900003	2.8725183794999998	2.93331591569	2.8630004384099994	4.3442981898	4.3019238929300005	3.0293438390900005	3.88406858486	5.42157722553	3.8634627808199995
pos_1391	Glutaminylthreonine	-	metab_1390	B(ii)	0.0	68.6	-	-	-	HMDB0028807	M+Na-H2O	C9H17N3O5	1.5714	-	-	pos	-	-	-	-	Organic acids and derivatives	Carboxylic acids and derivatives	252.096794657	0.0896784405027	51.9	3.11188628455565	74408-69-8	Amino acids, peptides, and analogues	3.9783409103900005	4.203337740309999	4.719247567219999	4.57236101579	5.407981825469999	3.98615501198	4.228272142230001	4.844247557159999	4.4082474159	3.6769638598000003	5.27992571018	4.08270426536	4.16556590247	4.40967525396	4.31670217517	4.50842563563	4.4099766945	4.17642747435	4.3734355013099995	4.29971111619	4.76128645517
pos_1394	Ehretioside B	原苏木素B	metab_1393	B(i)	55.4	0.0	-	-	-	-	M+ACN+H	C14H17NO7	1.5767	-	-	pos	-	-	-	-	-	-	353.13300799800004	0.039377295459	49.3	-4.24113509863122	-	-	5.70502426542	5.5506781283399995	6.12431595301	6.027587759229999	5.60713594468	5.365775462159999	5.6287737277	6.037440405340001	6.0625902829	5.51956042466	6.03446001378	5.80485682331	6.0145470540999995	6.10218367593	6.22701269027	6.125156689400001	5.96600528492	6.03738238576	6.02724644529	5.41958154006	6.15780221695
pos_1395	Gentiopicroside	龙胆苦苷	metab_1394	B(ii)	0.0	65.4	nonnatural	-	-	HMDB0252696	M+ACN+Na	C16H20O9	1.59265	-	C09782;_	pos	-	-	-	-	Organic oxygen compounds	Organooxygen compounds	420.12323122	0.022213576688900002	49.8	-9.18472067734316	20831-76-9;_	Carbohydrates and carbohydrate conjugates	5.90082514779	6.25583291045	4.71168013819	6.02692847534	5.34987652007	6.0025143373	6.120436684330001	5.698894468019999	6.18362508625	5.757583014550001	6.20229063536	6.10311624825	5.89712785356	6.09983667329	5.96375485572	6.36331636478	5.80289526516	6.08293279638	6.073270076290001	5.92211244623	6.349202458480001
pos_1404	5-Hydroxytryptophan	5-羟色氨酸	metab_1403	B(i)	48.5	0.0	-	-	-	-	M+H	C11H12N2O3	1.65093333333	-	C01017	pos	-	-	-	-	-	-	221.091184957	0.0113413427117	48.3	-4.01539657891546	56-69-9	-	6.005867758	6.26742248705	6.63243959346	6.5310987301	6.50549620334	6.2132911471200005	6.6136270237	7.12036406197	6.69189293902	6.06275535095	6.7539058694000005	6.222201764969999	6.22141187409	6.48174408412	6.4736673996	6.7194532343499995	6.64549840676	6.31303097329	6.518451515260001	6.59033659385	6.65103266725
pos_1406	Methyl 2-Amino-4-Oxopentanoate	-	metab_1405	B(ii)	0.0	44.2	-	-	-	HMDB0254565	M+H	C6H11NO3	1.66153333333	-	-	pos	-	-	-	-	Organic acids and derivatives	Carboxylic acids and derivatives	146.080592385	0.0192010453361	47.6	-3.9790992763124597	-	Amino acids, peptides, and analogues	6.22285162002	6.17439091311	6.270921893200001	6.29873859248	6.2763604183599995	6.127361789319999	6.42348013111	6.53407972272	6.296935328049999	6.124528314480001	6.43613668456	6.16134862709	6.2250187951300004	6.24915321382	6.3552119432800005	6.39205838597	6.19548374405	6.21683430472	6.35181044632	6.4345707255999995	6.48005670958
pos_1411	Talaroflavone	-	metab_1410	B(i)	62.6	0.0	-	-	-	-	M+Na	C14H12O6	1.67768333333	-	-	pos	-	-	-	-	-	-	299.05254853900004	0.08055712154460001	50.7	-0.2182219338222089	-	-	4.91712052854	4.87661760692	5.24769730696	5.37725698696	4.51076354246	5.11230356994	5.239964775390001	4.6365548092	5.29332820637	5.07568937736	4.3862214559599995	4.894340591050001	4.86746281999	5.14809023253	4.63502712497	5.330598420299999	5.09201903596	4.94871374199	5.1472797322099995	4.50387788826	5.19692434083
pos_1416	3-(2-Hydroxyethyl)Histidine	-	metab_1415	B(ii)	0.0	56.0	nonnatural	-	-	HMDB0245773	M+H	C8H13N3O3	1.69358333333	-	-	pos	-	-	-	-	Organic acids and derivatives	Carboxylic acids and derivatives	200.10221133099998	0.20580004367600002	49.6	-3.7991340286173703	-	Amino acids, peptides, and analogues	3.5824887714699996	3.27279366129	4.40514680086	4.02058589245	4.6315945784300006	3.7176863387199997	3.25143294746	6.08489896522	4.35632792294	3.21262185158	4.96493961757	3.66797147491	3.8841180882099997	3.9975722061699996	3.8156433451300003	4.3834479987599995	4.13057888724	4.02590624161	4.4998899545899995	5.8809164559200005	4.29288284473
pos_1417	(2,6-Dimethylmorpholino)(1-Methyl-5-Nitro-1H-Pyrazol-4-Yl)Methanone	-	metab_1416	B(i)	44.3	0.0	-	-	-	-	M+H	C11H16N4O4	1.69358333333	-	-	pos	-	-	-	-	-	-	269.123269816	0.180790187147	46.5	-4.3325320686326805	-	-	1.6651694231799998	1.62174989644	3.4726535471900006	3.37545563552	3.8082535908199997	1.64105923882	2.84616258858	5.786755213709999	3.8450992312	2.25895951355	4.56064050805	2.9359794812	1.70637409311	2.86240049536	2.80976454648	3.69077084189	3.6682026956800002	2.8610232174	3.1222127179	5.5982349361	3.42495921571
pos_1419	2'-O-Methylcytidine	2 ' - O -甲基胞苷	metab_1418	B(i)	43.0	0.0	-	-	-	HMDB0242132	M+H	C10H15N3O5	1.70416666667	-	-	pos	-	-	-	-	Nucleosides, nucleotides, and analogues	Pyrimidine nucleosides	258.10775992	0.044903179263800004	46.9	-2.6725099826736	-	Not Available	5.94093134439	6.0106555398	6.18569682603	6.190093288759999	5.19970245597	5.87202652889	6.122766229090001	5.972574658840001	6.0031927863800005	5.81670144451	6.05671073839	5.96959440944	5.96541536506	5.63848510069	6.0260656502900005	6.33055433711	6.12904098771	5.85793132084	5.7354527436	5.43931251147	6.170770533430001
pos_1421	N-Fructosyl Isoleucine	-	metab_1420	B(i)	85.4	0.0	-	-	-	-	M+H	C12H23NO7	1.7147666666699999	-	-	pos	-	-	-	-	-	-	294.153665144	0.0514768968112	54.9	-3.6274156591248303	-	-	4.69294392013	4.71157442681	4.9348305665800005	5.727817248130001	5.64013509349	4.99716730516	5.17987876377	5.47819629127	5.20770371399	5.12851892365	5.452209196340001	5.3166499512	4.61904964084	4.75689950677	5.23857201431	4.94951151811	4.84893616519	4.66717520782	5.21078694462	5.04668100744	5.08805392592
pos_1429	N'-(4,5-Dihydronaphtho[1,2-D][1,3]Thiazol-2-Yl)-N,N-Dimethyliminoformamide	-	metab_1428	B(i)	66.3	0.0	-	-	-	-	2M+H	C14H15N3S	1.75723333333	-	-	pos	-	-	-	-	-	-	515.207472606	0.20031843942699998	51.3	5.5604776593881	-	-	5.3182940961	5.62713580953	5.95447200135	6.16945342468	4.3097872301899995	5.263121954130001	5.774136286159999	4.413604530030001	5.32109258376	4.847759742	5.10067265825	5.27262054762	5.2921533282699995	4.82102738051	5.547808220580001	5.93380660199	5.74617901212	5.02918907807	5.132202813959999	4.33990709673	6.09802641134
pos_1433	2-{[2-Oxo-2-(3-Pyridylamino)Ethyl]Thio}Acetic Acid	-	metab_1432	B(i)	54.2	0.0	-	-	-	-	M+NH4	C9H10N2O3S	1.78375	-	-	pos	-	-	-	-	-	-	244.074058167	0.0653082085051	49.0	-4.3379339662181	-	-	5.8179647900400004	5.93940113512	6.163040496930001	6.1553147022	5.95363773056	5.7439521537000005	6.11722148196	6.75521276515	6.2938878775900005	5.6818933002400005	6.5136198610800005	5.77907151462	5.79055275087	6.05603396907	5.98662904722	6.45172307275	5.99418376636	5.98130219161	6.05711580928	6.152203703790001	6.20243171
pos_1434	4-[(2,4-Dihydroxy-3,3-Dimethylbutanoyl)Amino]Butanoic Acid	-	metab_1433	B(ii)	0.0	43.3	nonnatural	-	-	HMDB0246316	M+H	C10H19NO5	1.78905	-	-	pos	-	-	-	-	Organic acids and derivatives	Carboxylic acids and derivatives	234.13278379599998	0.132152603816	46.2	-3.4974533077351	-	Amino acids, peptides, and analogues	2.8416114271399997	2.6409358895599997	3.9564657866400004	3.4698426671300004	3.71156749424	2.66066307646	3.40319122629	3.8214526415300005	3.6433738173300005	2.6954378447900003	4.91365658603	2.66398452547	2.77282610124	3.21166009491	2.90767377476	4.1620704563099995	3.9176502366	3.54610544264	2.76604349629	3.67264319133	3.24213115411
pos_1436	5-Pyridoxolactone	5 -吡啶酮内酯	metab_1435	B(ii)	0.0	51.3	-	map00750	Vitamin B6 metabolism	HMDB0004291	M+H	C8H7NO3	1.80496666667	维生素B6代谢	C06052	pos	-	-	Metabolism	Metabolism of cofactors and vitamins	Organoheterocyclic compounds	Pyridines and derivatives	166.049237544	0.0245138484589	46.9	-3.82916652496067	-;4543-56-0	Pyridinecarboxylic acids and derivatives	5.68894650034	5.603723884680001	5.9650859702900005	5.817529476410001	5.64712871789	5.526787348740001	5.68571835614	6.1765398725	5.63272800543	5.443136011950001	5.879960787050001	5.6342657765699995	5.6816632702100005	5.70602179242	5.542296479419999	6.03790151517	5.675284345390001	5.703047680040001	5.67813721122	5.71310010094	5.849560524659999
pos_1439	Neotussilagine	-	metab_1438	B(ii)	0.0	43.8	-	-	-	HMDB0031820	M+NH4	C10H17NO3	1.82618333333	-	-	pos	-	-	-	-	Organoheterocyclic compounds	Pyrrolizidines	217.153786003	0.14941972260800002	46.8	-4.43417211171721	147730-89-0	Not Available	5.11938696025	5.20255152354	5.561224525119999	5.41855920582	5.36938881245	5.093780744569999	5.56748217326	5.889948445469999	5.5736956738100005	5.02580297646	5.66225243602	5.2328193166900006	5.3299495203300005	5.40447510263	5.31110401406	5.4296475985	5.184820922809999	5.1274128615	5.1539544443	5.51454560347	5.35064242604
pos_1443	2-(4-Amino-2-Nitroanilino)Ethanol	-	metab_1442	B(i)	51.8	0.0	-	-	-	-	M+H	C8H11N3O3	1.8687	-	-	pos	-	-	-	-	-	-	198.08652789	0.05015947576230001	47.5	-4.0073467219097285	-	-	6.867449368069999	6.51217324863	7.069613304289999	6.96793365523	6.574168878119999	6.3508200512099995	7.06581271972	7.1263608101300004	7.24427798225	6.5119320497	6.5149596246399994	6.53164214592	6.39105910082	7.1267644820600005	7.0855915435000005	6.810340633609999	6.15367746751	6.91612576889	6.77604912774	6.2064488637	7.350162417969999
pos_1451	Asp-Asp-Ser	-	metab_1450	B(i)	83.1	0.0	-	-	-	-	M+NH4	C11H17N3O9	1.91645	-	-	pos	-	-	-	-	-	-	353.13302714199995	0.26552051483000005	53.7	8.12445429833841	-	-	3.7531604784099994	3.4688203535400004	4.93594224168	4.73100244167	5.751450069520001	2.89182726133	3.64094585764	6.36347730194	4.859941194649999	3.4988348276	6.354728580950001	4.01812502819	4.3844532299	4.71336691974	4.71021339643	5.395360383350001	4.802420713919999	4.55959113425	4.96525515907	6.0986841820099995	5.0086441310400005
pos_1455	S-(2-Methylpropionyl)-Dihydrolipoamide-E	-	metab_1454	B(ii)	0.0	64.2	-	map01100;map00280;map00785	Metabolic pathways;Valine, leucine and isoleucine degradation;Lipoic acid metabolism	HMDB0006868	M+H	C12H23NO2S2	1.94821666667	代谢途径;缬氨酸、亮氨酸和异亮氨酸降解;硫辛酸代谢	C15977;C04424	pos	-	-	Metabolism;Metabolism;Metabolism	Global and overview maps;Amino acid metabolism;Metabolism of cofactors and vitamins	Lipids and lipid-like molecules	Fatty Acyls	278.123451888	0.10163281365499999	49.5	-3.05114800940854	-;_;	Fatty amides	5.617769611849999	5.56151411782	5.96520056891	5.55867493176	5.010607934059999	5.509224324580001	4.735714357219999	5.60058489587	5.514223515199999	5.10140728774	5.40280980329	5.422286015419999	5.64930637464	5.403935151900001	5.62866912769	5.9077327966299995	6.124509306109999	5.63955564124	5.92173381867	5.0133161262599995	6.02601633643
pos_1462	3,5,6-Trihydroxy-5-(Hydroxymethyl)-2-Methoxy-2-Cyclohexen-1-One	-	metab_1461	B(ii)	0.0	56.0	-	-	-	HMDB0041031	M+ACN+H	C8H12O6	1.9906333333300001	-	-	pos	-	-	-	-	Organic oxygen compounds	Organooxygen compounds	246.096300848	0.19027834472199998	49.0	-4.473044654134862	76663-30-4	Carbonyl compounds	4.76962561764	4.66737554639	4.78708139881	4.73753979809	4.73102372578	4.38592327115	4.776505065519999	5.02678837139	4.4666427686	4.45369196546	4.8561257511800004	4.443450626030001	4.69515308193	4.81687659136	4.7769048433	4.80302989437	4.81310184228	4.6559999337	4.913900801880001	4.93555515109	4.39688125261
pos_1466	7-(2-Chlorophenyl)-2-Phenyl-[1,2,4]Triazolo[1,5-A]Pyrimidine	-	metab_1465	B(i)	76.9	0.0	-	-	-	-	M+H	C17H11ClN4	2.0012	-	-	pos	-	-	-	-	-	-	307.077813497	0.18015681425500002	46.2	10.824396091133304	-	-	4.43475488496	3.3798658867299998	5.2434297569999995	4.876034913540001	4.97214418436	4.35707021325	4.46322559149	4.95914362241	5.08459928514	4.2915002533	4.27124428421	4.55509096015	4.6154003595	4.628172241090001	4.39074263036	4.68296595206	5.19685131263	4.8797164673	4.6909898297099994	4.28740826903	4.10794251129
pos_1468	S-Adenosylhomocysteine	S-腺苷同型半胱氨酸	metab_1467	B(i)	90.8	0.0	drug:DB01752	map01100;map00270;map01240;map01230;map05208	Metabolic pathways;Cysteine and methionine metabolism;Biosynthesis of cofactors;Biosynthesis of amino acids;Chemical carcinogenesis - reactive oxygen species	HMDB0000939;PW_C000749	M+H	C14H20N6O5S	2.01713333333	代谢途径;半胱氨酸和蛋氨酸代谢;辅助因子的生物合成;氨基酸生物合成;化学致癌作用-活性氧	C00021	pos	-	-	Metabolism;Metabolism;Metabolism;Metabolism;Human Diseases	Global and overview maps;Amino acid metabolism;Global and overview maps;Global and overview maps;Cancer: overview	Organoheterocyclic compounds	Lactones	385.127324278	0.153160201123	54.1	-4.01154627611906	979-92-0	Gamma butyrolactones	0.00815120102474	0.36962189694700004	2.5278830807499997	0.08921060114219999	3.7613479908499996	1.7745917854700002	1.16893343558	5.51947751036	1.30047162562	0.813907014225	3.5991755797900002	1.2856580557700001	1.9299752719	0.39272515374399997	3.12001458546	0.011107275955299999	0.0105382770665	0.00882539110499	1.81921416688	5.26072799305	3.22345923642
pos_1470	N2-Gamma-Glutamylglutamine	-	metab_1469	B(ii)	0.0	55.8	-	-	-	HMDB0011738	M+H-H2O	C10H17N3O6	2.02243333333	-	C05283	pos	-	-	-	-	Organic acids and derivatives	Carboxylic acids and derivatives	258.108573917	0.035195091424099996	50.1	0.461230115810532	10148-81-9	Amino acids, peptides, and analogues	4.58791722638	4.68099320155	4.8797557587	4.79300723273	5.61507587891	4.50323735251	4.76763236281	4.94578360431	4.68968865268	4.315392381540001	6.3607368510899995	4.5205163088099996	4.6014975499199995	4.53740411799	4.79264013061	5.27105737744	4.83820140236	4.49850926276	4.78574222438	4.87306339372	4.933140434369999
pos_1481	6-[5-(Carboxymethyl)-2-Hydroxyphenoxy]-3,4,5-Trihydroxyoxane-2-Carboxylic Acid	-	metab_1480	B(ii)	0.0	56.0	-	-	-	HMDB0125149	M+ACN+H	C14H16O10	2.04891666667	-	-	pos	-	-	-	-	Organic oxygen compounds	Organooxygen compounds	386.111401341	0.14529283899700002	48.2	9.384898242685061	-	Carbohydrates and carbohydrate conjugates	5.04764276851	4.701451040119999	5.3161216191500005	4.59192640605	4.75990154037	4.8647071869	4.85126379046	5.05274389933	4.7187989917	4.32334590417	5.41991880572	4.6374436139899995	5.07441761993	4.61390322029	5.04816906395	4.807330106959999	4.80834946734	4.3031028674	4.830861292180001	4.6799098814199995	5.67508432509
pos_1482	D-Glucose	D-葡萄糖	metab_1481	B(i)	50.6	0.0	-	map01200;map05415;map02010;map04922;map04742;map01100;map00520;map00524;map00052;map04068;map00010;map00500;map00030;map04066;map04978;map04973;map04976;map04152;map04910;map04911;map05230;map04917;map04932;map04933;map04930;map04931	Carbon metabolism;Diabetic cardiomyopathy;ABC transporters;Glucagon signaling pathway;Taste transduction;Metabolic pathways;Amino sugar and nucleotide sugar metabolism;Neomycin, kanamycin and gentamicin biosynthesis;Galactose metabolism;FoxO signaling pathway;Glycolysis / Gluconeogenesis;Starch and sucrose metabolism;Pentose phosphate pathway;HIF-1 signaling pathway;Mineral absorption;Carbohydrat…	-;HMDB0000122;PW_C000077	M+H-2H2O	C6H12O6	2.05421666667	碳代谢;糖尿病性心肌病;ABC转运器;胰高血糖素信号通路;味觉转导;代谢途径;氨基糖和核苷酸糖代谢;新霉素、卡那霉素和庆大霉素的生物合成;半乳糖代谢;FoxO信号通路;糖酵解/糖原异生;淀粉和蔗糖代谢;磷酸戊糖途径;HIF-1信号通路;矿物质吸收;碳水化合物的消化和吸收;胆汁分泌;AMPK信号通路;胰岛素信号通路;胰岛素分泌;癌症的中心碳代谢;催乳素信号通路;非酒精性脂肪肝;糖尿病并发症中的AGE-RAGE信号通路;II型糖尿病;胰岛素抵抗	C00031;C00221	pos	Carbohydrates;-	Monosaccharides;-	Metabolism;Human Diseases;Environmental Information Processing;Organismal Systems;Organismal Systems;Metabolism;Metabolism;Metabolism;Metabolism;Environmental Information Processing;Metabolism;Metabolism;Metabolism;Environmental Information Processing;Organismal Systems;Organismal Systems;Organismal Systems;Environmental Information Processing;Organismal Systems;Organismal Systems;Human Diseases;…	Global and overview maps;Cardiovascular disease;Membrane transport;Endocrine system;Sensory system;Global and overview maps;Carbohydrate metabolism;Biosynthesis of other secondary metabolites;Carbohydrate metabolism;Signal transduction;Carbohydrate metabolism;Carbohydrate metabolism;Carbohydrate metabolism;Signal transduction;Digestive system;Digestive system;Digestive system;Signal transduction;…	Organic oxygen compounds	Organooxygen compounds	145.048981009	0.10673527732100001	48.6	-3.07754730433513	50-99-7;2280-44-6;492-61-5;2280-44-6	Carbohydrates and carbohydrate conjugates	5.47344124873	5.623050689659999	5.629670802200001	5.61604082983	5.35219015495	5.481183614600001	5.59345642533	5.51948612273	5.694178953860001	5.622926853330001	5.6809698407800004	5.631340789789999	5.53948898875	5.5810808042	5.57765767148	5.74596891909	5.55156046594	5.60305337084	5.6052537524199995	5.532560533609999	5.8325667573699995
pos_1491	Quinoline-4-Carboxylic Acid	-	metab_1490	B(i)	42.7	0.0	nonnatural	-	-	HMDB0257047	M+H	C10H7NO2	2.06481666667	-	C06414	pos	-	-	-	-	Organoheterocyclic compounds	Quinolines and derivatives	174.054248612	0.0352583779102	47.4	-4.08146860120332	486-74-8;_	Quinoline carboxylic acids	5.47086095554	4.84903550927	5.84582760012	5.5808050088300005	5.7012698751499995	5.3475484278500005	5.16178908602	5.765451774450001	5.45021458333	5.22843935928	5.32205819538	5.2765799943000005	5.51556519479	5.41340466844	5.5344855099300005	5.5992681825999995	5.92678589409	5.47679571392	5.744918085580001	5.65858207076	5.1094594653800005
pos_1495	2,4-Bis(4-Hydroxyphenyl)-3-Methoxycarbonylcyclobutane-1-Carboxylic Acid	-	metab_1494	B(i)	57.4	0.0	-	-	-	-	M+CH3OH+Na	C19H18O6	2.0701	-	-	pos	-	-	-	-	-	-	397.12254674800005	0.0625854498979	48.0	-9.434226768144107	-	-	4.70412568796	5.04884361576	4.97338601641	5.2056620414	4.544972164190001	4.889201452780001	4.98252493048	4.88280373476	5.01946384652	4.67021775285	4.77957245841	4.82445711389	4.88564161979	5.22159392116	4.784466017240001	4.9108683041	4.74606966243	4.75027892439	5.20009146256	4.0822954850699995	5.19787475661
pos_1496	Lys-Pro	-	metab_1495	B(i)	87.6	0.0	-	-	-	HMDB0028959	M+H-H2O	C11H21N3O3	2.07541666667	-	-	pos	-	-	-	-	Organic acids and derivatives	Carboxylic acids and derivatives	226.15408658099997	0.0980770094043	54.4	-3.7700349548111003	52766-27-5	Amino acids, peptides, and analogues	4.88502554776	5.03552129661	5.164485755519999	5.1340274758	4.28290726364	4.83525368611	5.2821828246199996	5.10737858009	5.32416221199	4.70953737938	4.937735104180001	4.771994715969999	4.87270786625	5.12401246391	5.25135822799	5.35990022865	5.11490468926	4.8447474048900006	5.220224388419999	4.39130029792	5.4534000938
pos_1503	Ser-Ser-Pro	-	metab_1502	B(i)	73.0	0.0	-	-	-	-	M+H	C11H19N3O6	2.086	-	-	pos	-	-	-	-	-	-	290.133502092	0.046758009551099995	51.9	-4.0109690019175295	-	-	4.1765181683699995	4.0425868420699995	5.21247720975	4.75549488221	5.0542967245999995	3.4814927597300005	4.81144129422	4.859604570169999	4.38859283527	3.32243932084	5.573713391619999	3.9064562763199997	3.7780848437300003	4.63257912651	3.7259761518900003	5.15394282053	4.78252428392	4.05846757152	4.98089597523	5.41588402086	5.275417056369999
pos_1505	Glucose Pyruvate Acetate	-	metab_1504	B(ii)	0.0	54.3	-	-	-	HMDB0252787	M+	C11H16O11	2.09133333333	-	-	pos	-	-	-	-	Organic oxygen compounds	Organooxygen compounds	324.06696907	0.05497377331619999	47.5	-7.076444205147752	-	Carbohydrates and carbohydrate conjugates	4.47228631221	4.76126148077	4.74947065153	4.8039422602199995	4.16727019977	4.58841643986	5.03363318288	4.49320397401	4.746640977769999	4.46130864643	4.53050739399	4.51259114758	4.692348365869999	4.98641576198	5.02483304741	3.9821608771199997	4.61334040066	4.720380197240001	4.436988617	4.51810838286	4.62000029005
pos_1506	Gaba	γ-氨基丁酸	metab_1505	B(i)	61.1	0.0	-	map01100;map00650;map00760;map00330;map00410;map04024;map04727;map04080;map00250;map04721;map04929;map04742;map04723;map04915;map05032;map05033	Metabolic pathways;Butanoate metabolism;Nicotinate and nicotinamide metabolism;Arginine and proline metabolism;beta-Alanine metabolism;cAMP signaling pathway;GABAergic synapse;Neuroactive ligand-receptor interaction;Alanine, aspartate and glutamate metabolism;Synaptic vesicle cycle;GnRH secretion;Taste transduction;Retrograde endocannabinoid signaling;Estrogen signaling pathway;Morphine addiction…	HMDB0000112	M+H-H2O	C4H9NO2	2.09665	代谢途径;丁酸代谢;烟酸和烟酰胺代谢;精氨酸和脯氨酸代谢;β-丙氨酸代谢;cAMP信号通路;GABA能突触;神经活性配体-受体相互作用;丙氨酸、天冬氨酸和谷氨酸代谢;突触小泡循环;GnRH分泌;味觉转导;逆行内源性大麻素信号传导;雌激素信号通路;吗啡成瘾;尼古丁成瘾	C00334	pos	Peptides;Peptides;Hormones and transmitters	Amino acids;Amines;Neurotransmitters	Metabolism;Metabolism;Metabolism;Metabolism;Metabolism;Environmental Information Processing;Organismal Systems;Environmental Information Processing;Metabolism;Organismal Systems;Organismal Systems;Organismal Systems;Organismal Systems;Organismal Systems;Human Diseases;Human Diseases	Global and overview maps;Carbohydrate metabolism;Metabolism of cofactors and vitamins;Amino acid metabolism;Metabolism of other amino acids;Signal transduction;Nervous system;Signaling molecules and interaction;Amino acid metabolism;Nervous system;Endocrine system;Sensory system;Nervous system;Endocrine system;Substance dependence;Substance dependence	Organic acids and derivatives	Carboxylic acids and derivatives	86.0597283155	0.0347346758755	50.5	-3.026945405964089	1956/12/2	Amino acids, peptides, and analogues	6.24881648665	6.25892111844	6.3420496136399995	6.345467466919999	6.303442921059999	6.17921830891	6.48755649596	6.57107140592	6.286696699199999	6.14230205513	6.48568272876	6.17389504658	6.26178047971	6.28101972866	6.397627612769999	6.450796630809999	6.29533155266	6.254698889559999	6.4107251104400005	6.455260877030001	6.511131409119999
pos_1510	Indole-3-Acetylglycine	-	metab_1509	B(ii)	0.0	47.4	-	-	-	HMDB0240661	M+H	C12H12N2O3	2.09665	-	-	pos	-	-	-	-	Organic acids and derivatives	Carboxylic acids and derivatives	233.091158878	0.04542999165440001	45.9	-3.92015117994173	13113-08-1	Amino acids, peptides, and analogues	4.7668811052599995	4.9951129536400005	4.86936445344	4.90913131052	4.21173384846	4.45137047133	4.6020038666300005	4.77308843648	4.700114166280001	4.60614329422	4.592743602830001	4.618992958450001	4.80053853671	4.786928411030001	4.95060624253	4.31984532231	4.799588283169999	4.649945833249999	4.72930398454	4.95575728709	4.0638627430900005
pos_1512	(S)-5'-Deoxy-5'-(Methylsulfinyl)Adenosine	-	metab_1511	B(ii)	0.0	70.6	-	-	-	HMDB0033662	M+H	C11H15N5O4S	2.09665	-	-	pos	-	-	-	-	Nucleosides, nucleotides, and analogues	5''-deoxyribonucleosides	314.090571189	0.034076769882499997	51.2	-3.76967295223929	897-42-7	Not Available	4.79210329158	5.6907651086	5.98586904322	5.90371822772	5.5072885777	5.59881305167	4.368634847769999	5.697954875490001	6.4378625969000005	5.59328550492	6.10344947726	5.36549741864	5.13335227944	5.66363025834	5.07062301823	5.56574599017	5.30155848321	5.3080980028099995	5.92013621663	6.01692184913	6.3345263135500005
pos_1518	4-Hydroxybutanoic Acid	-	metab_1517	B(i)	45.6	0.0	drug:DB01440	map01100;map01200;map00650	Metabolic pathways;Carbon metabolism;Butanoate metabolism	-;HMDB0000710	M+H-H2O	C4H8O3	2.10721666667	代谢途径;碳代谢;丁酸代谢	C00989;C01991	pos	Organic acids;-	Carboxylic acids;-	Metabolism;Metabolism;Metabolism	Global and overview maps;Global and overview maps;Carbohydrate metabolism	Lipids and lipid-like molecules	Fatty Acyls	87.0437464643	0.09681175992180001	47.7	-2.97365521049033	591-81-1	Fatty acids and conjugates	5.14130038625	5.07213751389	5.345920276459999	5.30934264564	5.36541563866	5.108122745919999	5.26635287176	5.48343232973	5.4379413914	5.26196415775	5.59453382587	5.2917085371	5.17869192257	5.19540465814	5.16260971708	5.402287428130001	5.26516609472	5.23333764376	5.25577296807	5.38006190638	5.72641555234
pos_1521	4-Amino-3-Hydroxybenzoic Acid	-	metab_1520	B(i)	67.3	0.0	-	-	-	-	M+H	C7H7NO3	2.10721666667	-	-	pos	-	-	-	-	-	-	154.049310365	0.227870593371	51.3	-3.6535926667312895	-	-	4.04950055366	4.22159808312	5.06347029367	4.58183109235	4.63938812426	4.18510370247	4.28481172431	4.76875326742	4.47347986514	4.20116509045	4.41867618767	4.26110751576	4.442405207569999	4.46416244907	4.447867208469999	4.54258044501	4.21955400576	4.052796197119999	4.57822110834	4.66251329661	4.33297746636
pos_1526	2-[(2-Nitrovinyl)Amino]Benzoic Acid	-	metab_1525	B(i)	62.1	0.0	-	-	-	-	M+H	C9H8N2O4	2.10721666667	-	-	pos	-	-	-	-	-	-	209.054739271	0.0456717455231	50.5	-4.536951222921849	-	-	4.884645429130001	5.26827964734	4.9440547942699995	5.24731287233	5.18336205571	5.0263374799900005	5.54163789483	5.56706546601	5.14501540771	4.94429017453	5.66578678763	5.08648927871	5.357831179680001	5.06996221148	5.235270624040001	5.43010487867	5.25986325032	5.1085504102399995	5.324009330880001	5.42043178122	5.745466817840001
pos_1528	3-Nitrotyrosine	3-硝基酪氨酸	metab_1527	B(ii)	0.0	40.7	-	-	-	HMDB0001904	M+H	C9H10N2O5	2.10721666667	-	-	pos	-	-	-	-	Organic acids and derivatives	Carboxylic acids and derivatives	227.065386297	0.028647883169299997	46.9	-3.81123327084687	3604-79-3	Amino acids, peptides, and analogues	5.52637902857	5.85055632658	5.56776381272	5.908189194049999	5.79994294788	5.65473284115	6.1880704173000005	6.18503093642	5.814818840630001	5.588250664559999	6.23634059877	5.72242415161	5.99108543834	5.721143784520001	5.80249707784	5.99161260123	5.86333590389	5.7395004598899995	5.9577397267	6.03384003536	6.23237778421
pos_1529	Dihydromaleimide Beta-D-Glucoside	-	metab_1528	B(ii)	0.0	67.9	-	-	-	HMDB0030277	M+H	C10H15NO7	2.10721666667	-	-	pos	-	-	-	-	Organic oxygen compounds	Organooxygen compounds	262.09137972	0.08369859107080001	51.1	-2.86701853520602	26696-59-3	Carbohydrates and carbohydrate conjugates	4.9228450287	4.91344728083	5.20039664931	5.337279924740001	5.28555179636	4.61990381583	5.267368407569999	5.507011772409999	5.36236553371	4.7952549194300005	5.69187093936	5.02101030575	5.12310300753	5.43941250728	5.334807254649999	5.41360077666	5.52352449178	5.195597944119999	5.312613381559999	5.51138612329	5.02218001454
pos_1532	Neuromedin B (1-3)	神经介质B（1-3）	metab_1531	B(ii)	0.0	45.9	-	-	-	HMDB0013016	M+CH3OH+Na	C12H22N4O5	2.10721666667	-	-	pos	-	-	-	-	Organic acids and derivatives	Carboxylic acids and derivatives	357.17556251699995	0.042496509690399996	47.9	3.6626221729406603	-	Amino acids, peptides, and analogues	5.4869330112400005	6.128310153559999	5.98556789232	5.6437191887000004	4.93250346714	5.87193083951	5.27287818382	5.08508032526	5.49822239625	5.35291809248	5.62354895964	5.54831757891	5.93879084899	5.4977492865499995	5.93242477478	5.98564234966	5.645753989559999	5.53620198018	5.57623991984	5.44431944095	6.340953483019999
pos_1540	Methionine Methyl Ester	-	metab_1539	B(i)	52.2	0.0	nonnatural	-	-	HMDB0254602	M+H	C6H13NO2S	2.11251666667	-	-	pos	-	-	-	-	Organic acids and derivatives	Carboxylic acids and derivatives	164.073391639	0.102676630046	47.7	-3.58413759923731	-	Amino acids, peptides, and analogues	5.475223194430001	4.99189269818	5.512564509040001	5.403893482000001	5.92150321934	5.30145495612	4.7797293647600005	5.23226102943	5.356515644080001	5.2153260154000005	6.148464205980001	5.211020346690001	5.384181405800001	5.039657733219999	5.20817185549	5.12612098006	5.38606328472	5.17576288617	5.350911513540001	5.350383584559999	5.66569102855
pos_1542	2-Amino-2-(5-Methyl-3-Oxo-1,2-Oxazol-4-Yl)Propanoic Acid	-	metab_1541	B(ii)	0.0	49.5	-	-	-	HMDB0257684	M+Na-H2O	C7H10N2O4	2.11251666667	-	-	pos	-	-	-	-	Organic acids and derivatives	Carboxylic acids and derivatives	191.044352147	0.0102072940231	48.2	5.8600175340281995	-	Amino acids, peptides, and analogues	4.5811361687800005	4.992802789040001	4.650990252980001	5.0132425094199995	4.93746216962	4.76864903064	5.29649102048	5.33521595621	4.92477928001	4.63904174319	5.40209321231	4.824622092709999	5.09407653352	4.81980057203	4.96592712025	5.1645260532599995	4.99661846135	4.87083833906	5.076890849040001	5.14330991579	5.496591705499999
pos_1543	Asp-Thr	-	metab_1542	B(i)	39.1	0.0	-	-	-	HMDB0028763	M+H-2H2O	C8H14N2O6	2.11251666667	-	-	pos	-	-	-	-	Organic acids and derivatives	Carboxylic acids and derivatives	199.07058478099998	0.0492905214832	46.0	-3.19736317047721	-	Amino acids, peptides, and analogues	4.8999313073	4.43421918281	5.20030936673	5.08114901253	4.97800257191	4.697103250680001	4.82545614771	5.29208263417	5.07027910441	4.63753376638	4.92154977583	4.7245083945	4.88792227112	5.003401478680001	4.9114900958	5.11679667059	5.16948373792	4.7978758961	5.168710013819999	5.18140984987	4.8136823263599995
pos_1557	4-Pyridoxolactone	4 -吡啶酮内酯	metab_1556	B(ii)	0.0	54.7	-	map00750	Vitamin B6 metabolism	HMDB0003454	M+H	C8H7NO3	2.11781666667	维生素B6代谢	C00971	pos	-	-	Metabolism	Metabolism of cofactors and vitamins	Organoheterocyclic compounds	Pyridines and derivatives	166.049253701	0.0349755982433	48.5	-3.73127351361546	4753-19-9	Pyridinecarboxylic acids and derivatives	5.79542360582	5.7654860900300005	6.06346987531	5.916246778119999	5.81076509587	5.691369680989999	5.784638645369999	6.31716933556	5.847459783230001	5.51173376801	6.093049954	5.69032623054	5.74472385749	5.8641986878	5.7009912619000005	6.21691731485	5.88017886391	5.82348190864	5.84186347406	5.848554653019999	6.050039803069999
pos_1563	(Z)-10-Hydroxy-8-Decene-4,6-Diynoic Acid	-	metab_1562	B(ii)	0.0	51.9	-	-	-	HMDB0031055	M+NH4	C10H10O3	2.11781666667	-	-	pos	-	-	-	-	Lipids and lipid-like molecules	Fatty Acyls	196.096041768	0.0150304437709	48.2	-4.36891090122649	51193-97-6	Fatty acids and conjugates	5.14666339326	4.9190248448	5.604171361900001	5.38286660018	5.74474972036	5.0299834378699995	5.32109420557	5.57180757339	5.662288332509999	5.05753101534	6.13004351372	5.146842782809999	5.28841534193	5.3804060198000005	5.3455913346	5.70968367125	5.63796299087	5.25405187889	5.50002488451	5.30821402973	5.46978742734
pos_1582	Morpholine	吗啉	metab_1581	B(i)	53.1	0.0	drug:DB13669	-	-	HMDB0031581	M+H	C4H9NO	2.1284	-	C14452	pos	-	-	-	-	Organoheterocyclic compounds	Oxazinanes	88.07538261370001	0.0392910410119	49.4	-3.5343618925752995	110-91-8	Morpholines	5.519523959330001	5.25592982917	5.529551671669999	5.344966224419999	5.55665545329	5.38472789697	5.2975516689	4.99451838905	5.15800691253	5.328212547180001	5.23909085697	5.24590536776	5.37257285082	5.30420949372	5.21331533266	5.267452448909999	5.30533089792	5.32834339018	5.65016369839	5.5145814015	5.38130145878
pos_1588	Glu-Ser-Pro	-	metab_1587	B(i)	62.2	0.0	-	-	-	-	M+H	C13H21N3O7	2.1390000000000002	-	-	pos	-	-	-	-	-	-	332.143970134	0.05357543086950001	49.9	-3.79395644730486	-	-	5.04268826864	5.2524765136000005	5.343235966080001	5.409026420580001	5.34393220853	5.25114891432	5.4428989109	5.383475903840001	5.3552797211400005	5.02170620833	5.52830000147	5.056271659019999	5.2320842454	5.298299139	5.36840640854	5.4485314247800005	5.28537795425	5.26917383489	5.5709741908	5.58894494233	5.6760234056800005
pos_1589	Thr-Gly-Ile	-	metab_1588	B(i)	40.3	0.0	-	-	-	-	M+H-H2O	C12H23N3O5	2.14428333333	-	-	pos	-	-	-	-	-	-	272.159438907	0.14892909602	46.1	-3.60934719591847	-	-	5.328550730930001	4.08323665879	5.89667770835	5.9051006383399995	4.90851921352	5.57166973777	6.323049370519999	4.6361549787900005	5.71614910118	5.75460398902	5.45536795108	5.869250340830001	5.1278185681699995	5.375668234040001	5.31957459043	5.34621551763	5.1776089463699995	5.3421678123000005	5.625652896390001	5.710858440240001	5.14609092972
pos_1600	Hhpaa Glucuronide	-	metab_1599	B(ii)	0.0	75.5	-	-	-	HMDB0240379	M+H-H2O	C14H17NO9	2.17078333333	-	-	pos	-	-	-	-	Organic oxygen compounds	Organooxygen compounds	326.085828006	0.0424083210323	53.7	-3.5409624167469	-	Carbohydrates and carbohydrate conjugates	6.25467850936	5.94781674121	6.18953984653	6.35996812516	6.615794305190001	5.94794826038	4.90531254607	6.2308635065999995	6.156523636719999	6.31912594591	5.742020850349999	6.032977138130001	6.44035669382	6.617159092660001	6.923137940710001	5.59208317983	6.293861219630001	6.26204189565	6.43813828287	6.33590388419	6.10728622964
pos_1603	N-[3-[Acetyl(Hydroxy)Amino]Propyl]Acetamide	-	metab_1602	B(i)	63.8	0.0	-	-	-	-	M+H-H2O	C7H14N2O3	2.1814	-	-	pos	-	-	-	-	-	-	157.096526409	0.0566861348721	51.4	-3.6051486014656495	-	-	4.863189168480001	4.49412136753	5.07889955721	4.8424885262199995	4.86528201297	4.6955871816100005	4.724740189009999	4.90099015385	4.94458868648	4.67692488147	4.72943409725	4.66456339101	4.82363569379	4.77828186829	4.83649161493	4.94297721504	5.030849873459999	4.7724565041	4.97450594015	4.996592587099999	5.01541349272
pos_1606	Aspartyl-Alanine	天冬氨酰-丙氨酸	metab_1605	B(ii)	0.0	43.7	-	-	-	HMDB0028746	M+H-2H2O	C7H12N2O5	2.18668333333	-	-	pos	-	-	-	-	Organic acids and derivatives	Carboxylic acids and derivatives	169.060118899	0.0671153206439	46.8	-3.18340872233105	-	Amino acids, peptides, and analogues	5.2486101921	4.7386740477	5.53756837722	5.35680088743	5.34349859194	5.00475624943	5.31057816583	5.693729283990001	5.375485522949999	5.077988636540001	5.40083427127	5.08546832086	5.35457219887	5.3126710225	5.26751166738	5.58251094479	5.65415486439	5.22593237131	5.51695901842	5.432627978489999	5.490022085340001
pos_1612	2-Deoxy-2-Fluoro-Alpha-D-Galactopyranose	-	metab_1611	B(ii)	0.0	61.0	nonnatural	-	-	HMDB0245096	M+H-2H2O	C6H11FO5	2.19731666667	-	-	pos	-	-	-	-	Organic oxygen compounds	Organooxygen compounds	147.04685897299998	0.162207505156	48.8	9.11924987199907	-	Carbohydrates and carbohydrate conjugates	3.15435166449	4.0653698808800005	4.2382493204000005	4.45752344179	5.8693923115699995	3.7251645086900003	4.45527376777	4.3211563933	4.390781302880001	3.4825344292400002	6.5311489499	3.696754372869999	3.1406087662099997	3.90927539667	3.4884944215099996	4.47069293752	4.08660619668	2.8273890579400005	4.34993598392	5.05253108246	5.40013302375
pos_1614	Inosine 2',3'-Cyclic Phosphate	-	metab_1613	B(ii)	0.0	42.3	-	map01100;map00860	Metabolic pathways;Porphyrin metabolism	HMDB0011680	M+NH4	C10H11N4O7P	2.19731666667	代谢途径;卟啉与叶绿素代谢	C05768	pos	-	-	Metabolism;Metabolism	Global and overview maps;Metabolism of cofactors and vitamins	Organoheterocyclic compounds	Tetrapyrroles and derivatives	348.067674644	0.298258965974	46.1	-8.13917473673375	15569-30-9	Porphyrins	4.89668978488	4.32592262293	4.18480472905	4.80987914911	5.08847117003	4.62854873853	2.88677379859	2.95777973631	4.54377955809	5.00025642492	2.9284428989099998	4.68113080764	4.94647972143	5.053356577330001	5.34156210041	3.5229687493300004	4.4742742368	4.72471962546	5.0567689599	4.64700255825	3.48805409046
pos_1615	Ser-Ile	-	metab_1614	B(i)	39.1	0.0	-	-	-	HMDB0029042	M+Na	C9H18N2O4	2.2026	-	-	pos	-	-	-	-	Organic acids and derivatives	Carboxylic acids and derivatives	241.117455997	0.0210060159437	43.1	7.235482605247119	91086-51-0	Amino acids, peptides, and analogues	5.09833060778	4.817658272219999	5.451559156059999	5.13759924636	5.165804008309999	5.03197148873	5.26384203737	5.66511408919	5.63577908416	5.2293211489499996	5.35277008956	5.249343727169999	5.406480395569999	5.32840118874	5.35270771476	5.4303320193	5.49708299028	5.31305888229	5.3500581379500005	5.21401757347	5.40401430951
pos_1617	2-Chloro-4-Fluorophenylacetamidoxime	-	metab_1616	B(i)	50.1	0.0	-	-	-	-	M+NH4	C8H8ClFN2O	2.20791666667	-	-	pos	-	-	-	-	-	-	220.063027097	0.0450409803435	42.7	-8.49988080563151	-	-	4.06460439135	4.52376477437	4.678356951880001	4.3938544119400005	4.458978610369999	4.38632604427	4.3431546672	4.598125469519999	4.4954952867	4.13149231529	5.22628015426	4.16127979998	4.181069308430001	4.5094055822	4.1392458673400006	4.323037202819999	4.41153116306	4.23725352861	4.40698398713	4.33232203725	4.634665710719999
pos_1620	2-Aminoadipic Acid	-	metab_1619	B(i)	86.4	0.0	-	map01100;map00310;map00311;map00300;map01210;map01230	Metabolic pathways;Lysine degradation;Penicillin and cephalosporin biosynthesis;Lysine biosynthesis;2-Oxocarboxylic acid metabolism;Biosynthesis of amino acids	HMDB0302754	M+H-H2O	C6H11NO4	2.2185	代谢途径;赖氨酸降解;青霉素和头孢菌素生物合成;赖氨酸生物合成;2-氧代羧酸代谢;氨基酸生物合成	C00956	pos	-	-	Metabolism;Metabolism;Metabolism;Metabolism;Metabolism;Metabolism	Global and overview maps;Amino acid metabolism;Biosynthesis of other secondary metabolites;Amino acid metabolism;Global and overview maps;Global and overview maps	Organic acids and derivatives	Carboxylic acids and derivatives	144.06496074	0.020043236045400002	56.1	-3.46960691608019	-	Amino acids, peptides, and analogues	6.266835770090001	6.22182012134	6.70654644842	6.4574363345500005	6.3560516817699995	6.04406916716	6.6251370436300006	6.55892108564	6.25766584605	6.1231532602900005	6.5417924988800005	6.29426813373	6.227964829269999	6.088236372590001	6.230399767560001	6.52406589694	6.19802987391	6.32810485123	6.386902421009999	6.51646822864	6.60842334394
pos_1631	3-[4-(Dimethylamino)Phenyl]-2-(2-Thienylcarbonyl)Acrylonitrile	-	metab_1630	B(i)	35.6	0.0	-	-	-	-	M+CH3OH+H	C16H14N2OS	2.25566666667	-	-	pos	-	-	-	-	-	-	315.117564834	0.109613773932	43.3	4.9261284017204	-	-	5.16341585066	5.762916006959999	5.41357926163	5.38901035494	5.37064617111	5.233244797469999	5.36945828406	5.5184821798399994	5.5564548792299995	4.92131604827	5.7374769286000005	5.1269591840499995	5.0848268266900005	5.353619697669999	5.265056609419999	5.6501877369099995	5.36299668761	5.10934156101	5.4305858353100005	5.57143324467	6.224557260419999
pos_1634	Acrasin	-	metab_1633	B(i)	92.4	0.0	drug:DB02527	map05166;map05207;map05142;map05165;map04114;map00230;map05146;map04015;map04014;map04540;map04270;map04911;map04910;map04371;map04213;map04072;map04211;map04724;map04062;map05012;map04750;map04919;map04961;map04960;map04962;map04921;map04923;map04922;map04925;map04924;map04927;map04926;map05034;map04726;map04725;map04742;map05030;map05031;map05032;map04720;map01100;map05133;map05200;map04261;map…	Human T-cell leukemia virus 1 infection;Chemical carcinogenesis - receptor activation;Chagas disease;Human papillomavirus infection;Oocyte meiosis;Purine metabolism;Amoebiasis;Rap1 signaling pathway;Ras signaling pathway;Gap junction;Vascular smooth muscle contraction;Insulin secretion;Insulin signaling pathway;Apelin signaling pathway;Longevity regulating pathway - multiple species;Phospholipase…	HMDB0000058	M+H	C10H12N5O6P	2.27158333333	人类T细胞白血病病毒1型感染;化学致癌作用-受体激活;恰加斯病;人乳头瘤病毒感染;卵母细胞减数分裂;嘌呤代谢;阿米巴病;Rap1信号通路;Ras信号通路;间隙连接;血管平滑肌收缩;胰岛素分泌;胰岛素信号通路;Apelin信号通路;长寿调节途径-多物种;磷脂酶D信号通路;长寿调节通路;谷氨酸能突触;趋化因子信号通路;帕金森病;TRP通道的炎症介质调节;甲状腺激素信号通路;内分泌和其他因子调节钙重吸收;醛固酮调节钠重吸收;加压素调节水重吸收;催产素信号通路;脂肪细胞脂解的调控;胰高血糖素信号通路;醛固酮的合成和分泌;肾素分泌;皮质醇的合成和分泌;松弛素信号通路;酒精中毒;5-羟色胺能突触;胆碱能突触;味觉转导;可卡因成瘾;苯丙胺成瘾;吗啡成瘾;长期增益效应;代谢途径;百日咳;癌症的发病通路;心肌细胞的肾上腺素能信号传导;Hedgehog信号通路;MAPK信号通路;cAMP信号通路;GABA能…	C00575	pos	Nucleic acids	Cyclic nucleotides	Human Diseases;Human Diseases;Human Diseases;Human Diseases;Cellular Processes;Metabolism;Human Diseases;Environmental Information Processing;Environmental Information Processing;Cellular Processes;Organismal Systems;Organismal Systems;Organismal Systems;Environmental Information Processing;Organismal Systems;Environmental Information Processing;Organismal Systems;Organismal Systems;Organismal Sy…	Infectious disease: viral;Cancer: overview;Infectious disease: parasitic;Infectious disease: viral;Cell growth and death;Nucleotide metabolism;Infectious disease: parasitic;Signal transduction;Signal transduction;Cellular community - eukaryotes;Circulatory system;Endocrine system;Endocrine system;Signal transduction;Aging;Signal transduction;Aging;Nervous system;Immune system;Neurodegenerative di…	Nucleosides, nucleotides, and analogues	Purine nucleotides	330.058588301	0.07034090522969999	56.5	-3.67080425029387	60-92-4	Cyclic purine nucleotides	4.4371632634300004	5.12285642254	5.598710197769999	4.879449012699999	5.897687115219999	5.69278320222	4.92307301381	5.725625694	5.76567707261	4.30665151611	6.093169893810001	5.21471303563	5.18300037143	5.36023417987	5.38192704362	5.79787203046	5.89027136488	5.815347163539999	5.67408443902	5.326779598580001	5.13204326248
pos_1642	2-[(1-Methylbenzimidazol-2-Yl)Amino]Ethanol	-	metab_1641	B(i)	50.0	0.0	-	-	-	-	M+H	C10H13N3O	2.30341666667	-	-	pos	-	-	-	-	-	-	192.112410815	0.27613174638300003	48.8	-3.80766993244765	-	-	3.7382991102900003	3.42150255945	4.24114588527	4.23784075914	5.83422551894	3.9730998028800006	3.6711293111300005	4.14999487973	4.22080686738	4.11350103073	5.72845895847	4.0791536740800005	3.9700402541	3.7265706697400005	4.0930688349199995	4.1770461661	4.24880186241	4.0617334308599995	4.38895001035	4.08368946801	4.1613870220599996
pos_1644	Asn-Lys-Ser	-	metab_1643	B(i)	43.3	0.0	-	-	-	-	M+Na	C13H25N5O6	2.31935	-	-	pos	-	-	-	-	-	-	370.17066246699994	0.22099072464699998	46.5	2.76007280400137	-	-	5.32932837807	5.40029443986	5.25248372565	5.53320028864	5.399374358049999	5.25273766968	5.52816540273	4.63932238503	5.54148569959	5.16904602616	5.50944664309	5.36700712638	5.32360101648	5.35703867758	5.31232007747	5.364657937980001	5.3701493329900005	5.37028800715	5.49140873436	5.3497673813499995	5.68016593697
pos_1647	Cysteinyl-Threonine	半胱氨酸-苏氨酸	metab_1646	B(ii)	0.0	40.0	-	-	-	HMDB0028785	M+H-2H2O	C7H14N2O4S	2.34056666667	-	-	pos	-	-	-	-	Organic acids and derivatives	Carboxylic acids and derivatives	187.05305968	0.266179101542	45.6	-2.3205408107232497	-	Amino acids, peptides, and analogues	3.7448322591000003	3.9779524470300003	5.012518267180001	4.284394832019999	3.7611875081300004	3.53704915801	4.39434839878	3.6139333278099994	4.910195005369999	2.71550880355	3.3476698721900005	3.19541078749	3.23380568769	4.49307829659	4.335902987869999	4.63058131504	4.8037757480000005	3.2138850893099997	4.33507651856	3.82687036	3.5932607758499997
pos_1650	Thr Tyr	苏氨酸 酪氨酸	metab_1649	B(i)	70.5	0.0	-	-	-	-	M+H	C13H20N2O6	2.34598333333	-	-	pos	-	-	-	-	-	-	301.138327584	0.0485856671947	52.4	-3.61579625561885	-	-	6.30640527984	6.2181968782000006	6.5689979334899995	6.720045240780001	6.43543833901	6.060347102430001	6.645343249630001	6.46400727598	6.47678156467	6.103280987250001	6.769599229269999	6.1570056407200005	5.93428722778	6.4306739430199995	6.52644069341	6.70118404847	6.04582074386	6.20012777132	6.409212430419999	6.58366031194	6.02146660038
pos_1652	Ethyl 3-Oxo-3-(1H-Pyrazol-5-Ylamino)Propanoate	-	metab_1651	B(i)	70.7	0.0	-	-	-	-	M+H	C8H11N3O3	2.35128333333	-	-	pos	-	-	-	-	-	-	198.086502406	0.07890560096219999	51.3	-4.1366526114700095	-	-	4.559415076640001	4.34188857958	4.9835763986	4.895208075799999	5.72453335653	4.30429437274	4.71800927526	7.766821040710001	5.0455077386300005	4.4446665723	5.91328911672	4.44849447362	4.40364257667	4.908550228959999	4.87995642839	4.72469228342	4.38890337456	4.67409255099	4.80201168498	7.17719268353	5.421166876
pos_1657	7-(2-Thienyl)[1,2,4]Triazolo[4,3-A]Pyrimidine	-	metab_1656	B(i)	53.1	0.0	-	-	-	-	M+NH4	C9H6N4S	2.37783333333	-	-	pos	-	-	-	-	-	-	220.063137711	0.13650796343	46.2	-9.92435753360277	-	-	4.025010648219999	4.6353434503	4.685382970330001	4.54558807318	4.3813527824000005	4.5713944141	4.27911353329	5.06993607267	4.42871862881	4.11196976293	4.5258662682	4.24193871996	4.25010692508	4.53500863041	4.13752114805	4.162856184690001	4.4174502143400005	4.24971070739	4.495553904019999	5.10225394106	4.58604858242
pos_1659	2-(2,3-Dihydro-1-Benzofuran-5-Yl)Ethanamine	-	metab_1658	B(i)	72.5	0.0	-	-	-	-	M+H	C10H13NO	2.3884	-	-	pos	-	-	-	-	-	-	164.106324014	0.056815797015500005	52.2	-4.0862086509288	-	-	4.664105176930001	4.08440947733	4.58759851993	4.34382419574	3.92233828513	4.228575945109999	5.33081483305	3.95352985199	4.4342169378	4.3044509452	3.9241629090599996	4.382176373380001	4.861879040980001	3.9956814650599997	4.36270867981	4.69533457074	4.36833099672	4.25867568258	4.63300186158	3.9524560977800007	4.28199464216
pos_1660	Queuine	奎因	metab_1659	B(ii)	0.0	81.2	drug:DB14732	-	-	HMDB0001495	M+H	C12H15N5O3	2.3884	-	C01449	pos	-	-	-	-	Organoheterocyclic compounds	Pyrrolopyrimidines	278.12360032	0.20183419055399998	54.3	-4.20571129333234	72496-59-4	Pyrrolo[2,3-d]pyrimidines	3.1037762987099997	3.6509397411	4.315585338969999	4.04628210635	4.3711361877699995	3.46148475314	3.9594983360800002	5.91412830306	3.9663445896699994	3.0363266584099997	4.74809687417	3.41648069362	3.8519655439099996	4.083306933369999	4.30659908416	4.385059590959999	3.8961823039199994	3.83553797166	4.10546378064	5.83238562551	4.50313689499
pos_1664	1-(2-Hydroxyethyl)Pyrrolidin-2-One	-	metab_1663	B(i)	91.9	0.0	-	-	-	-	M+H	C6H11NO2	2.39901666667	-	-	pos	-	-	-	-	-	-	130.085725182	0.039639440856699994	57.1	-4.1048263530770805	-	-	5.66862896637	5.250030880440001	6.18402042502	5.9117115903199995	6.1197243303299995	5.769781331619999	6.11748773493	6.13311311597	6.08878909275	5.61704185589	6.25295476941	5.94821367674	6.02209822915	5.64858785253	5.92426252291	6.10222988609	6.26188633456	6.0032004934200005	6.0968525516100005	5.820220809419999	6.08418951506
pos_1665	8-Hydroxy-7-Methylguanine	-	metab_1664	B(ii)	0.0	55.4	-	-	-	HMDB0006037	M+H	C6H7N5O2	2.39901666667	-	-	pos	-	-	-	-	Organoheterocyclic compounds	Imidazopyrimidines	182.06652292200002	0.0654902790535	48.7	-4.0207532133432995	1688-85-3	Purines and purine derivatives	6.28335088541	6.37743204127	6.52230906586	6.6479056533800005	6.467532669750001	6.14172881606	6.703880377540001	6.765539028740001	6.39532396536	6.241851035040001	6.635131202519999	6.15229734584	6.2449195061000005	6.25801922356	6.42169918763	6.56038136044	6.30658272229	6.314667610240001	6.50237275141	6.603480211769999	6.723130733830001
pos_1668	Dihydro-2-Methoxy-2-Methyl-3(2H)-Thiophenone	-	metab_1667	B(ii)	0.0	69.8	-	-	-	HMDB0040237	M+H	C6H10O2S	2.41491666667	-	-	pos	-	-	-	-	Organosulfur compounds	Thioacetals	147.046848991	0.0818094974563	52.7	-3.9578197045031	129314-86-9	Monothioacetals	3.7423409255699998	4.048272293	4.244313044069999	4.36156855775	4.66289340171	3.90085368758	5.25825366862	6.3906406122099995	4.340371052719999	3.52017800981	5.39120410041	3.9145881753199996	3.66740181567	3.98125901994	3.8376261623000003	4.18969825058	3.8577757221300004	3.7867946754500004	4.28736570112	6.37115227081	4.980874114040001
pos_1671	Thesinine 4'-O-Glucoside	-	metab_1670	B(ii)	0.0	51.7	-	-	-	HMDB0039900	M+Na-H2O	C23H31NO8	2.42551666667	-	-	pos	-	-	-	-	Phenylpropanoids and polyketides	Flavonoids	454.18024008099997	0.028963812130200002	47.4	-8.752962110310943	-	Flavonoid glycosides	6.953097453860001	7.184584504380001	7.2511156539999995	7.103915914189999	6.86381037906	6.97455451493	6.57142444498	7.13896141138	7.2138778296	6.79509554546	7.249063081649999	6.95308964536	6.94175458255	7.0371698688899995	7.09467252142	7.3933401276	6.91885244263	6.9502343711800005	7.13830437849	7.0401042362699995	7.423317016689999
pos_1672	Methyl Benzoate	-	metab_1671	B(i)	43.1	0.0	-	-	-	-;HMDB0033968	M+ACN+H	C8H8O2	2.43083333333	-	C20645;_	pos	-	-	-	-	Benzenoids	Benzene and substituted derivatives	178.085544062	0.273213139463	39.2	-5.225661958308518	93-58-3	Benzoic acids and derivatives	4.6076538757	4.71479313454	4.38922725274	4.12150801268	4.45736542272	5.014321723819999	5.49926095254	5.11379224495	5.04923473949	4.817427969330001	4.9797281578199994	4.78731339928	4.87247316341	4.8560524784	6.06936728266	5.22743233836	4.58094146145	4.46783892859	4.36187352157	4.43938106949	4.87491360929
pos_1681	Kynurenine	犬尿氨酸	metab_1680	B(i)	86.7	0.0	-	-	-	HMDB0250769	M+H	C10H12N2O3	2.46793333333	-	C01718	pos	-	-	-	-	Organic oxygen compounds	Organooxygen compounds	209.091256197	0.0308908305058	55.6	-3.9046007127583597	343-65-7	Carbonyl compounds	5.555960968609999	5.61374136451	6.09949169666	5.693606362509999	5.60380720811	5.53944145975	5.557387267799999	5.77358084375	5.92959180595	5.4204752116499995	5.632165067380001	5.65518186729	5.58267128822	5.7680037427199995	5.57348886049	5.75316567975	5.89557874999	5.5839711878600005	5.8190858073000005	5.72494296255	5.856714794380001
pos_1686	Acetaminophen Glucuronide	对乙酰氨基酚葡糖苷酸	metab_1685	B(i)	83.8	0.0	-	-	-	HMDB0010316;PW_C006326	M+H	C14H17NO8	2.47325	-	-	pos	-	-	-	-	Organic oxygen compounds	Organooxygen compounds	328.101136811	0.105875362958	53.9	-4.7574109903029695	16110-10-4	Carbohydrates and carbohydrate conjugates	4.448801796630001	4.37271977614	5.054091043500001	4.9359299428300005	5.06647561623	4.9432800316000005	4.33497377919	4.70168497556	4.853288540059999	4.72271660233	4.6957897294099995	4.7432673975199995	5.01883952189	5.16576342878	4.99108525692	4.74677011991	5.238418212	5.009516190859999	5.18056654516	4.75944858485	4.98189708705
pos_1687	1-Methoxyindole-3-Carboxylic Acid	-	metab_1686	B(i)	58.2	0.0	-	-	-	-	M+H	C10H9NO3	2.47855	-	-	pos	-	-	-	-	-	-	192.064683958	0.0145398685504	49.0	-4.3736726605015495	-	-	5.2359880486	5.172496285259999	5.7835363197800005	5.31847273004	5.28533155491	5.2466568072	5.25492457305	5.41144685414	5.5096406683	5.13590555385	5.23047749845	5.3317440543	5.179787054669999	5.42908762262	5.23626418656	5.34684831364	5.53998787548	5.25946077742	5.430338627	5.443686165060001	5.44527291477
pos_1694	Amarogentin	苦龙苷	metab_1693	B(ii)	0.0	50.9	-	-	-	HMDB0248275	M+H-2H2O	C29H30O13	2.4998	-	C09767;_	pos	-	-	-	-	Benzenoids	Benzene and substituted derivatives	551.159633793	0.208565451079	45.5	8.266762579993559	21018-84-8;_	Biphenyls and derivatives	4.679737038530001	5.3232913256	4.90942680444	5.57132309321	4.90364542905	4.28937495231	4.687296773440001	4.53445520263	4.11013183008	4.01374796301	4.91723439159	4.5776717706	4.25886240408	5.41800024355	4.3740540458699995	5.211243990369999	5.1386385165099995	4.0676128157199996	5.34190751107	4.40623298438	4.99881890951
pos_1708	5-(Delta-Carboxybutyl)Homocysteine	-	metab_1707	B(ii)	0.0	73.1	nonnatural	-	-	HMDB0246764	M+H	C8H15NO4S	2.53188333333	-	-	pos	-	-	-	-	Organic acids and derivatives	Carboxylic acids and derivatives	222.07874876	0.0541000391545	53.4	-3.19640620378013	-	Amino acids, peptides, and analogues	5.73416702426	6.04905656766	6.097998425780001	6.06985993252	6.472989570479999	5.875628274380001	5.97315072413	6.9340081283	5.964096603759999	5.67856854217	7.222469256110001	5.67971970147	5.62779387455	5.94026212565	5.6740089735399994	5.8828772448399995	5.90618857469	5.7438975908200005	6.05584235017	6.91898759848	6.28072020727
pos_1716	3-(4'-Methylthio)Butylmalate	-	metab_1715	B(ii)	0.0	54.7	-	map01210	2-Oxocarboxylic acid metabolism	HMDB0304107	M+NH4	C9H14O5S-2	2.5371833333300002	2-氧代羧酸代谢	C17219;_	pos	-	-	Metabolism	Global and overview maps	Organic acids and derivatives	Hydroxy acids and derivatives	252.08916842099998	0.0380313901239	48.4	-3.63868066861221	-;_	Medium-chain hydroxy acids and derivatives	5.5785073268300005	6.045419890880001	6.00870370618	5.91274604443	5.92992089856	5.60999015658	5.9119333816	6.282566696569999	5.99530248163	5.4164337405900005	6.31583047089	5.57256633298	5.733369936980001	5.77220287094	5.73069921987	6.07329265143	5.97988399398	5.89214391754	5.85610880729	6.21881328064	6.91061123756
pos_1719	9-Methyluric Acid	-	metab_1718	B(i)	38.2	0.0	-	-	-	HMDB0001973	M+H	C6H6N4O3	2.5425	-	-	pos	-	-	-	-	Organoheterocyclic compounds	Imidazopyrimidines	183.05052949	0.0521780925158	45.0	-4.04854207994308	55441-71-9	Purines and purine derivatives	4.71421085086	5.17835336364	4.89955578289	4.64652733784	5.391411232459999	5.10211747148	5.37096643617	5.04430839921	5.2484333328099995	4.28387726449	5.551264507640001	4.36168037284	4.84381644798	5.313640503469999	5.47409830253	5.461992306159999	5.03457447165	4.46305839599	5.4100177899399995	5.46328521587	5.28782870753
pos_1722	Hex-3-Enedioylcarnitine	-	metab_1721	B(ii)	0.0	58.9	-	-	-	HMDB0241671	M+H	C13H21NO6	2.54781666667	-	-	pos	-	-	-	-	Lipids and lipid-like molecules	Fatty Acyls	288.143116225	0.048549705077	49.9	-3.64844412745445	-	Fatty acid esters	6.2902628820099995	6.1807518333500004	6.79897234105	6.38917460945	6.3412291741199995	6.4189675055299995	6.88462447257	6.57223240077	5.936666225780001	6.54428918572	6.6970251888300005	6.44916114993	6.59479058207	6.54356825084	7.12430075224	6.69433073959	6.217302629430001	6.5567463751699995	6.48281165853	6.50116741189	6.40470402092
pos_1744	5-(Hydroxymethyl)-1H-Pyrrole-2-Carbaldehyde	-	metab_1743	B(ii)	0.0	49.5	nonnatural	-	-	HMDB0246729	M+H	C6H7NO2	2.60095	-	-	pos	-	-	-	-	Organic oxygen compounds	Organooxygen compounds	126.05443888299999	0.0194098623905	48.4	-4.12656495841704	-	Carbonyl compounds	5.1240709665	5.974967445669999	5.26267587905	5.40913069661	5.20982869477	5.09207607116	5.08313200651	5.65745359265	5.5688515705	5.11541246166	5.60484966085	5.24288769972	5.24278907431	5.33913333313	5.22764392559	5.31815566385	5.40339989351	5.192144654680001	5.31649936826	5.50465862636	6.527771723300001
pos_1745	4-Amino-7-Phenylpyrazolo[5,1-C][1,2,4]Triazine-3-Carboxamide	-	metab_1744	B(i)	58.5	0.0	-	-	-	-	M+H	C12H10N6O	2.60095	-	-	pos	-	-	-	-	-	-	255.096593843	0.0892415956518	48.6	-9.01863074538031	-	-	4.79053222513	5.068317374719999	4.93542093805	5.12600751203	5.59493689245	4.73450969691	5.301061797130001	5.84954131069	5.04837109879	4.670068177159999	5.75383217803	4.80133663114	4.84176840589	4.88279562436	4.76422713004	5.02798261419	5.04472817041	4.799915714180001	5.335164113169999	5.8062975985800005	5.21279959078
pos_1748	2,4-Dimethoxyamphetamine	-	metab_1747	B(i)	51.1	0.0	-	-	-	-	M+H	C11H17NO2	2.60625	-	-	pos	-	-	-	-	-	-	196.132428664	0.0889393210022	47.8	-3.97977175853678	-	-	4.54081359423	4.3374373864399995	4.73952058544	4.63371952276	4.30923301246	4.49664569004	5.9223866403	4.24704520007	4.85317688774	4.48783092197	4.08059990001	4.825151159090001	4.98633492895	4.53891545707	4.43036809172	4.78506277138	4.54893341902	4.54561309241	4.63421071678	4.1648541437199995	4.49750633828
pos_1752	(R)-Rutaretin 1'-(6''-Sinapoylglucoside)	-	metab_1751	B(ii)	0.0	53.3	-	-	-	HMDB0039041	M+CH3OH+H	C31H34O14	2.60625	-	-	pos	-	-	-	-	Phenylpropanoids and polyketides	Coumarins and derivatives	663.223337785	0.054847624007	46.9	-7.9485884004783	-	Furanocoumarins	4.24199407688	3.37642729697	3.6210418251699994	3.4595984079300006	3.4818535797400005	3.39619054495	3.7363826065900003	4.2277492449	4.720897212300001	3.2903797198299998	3.483677821	3.39951790576	4.568939868869999	3.4770288816000003	4.1387240191400005	6.12300947534	4.71885116942	4.25298005644	3.5017381145199997	3.5119652771300007	4.18394137666
pos_1761	N-Acetyl-B-Glucosaminylamine	-	metab_1760	B(ii)	0.0	53.5	-	-	-	HMDB0001104	M+H-2H2O	C8H16N2O5	2.63276666667	-	C01239	pos	-	-	-	-	Organic oxygen compounds	Organooxygen compounds	185.09133886200001	0.0297562186675	48.9	-3.3157588761550496	-	Carbohydrates and carbohydrate conjugates	5.10117499526	4.82971668161	5.65571946505	5.331982733959999	5.41720757405	4.92691358606	5.47857248292	5.70466509708	5.438516790669999	5.0072841486	5.43095058919	5.18647363168	5.33296622204	5.2049633082	5.396759847509999	5.3575691749	5.56752633202	5.19243806926	5.34555331365	5.3184827918	5.2405519865
pos_1767	Cysteinyl-Isoleucine	半胱氨酸-异亮氨酸	metab_1766	B(ii)	0.0	59.4	-	-	-	HMDB0028778	M+H	C9H18N2O3S	2.64335	-	-	pos	-	-	-	-	Organic acids and derivatives	Carboxylic acids and derivatives	235.110210981	0.0323830894018	50.2	-3.75430288701691	-	Amino acids, peptides, and analogues	4.31959721146	2.9861928564399998	4.5811293414	4.48338464514	4.6979800346	4.05106151456	4.4380953518599995	6.08204397956	4.8028155784	3.30234361523	5.78855177097	3.9939781119199997	4.43832481703	4.36006302329	4.40715201431	4.7722166680199996	4.67236184493	4.33450748351	4.6760968487	4.653293786080001	4.10174815085
pos_1773	[3-[[3-(Pyridin-4-Ylmethylamino)Oxetan-3-Yl]Methyl]-1,2-Oxazol-5-Yl]Methanol	-	metab_1772	B(i)	37.5	0.0	-	-	-	-	M+H-H2O	C14H17N3O3	2.64865	-	-	pos	-	-	-	-	-	-	258.125949516	0.12993644656199999	45.2	8.16476759188568	-	-	3.6513260192300003	3.2127586944999997	4.3146972870599996	3.8037179861	3.9189907846699996	3.7188286310800005	3.8041227639599997	5.6944529174900005	4.49357335069	3.39417315939	5.33164851012	3.6820682108800007	3.29921277589	3.9196723132	3.73021851938	4.10900412349	4.05190443803	3.88265361555	4.16912420488	4.07467328666	4.27318128763
pos_1774	Glu Ser Asp	谷氨酸 丝氨酸 天冬氨酸	metab_1773	B(i)	52.4	0.0	-	-	-	-	M+NH4	C12H19N3O9	2.64865	-	-	pos	-	-	-	-	-	-	367.14848776800005	0.0226897409509	48.1	7.25565787024387	-	-	7.12308864864	7.37960893593	7.330709763350001	7.3662612246000005	7.2084816088	7.109601813719999	6.409068839650001	7.599002561960001	7.360267845449999	7.02881716678	7.60778374945	7.11196770739	7.1595348039	7.16524032285	7.17618999614	7.492924460269999	7.129535526939999	7.093856422949999	7.337706015189999	7.38205318295	7.637195611189999
pos_1778	1-(4-Chlorophenyl)-5-Propyltriazole-4-Carboxylic Acid	-	metab_1777	B(i)	43.8	0.0	-	-	-	-	M+H	C12H12ClN3O2	2.65928333333	-	-	pos	-	-	-	-	-	-	266.068312461	0.044388235662900004	42.9	-2.8986035591031802	-	-	5.40109554768	5.6722680887	5.55838183416	5.7995538736	5.22148171144	5.58773956628	5.86375252003	5.86669925583	5.512236526490001	5.43990159023	6.26236163388	5.52688387836	5.16809136926	5.08418863962	5.49101587837	5.65903209258	4.68496832143	5.22207907087	5.1780227054	5.7467760517499995	5.675365946830001
pos_1781	(7R*,8R*)-3-Methoxy-3',4,7,9,9'-Pentahydroxy-8,4'-Oxyneolignan 4-Xyloside	-	metab_1780	B(ii)	0.0	50.1	-	-	-	HMDB0040325	M+CH3OH+H	C24H32O11	2.66458333333	-	-	pos	-	-	-	-	Lignans, neolignans and related compounds	Lignan glycosides	529.223081349	0.0794648813333	46.6	-9.818070163111267	62223-56-7	Not Available	4.94297655074	4.37690948351	4.1331410143400005	3.8455652771300004	3.21423952445	4.0502847396199995	4.14102863744	4.38673648409	4.3186281091100005	3.0228332720599997	5.00528406003	4.1691183969	4.8942925525800005	3.20941618948	4.013838162330001	6.399218370599999	4.38136062385	4.0774533032199995	3.97337240378	4.5381819428500005	4.44346454469
pos_1782	2-Amino-3,7-Dideoxy-D-Threo-Hept-6-Ulosonate	-	metab_1781	B(ii)	0.0	40.7	-	-	-	HMDB0304057	M+H-2H2O	C7H13NO5	2.66988333333	-	-	pos	-	-	-	-	Organic acids and derivatives	Carboxylic acids and derivatives	156.064904098	0.03736234940619999	46.5	-3.22107782342785	-	Amino acids, peptides, and analogues	5.006805212230001	5.49326370855	5.18094486176	5.97408068725	5.27784319536	5.055625429709999	5.64107692754	5.84139923069	5.74617163263	5.1039273318900005	5.47880730012	5.14453599769	5.2181965334500005	5.82254057006	5.55217202508	5.26559055109	5.18689030915	5.10827429391	5.24469300057	5.612121342209999	6.1810176301699995
pos_1785	Phe-Thr-His	-	metab_1784	B(i)	38.7	0.0	-	-	-	-	M+H-H2O	C19H25N5O5	2.66988333333	-	-	pos	-	-	-	-	-	-	386.179494145	0.07231070713539998	44.8	-6.91127995518429	-	-	5.332171174069999	5.334326020440001	5.65378908149	5.82036315945	5.6193117382099995	4.89380280873	4.776911320290001	6.0761706928	5.94642367059	4.75102595747	5.64196418043	5.36677054722	5.349173642759999	5.0263998911900005	5.54773326844	5.51633603342	5.74103007303	5.663328753099999	5.52501305901	5.29781690598	5.67407595409
pos_1793	Oxypurinol	羟嘌呤醇	metab_1792	B(i)	84.0	0.0	drug:DB05262	-	-	HMDB0000786;HMDB0002818;HMDB0000786	M+H	C5H4N4O2	2.6857666666699997	-	C07599	pos	-	-	-	-	Organoheterocyclic compounds	Imidazopyrimidines	153.040107434	0.023560050349599997	54.6	-3.9095669335756997	2465-59-0	Purines and purine derivatives	5.44003048969	5.03560222315	5.450799245630001	5.25728298448	4.99661703412	5.046693304130001	5.43583570528	5.59085549891	5.29985209894	5.05659553917	5.47628843597	5.245514366419999	5.5055238517	4.86139589301	5.23778937133	6.81072189947	5.0274827344099995	5.29421299103	5.1268988361500005	5.18788169386	5.471897669520001
pos_1794	Methionylhydroxyproline	甲硫氨酰羟脯氨酸	metab_1793	B(ii)	0.0	63.1	-	-	-	HMDB0028974	M+H-H2O	C10H18N2O4S	2.6857666666699997	-	-	pos	-	-	-	-	Organic acids and derivatives	Carboxylic acids and derivatives	245.09452797400002	0.0365926140497	50.0	-3.47899994683618	148305-57-1	Amino acids, peptides, and analogues	5.36497514128	4.56966307005	5.70226818118	5.38744675248	5.44565522682	5.03124883591	5.08818891563	5.6341818769800005	5.46153916202	4.87504589757	5.24510199154	5.08258689273	5.295758789230001	5.25462078155	5.10791851585	5.28109142621	5.54763519138	5.20841979395	5.36291238766	5.25378513936	5.52950840171
pos_1819	1-Pentanol	1-戊醇	metab_1818	B(ii)	0.0	41.4	-	-	-	HMDB0013036	M+ACN+H	C5H12O	2.72825	-	C16834	pos	-	-	-	-	Organic oxygen compounds	Organooxygen compounds	130.122092373	0.0237682907411	46.7	-6.222823050141178	-;71-41-0	Alcohols and polyols	2.31479418152	2.2705910178299997	2.9889672122000004	3.29431481877	4.05186634652	2.2902587206000002	2.3358342542200003	5.24850793249	2.8113973022400005	2.18501375086	4.46728911581	2.29357041662	2.80268078566	3.4459219870099997	2.9706618212700002	2.8111921224299996	3.70917933371	2.34948248028	3.44057819679	4.52923944859	3.12007755732
pos_1820	1-[(2R,5R)-4-Azidooxy-5-(Hydroxymethyl)Oxolan-2-Yl]-5-Methylpyrimidine-2,4-Dione	-	metab_1819	B(ii)	0.0	62.9	nonnatural	-	-	HMDB0257735	M+H	C10H13N5O5	2.72825	-	-	pos	-	-	-	-	Nucleosides, nucleotides, and analogues	Pyrimidine nucleosides	284.097818208	0.0291567055698	49.9	-3.9802034086016698	-	Pyrimidine 2''-deoxyribonucleosides	5.03862132335	2.6893294929100002	5.62320595745	5.34127106111	3.57653745185	3.16203281511	5.77947307981	5.94791933305	3.0846545157	5.37161650872	4.38100525755	5.44705265529	5.363283018380001	2.78978510499	3.30630280583	3.76592648498	2.84623528148	5.528276259349999	3.89028204429	3.8468258327199996	4.09627783003
pos_1821	Oseltamivir Acid	奥斯他韦酸	metab_1820	B(i)	35.1	0.0	-	-	-	-	M+NH4	C14H24N2O4	2.72825	-	-	pos	-	-	-	-	-	-	302.206304574	0.0228455302102	45.1	-3.97015690718485	-	-	5.8897845140100005	6.14585849319	6.14671612253	6.13326616301	6.0608565976	5.888783597540001	6.22827966141	6.35848040316	6.09515946674	5.6382285419	6.62686980096	5.815944457590001	5.80240538074	5.97915971803	5.89993092348	6.2104259851600006	5.83572286472	5.65128502419	6.0930918385599995	6.421851154630001	6.620811478209999
pos_1824	Homocitrulline	高瓜氨酸	metab_1823	B(ii)	0.0	52.7	-	-	-	HMDB0000679	M+Na	C7H15N3O3	2.73356666667	-	C02427	pos	-	-	-	-	Organic acids and derivatives	Carboxylic acids and derivatives	212.102137289	0.232945981714	48.2	8.32977466069448	1190-49-4	Amino acids, peptides, and analogues	5.72794841023	5.6394086235300005	5.9485504995300005	5.86572296663	5.77122172799	5.77069703104	5.84132481045	5.76645533467	6.11318187393	5.94695882391	5.736344000040001	5.961628849349999	5.93359106972	5.969574601510001	5.8877799260399994	6.24906581011	6.0214977636	5.94945492735	6.061648294509999	6.02269598452	5.83323444522
pos_1858	Threonylhydroxyproline	苏氨酸羟脯氨酸	metab_1857	B(ii)	0.0	46.4	-	-	-	HMDB0029062	M+H-H2O	C9H16N2O5	2.7654166666699997	-	-	pos	-	-	-	-	Organic acids and derivatives	Carboxylic acids and derivatives	215.101789372	0.0546586255899	46.9	-3.63626239044801	844641-04-9	Amino acids, peptides, and analogues	5.41501467346	5.36364539648	5.507009989509999	5.449128608430001	5.2933613998	5.08077231982	5.33530098373	5.467526339319999	5.35267053761	5.08067986373	5.48990908527	5.13102095052	5.34555503215	5.12132073464	5.10854617247	5.49139874467	5.350699522069999	5.21384990805	5.3056477913	5.36910168271	5.515327081000001
pos_1862	Pisumoside A	毛蕊花糖苷A	metab_1861	B(ii)	0.0	60.6	-	-	-	HMDB0037126	M+H-2H2O	C38H62O21	2.7654166666699997	-	-	pos	-	-	-	-	Organic acids and derivatives	Thiocarboxylic acids and derivatives	819.368708928	0.021141572528499998	47.5	4.919212643907099	333334-42-2	Thioesters	5.06403491865	5.56284933814	5.46492574374	5.446641177919999	5.0312466638	5.3045204756599995	4.9067419897	6.0812825448000005	5.56895898015	5.13422901943	5.94934983685	5.19270178102	5.071784759100001	5.20160373004	3.7144507445699997	5.84496985998	5.46186558651	5.2739412987300005	5.55619252087	5.741814423919999	5.3577440094
pos_1864	Asn-Gly-Ser	-	metab_1863	B(i)	45.1	0.0	-	-	-	-	M+H-2H2O	C9H16N4O6	2.77071666667	-	-	pos	-	-	-	-	-	-	241.092195027	0.0278812869392	47.2	-3.39101409945338	-	-	5.98085048455	6.58597186613	5.99153085582	5.772165795529999	6.113939627710001	5.5657267801999994	6.01405030005	6.12683007086	5.89337751524	5.49644726762	6.31843323441	5.81550194482	5.65435997892	5.38165174628	5.70588552549	5.8872810608599995	5.48183707466	5.4055306011	6.13979414538	6.0468912690600005	6.64073164543
pos_1867	Tyramine	酪胺	metab_1866	B(i)	89.6	0.0	drug:DB08841	map01100;map04080;map04974;map00350;map01240	Metabolic pathways;Neuroactive ligand-receptor interaction;Protein digestion and absorption;Tyrosine metabolism;Biosynthesis of cofactors	HMDB0000306;PW_C000210	M+H-H2O	C8H11NO	2.77601666667	代谢途径;神经活性配体-受体相互作用;蛋白质的消化和吸收;酪氨酸代谢;辅助因子的生物合成	C00483	pos	Peptides	Amines	Metabolism;Environmental Information Processing;Organismal Systems;Metabolism;Metabolism	Global and overview maps;Signaling molecules and interaction;Digestive system;Amino acid metabolism;Global and overview maps	Benzenoids	Benzene and substituted derivatives	120.08026779	0.00791384856449	56.7	-3.70529973255553	51-67-2	Phenethylamines	6.12788350919	5.525807203639999	5.7517364827	5.35844078317	5.396177054450001	5.46032097036	4.65059109238	5.644882110809999	5.625915751930001	5.35036899588	5.83658175526	5.38409107564	5.377639569229999	5.19398441583	5.505457204319999	5.78575394822	5.51540401217	5.38730343466	5.59434001578	5.7810673465999995	5.99152031875
pos_1868	Histidylvaline	组氨酰缬氨酸	metab_1867	B(ii)	0.0	69.4	-	-	-	HMDB0028898	M+H	C11H18N4O3	2.77601666667	-	-	pos	-	-	-	-	Organic acids and derivatives	Carboxylic acids and derivatives	255.14418861400003	0.143740189783	51.0	-3.84938004129766	76019-15-3	Amino acids, peptides, and analogues	0.249786951925	3.13223659745	3.8585060939	2.18190162522	4.73862021672	2.32289124286	0.259160094655	5.41560481465	1.6693982275	0.197449808172	5.160838632180001	2.3343839438400003	2.30980251021	2.83409555454	2.9747693816100003	4.157937435909999	3.37375279208	0.26537514112	3.6315233848000004	5.34388246911	3.78566643045
pos_1869	3-[1-(3,5-Difluorobenzyl)-1H-Indol-3-Yl]Acrylic Acid	-	metab_1868	B(i)	55.1	0.0	-	-	-	-	M+H	C18H13F2NO2	2.77601666667	-	-	pos	-	-	-	-	-	-	314.09873553200003	0.110599132118	48.3	0.0766521086345092	-	-	5.28062350086	5.05807818834	5.9376603456199994	5.5145260913900005	5.509616300419999	5.1977941114699995	5.5574757759399995	6.03463383676	5.29395066044	5.085534082240001	6.061229737230001	5.44385721905	5.33937754717	5.4839954099599995	5.3590512197	5.45900631546	5.40295776603	5.36617605545	5.603781262159999	5.66061337686	5.82654528305
pos_1873	Panthenol	泛醇	metab_1872	B(i)	70.7	0.0	-	map00770	Pantothenate and CoA biosynthesis	HMDB0004231;HMDB0304820	M+H	C9H19NO4	2.78131666667	泛酸和CoA生物合成	C05944;_	pos	-	-	Metabolism	Metabolism of cofactors and vitamins	Organic oxygen compounds	Organooxygen compounds	206.13787636799998	0.232571048937	52.4	-3.9396986656714303	81-13-0;_	Alcohols and polyols	2.85576641835	3.6710851510699998	3.5135432032800002	3.48576142705	4.78555127044	3.95666170008	3.94603228681	5.669744568940001	2.55690838234	4.08293811554	5.31261504986	3.74530693626	3.61453798486	3.8502650733099997	3.47273818806	3.62178528628	0.43682808478699997	3.70378387648	3.6248035092400004	5.29708310181	3.0575215987999997
pos_1885	Glucitol-Lysine	-	metab_1884	B(ii)	0.0	54.2	nonnatural	-	-	HMDB0252764	M+H-2H2O	C12H26N2O7	2.7919	-	-	pos	-	-	-	-	Organic acids and derivatives	Carboxylic acids and derivatives	275.159176848	0.0535761237485	48.1	-3.1317667152278705	-	Amino acids, peptides, and analogues	3.7959980235300006	3.2242509666400005	4.18101425011	4.7209115947199995	4.96271432309	2.89817015914	3.4485665459099994	5.469436072640001	4.32662967131	3.15429691047	5.2936250265	3.5548516702999997	3.27036167703	3.89258784416	3.26024457646	3.88524136671	4.1134692614	3.8348035734900003	4.57095918214	5.02948497643	4.58665180835
pos_1890	Methyl Nomilinate 17-Glucoside	-	metab_1889	B(ii)	0.0	54.1	-	-	-	HMDB0039887	M+Na-H2O	C35H50O16	2.7919	-	-	pos	-	-	-	-	Lipids and lipid-like molecules	Prenol lipids	731.2840226769999	0.21613121903700003	45.5	-6.97751642151302	-	Terpene glycosides	3.96610944806	4.72349816826	4.49306600939	4.65068861769	3.8938046795499996	4.70199812419	6.06911876771	4.32953728521	3.6656862530699996	4.511120856590001	5.21205072677	4.86408858583	4.27129213836	3.2353603647500004	4.56590355558	5.38298697934	3.58972252445	3.9336249895699997	4.7302470021	4.278687419690001	5.19901664747
pos_1896	2-Amino-6-Methoxypurine	-	metab_1895	B(i)	48.7	0.0	nonnatural	-	-	HMDB0245002	M+H	C6H7N5O	2.80253333333	-	-	pos	-	-	-	-	Organoheterocyclic compounds	Imidazopyrimidines	166.071719924	0.035171135986	48.5	-3.7341385728559904	-	Purines and purine derivatives	5.6908347762	6.407973434500001	5.3385696852099995	5.742222556900001	6.45187075903	6.3232792156599995	5.88630843951	5.92935987165	6.49066630066	5.7042556624000005	6.71014222592	5.743033523589999	5.946485385419999	6.415311055599999	6.37944069678	6.48436386887	6.314390845469999	5.67320397242	6.488742928910001	6.553855618330001	6.603346993040001
pos_1900	4-Methoxybenzyl Glucoside	-	metab_1899	B(ii)	0.0	52.4	-	-	-	HMDB0041405	M+	C14H20O7	2.80253333333	-	-	pos	-	-	-	-	Organic oxygen compounds	Organooxygen compounds	300.118547689	0.0672420446978	45.7	-7.8511321647728005	81381-72-8	Carbohydrates and carbohydrate conjugates	4.52950338566	5.29975501834	3.9579748727099995	4.549515406369999	5.34250886485	5.21909249924	4.6985418268800005	4.86046558617	5.38317102989	4.5181716209800005	5.5988210897899995	4.62256613278	4.73204336879	5.311238867209999	5.24861411892	5.387507815299999	5.20834719503	4.5078005712	5.38068179679	5.429424693740001	5.517090841950001
pos_1910	5-Amino-2-(Dimethylamino)Benzoic Acid	-	metab_1909	B(i)	37.1	0.0	-	-	-	-	M+H	C9H12N2O2	2.80785	-	-	pos	-	-	-	-	-	-	181.096418396	0.256276865842	45.7	-4.0850157371670095	-	-	5.22842961817	5.1058701073699995	5.83517000579	5.83883932691	6.072941450219999	5.4040690930499995	5.3263674907	6.471347783350001	6.06464665223	5.25355586676	6.23370119174	5.06653780546	5.488751067280001	5.68281801755	5.52553737462	5.8064495988	5.644541729419999	5.252114704049999	6.12926834497	6.328319571230001	5.813127409450001
pos_1922	8-Hydroxy-2'-Deoxy Guanosine	-	metab_1921	B(i)	82.8	0.0	-	-	-	-	M+H	C10H13N5O5	2.8184333333300002	-	-	pos	-	-	-	-	-	-	284.098474277	0.0804027138725	54.3	-1.6626887889197701	-	-	5.6581047221	4.92099401688	6.21550086127	5.82525633078	4.9450258531	5.0008223137800005	5.81654978092	5.886866937490001	4.89583239514	5.5461550294099995	4.90938217207	5.60699231357	5.43256336719	5.10465710165	4.9506886758099995	4.92965680509	4.77965961523	5.641733873	5.00970596021	5.10246964429	5.2022106277099995
pos_1924	Thiobenzyl Benzyloxycarbonyl-L-Lysinate	-	metab_1923	B(ii)	0.0	43.8	nonnatural	-	-	HMDB0249294	M+Na	C21H26N2O3S	2.8184333333300002	-	-	pos	-	-	-	-	Benzenoids	Benzene and substituted derivatives	409.158864255	0.0517664176773	45.0	8.36394120566029	-	Benzyloxycarbonyls	3.7170759438300003	3.9562435694699998	5.48638947416	5.469087018480001	5.26513882648	4.331684767990001	4.18317654867	5.62437356411	5.04291358764	3.92078161765	5.24232468867	3.7276424556	4.46332122273	4.77401771685	4.16391140932	4.904830419830001	5.18398847859	4.48377951203	5.43996077206	6.07904599173	4.61660248497
pos_1941	5-(Tert-Butyl)Isoxazole-3-Carbohydrazide	-	metab_1940	B(i)	44.8	0.0	-	-	-	-	M+H	C8H13N3O2	2.82903333333	-	-	pos	-	-	-	-	-	-	184.10738831400002	0.133531392331	46.6	-3.63072413509193	-	-	5.57855213059	5.58394916013	5.68638643763	5.7064454951300005	5.490964304759999	5.21424957046	4.9545754868300005	5.8136905081400005	5.73401770329	5.10165213371	5.58840966064	5.1456105011	5.54589833309	5.65180726954	5.835137491819999	5.76214939502	5.713114762359999	5.075782095719999	5.71120744082	5.79150461684	5.77230996715
pos_1942	(S,S)-Nt-Histidinylalanine	（S，S）-Nt组氨酸丙氨酸	metab_1941	B(ii)	0.0	41.7	-	-	-	HMDB0040248	M+H-2H2O	C9H14N4O4	2.82903333333	-	-	pos	-	-	-	-	Organic acids and derivatives	Carboxylic acids and derivatives	207.08683172099998	0.0539401999575	41.6	-3.38818713307429	65428-77-5	Amino acids, peptides, and analogues	5.92779885072	5.6423372983	6.30857720753	6.0324506506699995	5.98553391773	5.742932936930001	5.76073575579	5.94207972054	6.17200057146	5.646700474319999	5.826986478049999	5.70523807803	5.86281977411	5.82107288947	5.833506956769999	6.10357519164	5.96348972079	5.694085359400001	6.16248409061	6.15525011631	6.1238466346500005
pos_1943	Gln-Val	-	metab_1942	B(i)	63.0	0.0	-	-	-	HMDB0028810	M+H-H2O	C10H19N3O4	2.82903333333	-	-	pos	-	-	-	-	Organic acids and derivatives	Carboxylic acids and derivatives	228.13342825900003	0.110448224831	50.3	-3.4249861327802904	31189-73-8	Amino acids, peptides, and analogues	5.24002661681	5.016140281459999	5.63533137847	5.67693860204	5.307232158480001	5.1678460406	5.8803481268599995	5.583037618450001	5.6230788358	5.28291156014	5.42642972541	5.17271055089	5.43078333076	5.56370377515	5.4971031916	5.75281224097	5.58314435148	5.2892175976199995	5.45410352385	5.36499371406	5.789657599119999
pos_1946	M-Chlorophenylpiperazine (M-Cpp)	-	metab_1945	B(ii)	0.0	61.7	-	-	-	HMDB0061008	2M+H	C10H13ClN2	2.82903333333	-	C11738	pos	-	-	-	-	Organoheterocyclic compounds	Diazinanes	393.164250742	0.018420124789900003	44.8	8.9813240832504	-	Piperazines	6.47906317229	5.70790001083	6.55442222727	6.43001440868	6.448691790290001	6.03503490821	5.81530124218	6.6677800857700005	6.6072278862900005	5.74933429816	6.46077828845	6.1609056965799995	6.3104891291900005	6.26659064824	6.2546961307	6.68896825134	6.732093008840001	6.2852505366900004	6.53949936987	6.10634428212	6.65957476911
pos_1948	10-Edam	-	metab_1947	B(ii)	0.0	69.8	-	-	-	HMDB0244267	M+H	C22H25N7O5	2.82903333333	-	-	pos	-	-	-	-	Organic acids and derivatives	Carboxylic acids and derivatives	468.195324184	0.0553318305404	49.6	-7.85369413554469	-	Amino acids, peptides, and analogues	5.700485484340001	5.78401745492	5.945426436869999	5.8845331953299995	5.76210065849	5.62320676346	5.3893769408	5.882828663810001	5.84609801489	5.43723330375	5.97967346819	5.6503450675	5.51367908197	5.692753066340001	5.765017567080001	6.080081615499999	5.48232478256	5.603878046259999	5.8508984691	5.93563192181	6.036786493459999
pos_1956	K-252b	-	metab_1955	B(ii)	0.0	41.4	-	-	-	HMDB0242658	M+H-2H2O	C26H19N3O5	2.8343	-	-	pos	-	-	-	-	Organoheterocyclic compounds	Indoles and derivatives	418.11482891400004	0.165689722723	43.4	-8.36150184083014	-	Carbazoles	5.3180810556499996	4.8683870908	6.199709480009999	5.788281357030001	5.890855918890001	5.9621676271	4.7740225684099995	5.6461593391400005	5.99822888592	5.52661587585	5.41892947686	5.306008692830001	5.753211154520001	5.595017805	5.45570197805	5.66149354497	5.92720574084	5.56574753775	5.926560642569999	5.9339041722	5.73474785511
pos_1967	11B,13-Dihydrolactucin	-	metab_1966	B(ii)	0.0	58.4	-	-	-	HMDB0303808	M+NH4	C16H20O5	2.8448666666699998	-	-	pos	-	-	-	-	Lipids and lipid-like molecules	Prenol lipids	310.164799747	0.071285750687	51.5	-0.340675597395704	-	Terpene lactones	4.679013288	4.902000474469999	5.03513562901	5.17470961593	5.00455684043	4.67363944351	5.722880860449999	5.14079982907	5.05713168682	4.81883690811	5.251841262819999	4.6880067207	4.46370655663	4.84855136777	4.60114003954	5.35565898064	4.64041545175	4.64071330708	5.09754629041	5.227756343119999	6.5588501059399995
pos_1998	3H-Dopamine	-	metab_1997	B(ii)	0.0	62.5	-	-	-	HMDB0246265	M+ACN+Na	C8H13NO2	2.85541666667	-	-	pos	-	-	-	-	Organic oxygen compounds	Organooxygen compounds	219.11190312	0.0393302116499	46.8	9.701686225751528	-	Alcohols and polyols	5.3904141590600005	5.247009122340001	5.5582669326400005	5.525544697999999	5.563772483409999	5.3618535216900005	5.6497656336599995	5.75394382252	5.7907109674	5.22261954449	5.5127423355900005	5.162006416240001	5.5098281380800005	5.60072514987	5.3327471745	5.84470899612	5.7377676609099995	5.312517559230001	5.8132743075499995	5.59679025017	5.7475830749300005
pos_2001	Ethyl 3-(1,3-Benzodioxol-5-Ylamino)-2-Cyanoacrylate	-	metab_2000	B(i)	49.6	0.0	-	-	-	-	M+H	C13H12N2O4	2.85541666667	-	-	pos	-	-	-	-	-	-	261.089380279	0.14364234227	47.2	9.21630825688737	-	-	5.94324314035	6.11321763482	5.97937537953	6.04710052951	5.98706670031	5.7164875644599995	5.53929257748	6.32526279528	5.80274463757	5.53375103592	6.1995010311300005	5.620586722710001	5.88195545303	5.98143530834	6.008303456930001	5.8166437777499995	6.034031826290001	5.80257170247	6.011418329650001	6.2135014578400005	6.1024696253699995
pos_2016	Kainic Acid	红藻氨酸	metab_2015	B(i)	60.4	0.0	-	-	-	-;HMDB0253757	M+H-H2O	C10H15NO4	2.86068333333	-	C12819;_	pos	-	-	-	-	Organic acids and derivatives	Carboxylic acids and derivatives	196.096072855	0.014562124591899999	50.4	-3.50473434915456	487-79-6;_	Amino acids, peptides, and analogues	6.21174340055	5.93270065108	6.5160038459	6.382958775619999	6.469302374990001	6.06088081587	6.07953586527	6.42707768266	6.367948148509999	5.73544493325	6.15382240704	5.892542135680001	6.078650412669999	6.0798773229	6.0858649683	6.366662011159999	6.421753032790001	6.07367201525	6.497989935850001	6.47376669833	6.30111400788
pos_2028	Benzarone	2-乙-3-对羟苯酰香豆酮	metab_2027	B(ii)	0.0	52.1	nonnatural	-	-	HMDB0248975	M+Na-H2O	C17H14O3	2.86068333333	-	C14474	pos	-	-	-	-	Organic oxygen compounds	Organooxygen compounds	271.073685364	0.0962394756821	46.2	0.699211761070543	1477-19-6;_	Carbonyl compounds	5.537667474809999	5.41921990033	5.571625307710001	5.4097539785599995	5.409127123689999	5.21139545526	5.26225967718	5.78536887625	5.19880628766	5.44356344541	5.64012950017	5.16119603841	5.40843225571	5.580242085399999	5.29900942651	5.753885094419999	5.35659945936	4.89466946352	5.61699630858	5.0724513233	5.06496126351
pos_2033	Esmolol	思莫洛尔	metab_2032	B(i)	61.1	0.0	-	-	-	HMDB0014333;PW_C008734	M+H	C16H25NO4	2.86068333333	-	C06980	pos	-	-	-	-	Benzenoids	Phenol ethers	296.184515207	0.141282328033	50.4	-3.79265480348548	103598-03-4	Not Available	4.420888476419999	4.36656020042	4.32930449093	4.595284207380001	4.54788292229	3.8724930647400004	5.86297551208	4.63562213069	3.60874798079	4.30397935132	2.5475516690099997	3.96915841808	4.03139450871	4.4448568259800005	3.03427014974	5.13796489088	2.59730313772	3.9690245815800007	4.2304892924	4.50585527132	6.49632935773
pos_2036	Gly-Asp-Tyr	-	metab_2035	B(i)	46.0	0.0	-	-	-	-	M+H	C15H19N3O7	2.86068333333	-	-	pos	-	-	-	-	-	-	354.128488046	0.0838220244275	45.5	-3.08206720119375	-	-	5.33264928144	5.3526894805300005	5.42285635994	5.622997996869999	5.47676100516	5.35168839335	5.52423854278	5.3809580090499995	5.445514522050001	5.09160758619	5.79045488949	5.36247897429	5.35223611303	5.4594146082599995	5.47914985145	5.54446590609	5.51902003785	5.4076705255299995	5.74990693493	5.649601000490001	5.560269486819999
pos_2038	D-Pantothenoyl-L-Cysteine	-	metab_2037	B(ii)	0.0	79.0	-	map00770	Pantothenate and CoA biosynthesis	HMDB0006834	M+CH3OH+Na	C12H22N2O6S	2.86068333333	泛酸和CoA生物合成	C04079	pos	-	-	Metabolism	Metabolism of cofactors and vitamins	Organic acids and derivatives	Peptidomimetics	377.13291309	0.0343923715067	52.1	-7.389617550227232	-;_	Hybrid peptides	6.38916822002	5.679508998759999	6.31501073176	6.258019339930001	6.25035913316	5.83687464885	5.48708104842	6.73524008945	6.5653177110800005	5.99497403107	6.078130198029999	5.977251040669999	6.35187978144	6.33294889453	6.2452974997599995	6.49442475452	6.62916617449	6.054373224369999	6.4414689991900005	6.448630533689999	6.292108267230001
pos_2053	Val-Pro	-	metab_2052	B(i)	52.0	0.0	-	-	-	HMDB0029135	M+H	C10H18N2O3	2.86596666667	-	-	pos	-	-	-	-	Organic acids and derivatives	Carboxylic acids and derivatives	215.13812451099997	0.0710054424852	48.5	-4.17671149131874	20488-27-1	Amino acids, peptides, and analogues	5.3734153209899995	5.3256163079	5.7216090266999995	5.73003979661	5.527952009400001	5.31349831833	5.112549062149999	6.12946402245	5.88782904635	5.35347100236	6.11576160634	5.467663856130001	5.32664917719	5.43989844587	5.5235105120200005	5.93737424737	5.63097355665	5.400790112	5.82047921471	5.834227579709999	5.7260945884000005
pos_2056	Glu-Ile	-	metab_2055	B(i)	78.7	0.0	-	-	-	HMDB0028822	M+H-H2O	C11H20N2O5	2.86596666667	-	-	pos	-	-	-	-	Organic acids and derivatives	Carboxylic acids and derivatives	243.133041307	0.0323339421216	53.0	-3.42969600199014	5879-22-1	Amino acids, peptides, and analogues	5.28395120364	5.07749907139	5.60244113418	5.45911780007	5.450128567359999	5.11563647915	5.33467218979	5.733490972509999	5.71054080705	5.21208559736	5.6159030464	5.33911387098	5.56610014258	5.569588420880001	5.567717114959999	5.90107388724	5.6127348249199995	5.6036448057	5.611669740650001	5.704407246540001	5.651132957430001
pos_2069	Hypoxanthine	次黄嘌呤	metab_2068	B(ii)	0.0	54.5	drug:DB04076	map01100;map01232;map00230	Metabolic pathways;Nucleotide metabolism;Purine metabolism	HMDB0000157	M+H	C5H4N4O	2.87123333333	代谢途径;核苷酸代谢;嘌呤代谢	C00262	pos	-	-	Metabolism;Metabolism;Metabolism	Global and overview maps;Global and overview maps;Nucleotide metabolism	Organoheterocyclic compounds	Imidazopyrimidines	137.045246965	0.07140590158589999	48.6	-3.97118801277407	68-94-0	Purines and purine derivatives	4.23372148253	4.77924628541	2.9694517311799995	3.14017422542	4.72878585734	4.8467864249	3.65434290319	2.93223742786	4.79374433421	3.53721910876	4.82535095193	3.3277454439099996	4.251529165959999	4.787103757930001	4.83471248726	5.214839173380001	4.45954268695	3.7557462657599996	4.89120000146	4.91735519195	5.10937706807
pos_2099	N(6)-Hydroxymethyladenosine	-	metab_2098	B(i)	35.6	0.0	-	-	-	-	M+CH3OH+Na	C11H15N5O5	2.8818	-	-	pos	-	-	-	-	-	-	352.12380252300005	0.0423112850069	43.5	3.52707764491279	-	-	5.16290213828	5.11775314271	5.30278534161	5.49427349512	5.48689198326	5.55447107247	5.69193478397	5.1111357566699995	5.583863236719999	5.25437457498	5.7789876753	5.355594760290001	5.236363753369999	5.24979309135	5.24539853914	5.758140822150001	5.13241314492	4.83725681838	5.88009584877	5.47425863387	5.49985020837
pos_2113	1,3-Benzodioxol-5-Yl-[4-(2,4,6-Trimethylphenyl)Sulfonylpiperazin-1-Yl]Methanone	-	metab_2112	B(i)	60.0	0.0	-	-	-	-	M+H	C21H24N2O5S	2.8871	-	-	pos	-	-	-	-	-	-	417.14908293199994	0.211558601441	47.2	2.9163761792744	-	-	3.5719077796300005	3.5274905988199996	5.22006321677	4.2966680332800005	4.33956608154	3.5472562335	5.588496977919999	5.73068248474	5.52777480246	4.83628127942	5.27971094571	5.34581862742	4.89861215755	5.2220852975	4.2176218164099994	4.94266901442	4.85350373303	4.989772411140001	4.7937564427999995	4.400611194110001	4.13020093493
pos_2123	Ketotrexate	甲满蝶呤	metab_2122	B(ii)	0.0	64.2	-	-	-	HMDB0253793	M+H-2H2O	C21H27N7O6	2.89238333333	-	-	pos	-	-	-	-	Organic acids and derivatives	Carboxylic acids and derivatives	438.18515116599997	0.0834377539821	49.1	-6.92623720608499	-	Amino acids, peptides, and analogues	5.50252516028	5.787165219049999	5.82201498968	5.633459423040001	5.44140428497	5.6084550996599996	5.0144820693800005	5.94987411105	5.8010055113100005	5.43769218804	5.731016701719999	5.536450019330001	5.531520499990001	5.706786255369999	5.61800056838	6.001565553169999	4.983795752380001	5.43878949474	5.72467570334	5.782740040249999	6.072238859850001
pos_2134	1-Methyl-2-Pyrrolidinone	1-甲基-2-吡咯烷酮	metab_2133	B(i)	76.7	0.0	drug:DB12521	-	-	HMDB0002039	M+H	C5H9NO	2.89765	-	C11118	pos	-	-	-	-	Organoheterocyclic compounds	Pyrrolidines	100.075263138	0.06709262632299999	53.2	-4.3122470634248105	872-50-4	Pyrrolidones	6.8451495410800005	6.78714831381	6.924159729089999	6.66480191344	6.736206410219999	6.8282514444	7.075558749680001	6.90242725771	6.66130655989	6.84077527736	6.71460807324	6.7706491588699995	6.87681425332	6.782488626919999	6.9736014528	6.82640323635	6.69599693094	6.76376346648	6.73682197398	6.643051386460001	6.81995880135
pos_2137	N-Acetyltryptamine	N -乙酰色胺	metab_2136	B(i)	42.8	0.0	nonnatural	-	-	HMDB0255077	M+H	C12H14N2O	2.89765	-	-	pos	-	-	-	-	Organoheterocyclic compounds	Indoles and derivatives	203.11707469400002	0.131793513573	46.5	-4.0315344842977705	-	Indoles	6.11744789872	5.875993058119999	5.99433965434	5.99858227383	5.79014407561	5.519861537509999	6.29820196163	5.964164123759999	6.08722760452	5.6631379726699995	5.91243261428	5.53031272829	6.44990545208	6.136626250469999	5.86593391922	6.5270188425699995	6.32751160174	5.70218466761	6.336975664800001	5.74609576555	6.30191978656
pos_2150	Cys-Arg-Glu-Lys-Ala	半胱氨酸-精氨酸-谷氨酸-赖氨酸-丙氨酸	metab_2149	B(ii)	0.0	53.7	-	-	-	HMDB0250699	M+Na-H2O	C23H43N9O8S	2.89765	-	-	pos	-	-	-	-	Organic acids and derivatives	Carboxylic acids and derivatives	610.27929994	0.0567207052998	45.5	7.5410451903409506	-	Amino acids, peptides, and analogues	6.149587867080001	6.20693845434	6.329871198359999	6.26271933336	6.010969546669999	5.9975049159000005	6.33225583494	6.2731813037699995	6.05694111604	5.977781835369999	6.357606425369999	5.94285054716	6.17837372753	6.1096093396399995	6.206088211699999	6.2849852108099995	6.21776817885	6.01196372572	6.025120664809999	6.42688628286	6.29596554734
pos_2151	Retaspimycin	瑞他霉素	metab_2150	B(ii)	0.0	46.1	nonnatural	-	-	HMDB0257169	M+K	C31H45N3O8	2.89765	-	-	pos	-	-	-	-	Phenylpropanoids and polyketides	Macrolactams	626.281088239	0.09732348230650001	45.8	-4.65717425852634	-	Not Available	6.548427744780001	6.9114269124300005	6.78877602969	6.7661496550699995	6.4638846689100005	6.72635372957	6.823203321369999	6.54081686525	6.74978401406	6.64439463997	6.82976313135	6.525682054600001	7.02408083832	6.67633676215	6.787771664609999	6.947388720219999	6.78729306441	6.68685661566	6.72131649444	6.79779206421	6.91529477335
pos_2158	4-Methyl-1,4-Dihydropyridine-3,5-Dicarbaldehyde	-	metab_2157	B(ii)	0.0	40.7	nonnatural	-	-	HMDB0254370	M+H	C8H9NO2	2.90293333333	-	-	pos	-	-	-	-	Organoheterocyclic compounds	Pyridines and derivatives	152.069989975	0.15807153717800002	46.4	-4.07107163918554	-	Hydropyridines	5.15578109583	5.28418190578	5.422320117690001	5.60543610285	5.33630200303	5.41802978914	5.82325367477	5.886648732519999	5.5356873364100005	5.35112276172	5.448312453480001	5.20847842753	5.30049841004	5.61487604929	5.48002681975	5.36404065477	5.30151922519	5.19504177856	5.29275658901	5.49035432342	5.5425549297300005
pos_2161	7-Aminomethyl-7-Carbaguanine	-	metab_2160	B(ii)	0.0	46.1	-	map01100;map00790	Metabolic pathways;Folate biosynthesis	HMDB0011690	M+H	C7H9N5O	2.90293333333	代谢途径;叶酸生物合成	C16675	pos	-	-	Metabolism;Metabolism	Global and overview maps;Metabolism of cofactors and vitamins	Organoheterocyclic compounds	Pyrrolopyrimidines	180.08733161700002	0.170768786011	47.9	-3.6561588497972	-;_	Pyrrolo[2,3-d]pyrimidines	5.02389748227	6.1726125108800005	5.20135532051	5.06756994164	6.04846201629	6.20508758877	5.1392647184	5.10365761775	6.22275214671	5.10984185023	6.1916498969300005	5.18344167813	5.55725567806	6.26106349275	5.96015227977	6.3614020649	5.704692109880001	5.18304033515	6.21919040569	6.21651518597	6.3848828164
pos_2162	Fusaric Acid	镰孢酸	metab_2161	B(i)	69.4	0.0	nonnatural	-	-	HMDB0252556	M+H	C10H13NO2	2.90293333333	-	C10146	pos	-	-	-	-	Organoheterocyclic compounds	Pyridines and derivatives	180.101133094	0.0214866851284	51.9	-4.3105661315101	536-69-6;_	Pyridinecarboxylic acids and derivatives	5.65422006676	5.424863231410001	6.09237991463	5.73272228457	6.04805850986	5.6477201063199995	5.48459261343	5.7960648710800005	5.93518900179	5.47556055787	5.9675999839	5.67646786536	5.80374478615	5.70402710288	5.940868698099999	6.099759278119999	5.72038005666	5.81511382017	5.9250794959	6.02286017732	6.107844965959999
pos_2164	Nikethamide 1-Oxide	-	metab_2163	B(i)	49.9	0.0	-	-	-	-	M+H	C10H14N2O2	2.90293333333	-	-	pos	-	-	-	-	-	-	195.112107965	0.0466063376167	47.8	-3.58652499184668	-	-	5.736648656619999	5.595150032	6.0339205375	5.89077741694	6.01525516127	5.81439865282	5.86358890504	6.101400142259999	6.17287587582	5.72064885516	5.872623357540001	5.794902158949999	5.92515089056	6.02655448344	5.94472946247	6.150708571699999	6.0026331193099995	5.97347331464	6.12188856147	6.12763815043	6.0243669218900004
pos_2167	N-Methacryloyl-L-Glutamic Acid	-	metab_2166	B(ii)	0.0	68.8	-	-	-	HMDB0255166	M+H	C9H13NO5	2.90293333333	-	-	pos	-	-	-	-	Organic acids and derivatives	Carboxylic acids and derivatives	216.08581914599998	0.165856460583	52.6	-3.85813447650496	-	Amino acids, peptides, and analogues	6.437994847280001	6.65822592429	6.72556601987	7.0640081088499995	6.538863882949999	6.7195470660800005	7.08738816378	7.3258916946	7.009291877739999	6.702341367050001	6.82457486661	6.54689196298	6.6148023694599996	7.0277057094	6.84682856947	6.71316747156	6.47385354585	6.482417036599999	6.391705802480001	6.75100296579	6.95961911518
pos_2168	Pyroglutamylproline	-	metab_2167	B(i)	88.3	0.0	-	-	-	-	M+H	C10H14N2O4	2.90293333333	-	-	pos	-	-	-	-	-	-	227.101802909	0.132049265451	56.4	-3.67305294581689	-	-	6.37776682153	6.56630261018	6.692803179119999	6.4859654228	6.4550198523599995	6.5017073464	6.14887166926	6.698945559349999	6.58274289079	6.4069892062400005	6.608001997610001	6.42308294425	6.43967456895	6.58367426407	6.39483588454	6.73678691299	6.4921682787599995	6.41010993467	6.5572238324	6.59212155969	6.68545087642
pos_2190	Serylhydroxyproline	丝氨酰羟脯氨酸	metab_2189	B(ii)	0.0	48.7	-	-	-	HMDB0029040	M+H-2H2O	C8H14N2O5	2.9082	-	-	pos	-	-	-	-	Organic acids and derivatives	Carboxylic acids and derivatives	183.07567993599997	0.05341285548719999	47.6	-3.38703846991772	90965-81-4	Amino acids, peptides, and analogues	5.99595333076	5.57150191098	6.34401005046	6.06218255301	6.137683378359999	5.85231156003	6.20205092047	6.61288434413	6.43467720752	5.961868086830001	6.30892247659	6.082133488609999	6.1703998402	6.15178142197	6.08362180194	6.39814377223	6.3870105850400005	6.054915202590001	6.261114453559999	6.181283973869999	6.23566187158
pos_2210	Serotonin	5-羟色胺	metab_2209	B(i)	78.4	0.0	drug:DB08839	map01100;map05207;map04750;map04540;map04976;map04024;map04080;map04361;map04726;map04742;map00380;map04721	Metabolic pathways;Chemical carcinogenesis - receptor activation;Inflammatory mediator regulation of TRP channels;Gap junction;Bile secretion;cAMP signaling pathway;Neuroactive ligand-receptor interaction;Axon regeneration;Serotonergic synapse;Taste transduction;Tryptophan metabolism;Synaptic vesicle cycle	HMDB0000259;PW_C000178	M+H	C10H12N2O	2.91348333333	代谢途径;化学致癌作用-受体激活;TRP通道的炎症介质调节;间隙连接;胆汁分泌;cAMP信号通路;神经活性配体-受体相互作用;轴突再生;5-羟色胺能突触;味觉转导;色氨酸代谢;突触小泡循环	C00780	pos	Peptides;Hormones and transmitters	Amines;Neurotransmitters	Metabolism;Human Diseases;Organismal Systems;Cellular Processes;Organismal Systems;Environmental Information Processing;Environmental Information Processing;Organismal Systems;Organismal Systems;Organismal Systems;Metabolism;Organismal Systems	Global and overview maps;Cancer: overview;Sensory system;Cellular community - eukaryotes;Digestive system;Signal transduction;Signaling molecules and interaction;Development and regeneration;Nervous system;Sensory system;Amino acid metabolism;Nervous system	Organoheterocyclic compounds	Indoles and derivatives	177.10152937599997	0.0552259007002	53.5	-4.032312568165319	50-67-9	Tryptamines and derivatives	5.0764085538699995	5.172446566610001	5.37529612695	5.40571959152	5.78995505163	5.20887005267	5.27713412176	5.59380078454	5.5644997614900005	5.07668551145	5.75050722297	5.17007701255	5.3330314519	5.28419789905	5.21474570303	5.409144201649999	5.34465819684	5.26319970731	5.64388675665	5.64382881362	5.85845213477
pos_2216	S-4-Hydroxymephenytoin	-	metab_2215	B(ii)	0.0	53.0	-	-	-	HMDB0013894	M+H	C12H14N2O3	2.91348333333	-	-	pos	-	-	-	-	Organoheterocyclic compounds	Azolidines	235.10671300299998	0.0342566748132	48.9	-4.296215191643681	-	Imidazolidines	5.39860425051	5.1428082892900004	5.5786783905199995	5.448280442250001	5.43454534694	5.215556228780001	5.347939155930001	5.426354473330001	5.582394903330001	5.17023992878	5.30374191185	5.253932478389999	5.44497620885	5.43455271931	5.44125647686	5.70541784586	5.55945493422	5.36369656661	5.61748863209	5.47674205848	5.45677363342
pos_2220	Benzoyl Glucuronide (Benzoic Acid)	-	metab_2219	B(ii)	0.0	68.1	-	-	-	HMDB0010324	M+ACN+H	C13H14O8	2.91348333333	-	-	pos	-	-	-	-	Organic oxygen compounds	Organooxygen compounds	340.101566173	0.10664105221	51.5	-3.78020944334421	19237-53-7	Carbohydrates and carbohydrate conjugates	5.86775892128	5.508767768539999	5.8380778715199995	5.98968667816	6.36031899881	5.52714184763	4.062812446640001	5.611875231059999	5.729587303450001	5.797850249190001	5.7784927103	5.472118277000001	5.494950209500001	6.13779755195	5.60923712461	5.44649793958	5.7224340184599995	5.390479003409999	6.0841243684	6.1011393621300005	5.18061084352
pos_2224	Licoricone	甘草利酮	metab_2223	B(ii)	0.0	67.7	-	-	-	HMDB0029515	M+CH3OH+Na	C22H22O6	2.91348333333	-	C17765	pos	-	-	-	-	Phenylpropanoids and polyketides	Isoflavonoids	437.15367150199995	0.265765507551	48.6	-8.9048689726838	51847-92-8;	O-methylated isoflavonoids	5.44916869944	5.26913658494	6.11854694852	5.4330075242	5.50686849865	5.55830159301	5.2649627724	5.71507738268	5.57510329221	5.34607031329	5.32225290796	5.55885168043	5.7556917272899994	5.88588841283	5.654795651919999	5.7508829519599995	5.987227965060001	5.62175479595	5.68856757677	5.54504398514	5.856424887509999
pos_2250	1-[5-(Propanoylamino)Pyridin-2-Yl]-N-Propylimidazole-4-Carboxamide	-	metab_2249	B(i)	50.0	0.0	-	-	-	-	M+H	C15H19N5O2	2.91878333333	-	-	pos	-	-	-	-	-	-	302.158862555	0.09485081128419999	46.7	-7.59993419156589	-	-	5.976107794630001	6.05025905814	6.16830300303	5.86478440396	5.80722094059	6.23740537033	6.105260232459999	6.079587038840001	5.6274568876	6.43990814084	6.44354836656	6.178168532690001	5.96125844916	5.88764879844	6.07198321439	6.278383644090001	5.47803536263	5.97009985793	5.973945781009999	6.162116020040001	6.17035324913
pos_2260	2-Aminomuconic Acid Semialdehyde	-	metab_2259	B(ii)	0.0	53.2	-	map01100;map00380	Metabolic pathways;Tryptophan metabolism	HMDB0001280	M+H-H2O	C6H7NO3	2.92406666667	代谢途径;色氨酸代谢	C03824	pos	-	-	Metabolism;Metabolism	Global and overview maps;Amino acid metabolism	Organic acids and derivatives	Carboxylic acids and derivatives	124.03879679399999	0.141984491228	49.3	-3.6020612058557497	245128-91-0;	Amino acids, peptides, and analogues	5.04151056638	4.94887617204	5.24998850206	5.5010351353999996	5.38598701324	5.53880659264	5.2925591644	5.144217545309999	4.73502256587	5.22758719431	5.2775183310100005	5.374186465730001	5.60128319371	5.59426481661	5.71605689609	5.22603313357	5.9014204032	5.48793447261	4.7583030763	5.0389052556800005	4.54595316364
pos_2266	5-Acetamido-4-Oxohexanoic Acid	5 -乙酰氨基- 4 -氧代己酸	metab_2265	B(i)	59.2	0.0	-	-	-	-	M+H	C8H13NO4	2.92406666667	-	-	pos	-	-	-	-	-	-	188.09098994200002	0.0522235244597	49.0	-3.97889894256918	-	-	5.486919948180001	5.74204081339	5.71297109498	5.63585957847	5.59995348956	5.4232531576	5.495139137150001	5.91240515801	5.7626439210000004	5.4294759380199995	5.69497765939	5.4727194283300005	5.523906865390001	5.635364635909999	5.4718265778	5.70938196023	5.63678945771	5.524584308940001	5.66780816893	5.6947122831699994	6.31704380306
pos_2276	2-Methylcyclohexan-1,3-Dione	-	metab_2275	B(i)	35.3	0.0	-	-	-	-	M+H	C7H10O2	2.92936666667	-	-	pos	-	-	-	-	-	-	127.074834472	0.0379098853548	44.9	-4.136807235417701	-	-	5.0560566827099995	4.9401220517199995	5.481606960140001	5.13715764032	5.28010690285	5.16155563112	5.06100018145	5.3567562319599995	5.12814413944	4.9847749107	5.21836710763	5.1364928364099995	5.27899665939	5.290876330340001	5.24344555824	5.35281065884	5.48984965741	5.287660696880001	5.19111308112	5.14185086609	5.21704731942
pos_2282	2-(4-Fluorophenyl)-N-[4-([1,2,4]Triazolo[4,3-B]Pyridazin-6-Yl)Phenyl]Acetamide	-	metab_2281	B(i)	63.1	0.0	-	-	-	-	M+H	C19H14FN5O	2.92936666667	-	-	pos	-	-	-	-	-	-	348.127657296	0.10619991835899999	48.0	6.17239739342023	-	-	5.34593939837	4.24962698255	4.47413488944	4.54083260312	5.68447362622	4.41363229271	4.43349779694	4.59761347241	4.67699438428	4.1983250152	4.89449088804	5.39237316109	4.41433219765	3.52041784744	4.12445144619	4.46901243487	4.89949073019	5.37652734225	5.0035593046499995	4.20217058578	4.02755121792
pos_2285	Imidazolelactic Acid	-	metab_2284	B(i)	71.3	0.0	-	-	-	HMDB0002320	M+H-H2O	C6H8N2O3	2.93468333333	-	C05132	pos	-	-	-	-	Organoheterocyclic compounds	Azoles	139.04965139700002	0.09855864746719999	52.2	-3.54031048056741	876-19-7	Imidazoles	4.71670265946	4.37289942433	4.9550296209099995	4.52879583229	4.629085083630001	4.68832156958	4.658356220930001	4.420040224059999	4.2763180717800005	4.229495582209999	4.7285320858099995	4.7553916026	5.19279152183	5.169270017380001	5.03743600774	5.22072781795	5.5165393282	5.17162360993	4.664558564569999	4.5149431772	4.508578259059999
pos_2293	Pro Tyr Gly	脯氨酸 酪氨酸 甘氨酸	metab_2292	B(i)	39.7	0.0	-	-	-	-	M+H	C16H21N3O5	2.93468333333	-	-	pos	-	-	-	-	-	-	336.15406576	0.04700175867959999	44.9	-3.9727449659584098	-	-	4.95175088674	5.683202725399999	5.808568455930001	5.5686631192	5.21439953341	5.38343660579	5.81784334607	5.72614540005	5.65693157645	5.2750085174	5.79874384675	5.5146318268800005	5.558750009369999	5.68096818524	5.70002730809	5.6403140797099995	5.54248811505	5.511503576699999	5.410974845499999	5.895964052130001	5.5097089208200005
pos_2302	Ttatpn	-	metab_2301	B(ii)	0.0	52.4	-	-	-	HMDB0259311	M+H-2H2O	C43H46N8O6	2.93996666667	-	-	pos	-	-	-	-	Organic acids and derivatives	Carboxylic acids and derivatives	735.3439717639999	0.0707571515585	44.8	4.924324044962152	-	Amino acids, peptides, and analogues	5.8739310193400005	6.22231552658	5.59736637074	5.9156957217	5.88096413209	5.76361200793	5.94816442255	6.00652975305	5.878353689269999	5.93592191073	6.23882280758	5.9041353925	6.2853130978	5.73209417367	5.786318467949999	6.04134100018	6.242612888119999	5.9181309294	5.9220659072599995	6.0574422742	6.22128900754
pos_2306	Alpha-[3-(Nitrosoamino)Propyl]-3-Pyridinemethanol	-	metab_2305	B(ii)	0.0	43.3	-	map05204;map00980	Chemical carcinogenesis - DNA adducts;Metabolism of xenobiotics by cytochrome P450	HMDB0062443	M+H	C9H13N3O2	2.94525	化学致癌作用-DNA加合物;细胞色素P450异生素代谢	C19581	pos	-	-	Human Diseases;Metabolism	Cancer: overview;Xenobiotics biodegradation and metabolism	Organoheterocyclic compounds	Pyridines and derivatives	196.10730111	0.128496623507	47.1	-3.8543819835042994	-;_	Not Available	5.961141776209999	5.598159874279999	6.1566901353	6.09679641653	6.11009965585	5.976594732200001	5.86238575484	6.273653710800001	6.294414303	5.73825379365	5.66801710742	5.64867070549	5.827071167540001	5.90367673122	5.95051750556	5.94378791233	5.94700935975	5.7952198591499995	6.283112726540001	6.35397153383	6.175732915219999
pos_2319	Phenylalanylhydroxyproline	苯丙氨酰羟脯氨酸	metab_2318	B(ii)	0.0	73.7	-	-	-	HMDB0011176	M+H	C14H18N2O4	2.95055	-	-	pos	-	-	-	-	Organic acids and derivatives	Carboxylic acids and derivatives	279.13293936400004	0.0146101887973	53.3	-3.57439150065085	90965-82-5	Amino acids, peptides, and analogues	6.9266636229	7.06413963838	7.141386898130001	7.13700721367	6.76691456238	6.8229066208	5.81740431214	7.11059074502	7.01648122629	6.94952019888	7.3693605477999995	6.83091018528	6.83687299396	6.83843052589	6.922738805910001	7.14463213735	6.9338335001699996	6.6033276571599995	6.87738282205	7.478486426669999	7.2356708762199995
pos_2320	5-Hydroxymethyl-2-Furancarboxylic Acid	-	metab_2319	B(i)	50.0	0.0	-	-	-	HMDB0002432	M+ACN+H	C6H6O4	2.95586666667	-	C20448	pos	-	-	-	-	Organoheterocyclic compounds	Furans	184.059724687	0.035168967837	47.9	-4.995635661579169	6338-41-6	Furoic acid and derivatives	5.3150832787099995	5.08421967487	5.46816794509	5.38838678584	5.2294796693	5.2292143612	5.68469854295	5.50565450714	5.62906764809	5.5370386112	5.23801335736	5.49212092231	5.04033540626	5.349436680859999	5.0203913581199995	5.3517428644	5.10873774554	5.061649866780001	5.417885447000001	5.449709497230001	5.347259369790001
pos_2327	Pantothenic Acid	泛酸	metab_2326	B(i)	98.3	0.0	nonnatural	map01100;map01240;map00770;map00410;map04977	Metabolic pathways;Biosynthesis of cofactors;Pantothenate and CoA biosynthesis;beta-Alanine metabolism;Vitamin digestion and absorption	HMDB0000210;HMDB0250782;PW_C000136	M+H	C9H17NO5	2.96118333333	代谢途径;辅助因子的生物合成;泛酸和CoA生物合成;β-丙氨酸代谢;维生素的消化和吸收	C00864;_	pos	Vitamins and cofactors;-	Vitamins;-	Metabolism;Metabolism;Metabolism;Metabolism;Organismal Systems	Global and overview maps;Global and overview maps;Metabolism of cofactors and vitamins;Metabolism of other amino acids;Digestive system	Organic oxygen compounds	Organooxygen compounds	220.116961935	0.086971464791	58.5	-4.505234984590491	79-83-4;_	Alcohols and polyols	7.40400674913	6.8572434307700005	7.586799988410001	7.471562880739999	7.65186084918	7.15645995332	7.550838027080001	7.77619680979	7.4067040765100005	6.990559762749999	7.529844310489999	7.109155456719999	7.56475763857	7.504811524450001	7.555861515	7.7779937644100015	7.51944999827	7.478998485669999	7.56922644742	7.70703729507	7.459071133230001
pos_2328	N-Acetyl-L-Glutamate 5-Semialdehyde	-	metab_2327	B(ii)	0.0	42.1	-	map01100;map01210;map00220;map00330;map01230	Metabolic pathways;2-Oxocarboxylic acid metabolism;Arginine biosynthesis;Arginine and proline metabolism;Biosynthesis of amino acids	HMDB0006488	M+CH3OH+Na	C7H11NO4	2.96118333333	代谢途径;2-氧代羧酸代谢;精氨酸生物合成;精氨酸和脯氨酸代谢;氨基酸生物合成	C01250	pos	-	-	Metabolism;Metabolism;Metabolism;Metabolism;Metabolism	Global and overview maps;Global and overview maps;Amino acid metabolism;Amino acid metabolism;Global and overview maps	Organic acids and derivatives	Carboxylic acids and derivatives	228.085792975	0.052699619110400005	45.7	8.95100050965813	-;13074-21-0	Amino acids, peptides, and analogues	5.5419870823599995	5.6356756028	5.72190019051	5.914557653169999	5.67047763686	5.53639726909	5.61885637042	5.975566961269999	5.8162125935599995	5.44243677889	5.731514993489999	5.45881266538	5.514955677690001	5.8136593124300004	5.668361142519999	5.800219615850001	5.5476584742799995	5.448033844119999	5.67180191956	5.774575014430001	5.868511861619999
pos_2333	5-Methoxyindole-2-Carboxylic Acid	-	metab_2332	B(ii)	0.0	42.9	nonnatural	-	-	HMDB0246823	M+H	C10H9NO3	2.9665	-	-	pos	-	-	-	-	Organoheterocyclic compounds	Indoles and derivatives	192.06471041900002	0.019315701149400004	46.6	-4.23517511056912	-	Indolecarboxylic acids and derivatives	5.589742749199999	5.114787884659999	5.503607338740001	5.35880625061	5.52236096155	5.281585188919999	5.12598756446	5.623350298169999	5.19941946664	5.01502366551	5.640054650340001	5.101083023369999	5.6083097008000005	5.14852454963	5.37961705945	5.45280250418	5.451141936869999	5.314887290380001	5.69107418753	5.51404335339	5.69047251801
pos_2334	Alpha-Methyl-4-Carboxyphenylglycine	-	metab_2333	B(ii)	0.0	41.1	nonnatural	-	-	HMDB0243703	M+H	C10H11NO4	2.9665	-	-	pos	-	-	-	-	Organic acids and derivatives	Carboxylic acids and derivatives	210.075210814	0.0332823818527	47.1	-4.17783042735875	-	Amino acids, peptides, and analogues	7.2840946814	6.786660845090001	7.208559438510001	6.9962208729199995	7.209820829910001	6.975184460560001	6.7474105227	7.337378254089999	6.865090578819999	6.70060547551	7.34329612882	6.732496472239999	7.30321994447	6.79054400165	7.050393651499999	7.160414164319999	7.080942062689999	6.94100407396	7.390324795589999	7.189103809400001	7.4124035193600015
pos_2336	2'-O-Methyladenosine	2 ' - O -甲基腺苷	metab_2335	B(ii)	0.0	45.4	-	-	-	HMDB0004326	M+H-2H2O	C11H15N5O4	2.9665	-	C04779	pos	-	-	-	-	Nucleosides, nucleotides, and analogues	Purine nucleosides	246.096371388	0.0359946486523	46.6	-7.7536802646381116	2140-79-6	Not Available	5.90647008689	6.24261710245	6.018999567490001	6.48746161998	5.7784729061	5.8682052031300005	6.17245601664	6.478777701159999	6.375907133790001	5.98129873394	6.068963929990001	5.98187555699	5.881512476159999	6.35062198525	6.1381709336000005	5.9628740340799995	5.86789587867	5.756692940469999	5.82427197265	6.150142936030001	6.2979456671500005
pos_2342	Muramic Acid	胞壁酸	metab_2341	B(i)	57.4	0.0	-	-	-	HMDB0003254;HMDB0248237	M+H-H2O	C9H17NO7	2.97178333333	-	C06470;_	pos	Carbohydrates;-	Monosaccharides;-	-	-	Organic oxygen compounds	Organooxygen compounds	234.096453759	0.139173532235	49.1	-3.0261891095963995	1114-41-6;_	Carbohydrates and carbohydrate conjugates	4.9290257231300005	4.92698264816	4.9170894468699995	5.13095037473	5.08920091553	4.7717219793800005	4.98455393214	5.212634346830001	5.02259146983	4.5608695589999995	4.9586196207999995	4.76678877396	4.904415483459999	5.35885273248	5.089045258540001	5.11606119583	4.95708442871	5.01551536747	5.0510275123	5.0446487224	5.0936447200099995
pos_2347	Indole-2-Carboxylic Acid	-	metab_2346	B(i)	47.0	0.0	-	-	-	HMDB0002285	M+H	C9H7NO2	2.97706666667	-	-	pos	-	-	-	-	Organoheterocyclic compounds	Indoles and derivatives	162.05430649299998	0.043913300526	48.0	-4.0261845846554	1477-50-5	Indolecarboxylic acids and derivatives	6.05185329004	5.84935334104	6.1641438291299995	5.987752360419999	6.12099315131	5.937305414630001	5.89173241457	6.02919461	5.842281999580001	5.73911814564	6.23450971461	6.05648751203	6.12551940859	6.0098868972899995	6.0041563089	5.98047164362	6.271438953790001	6.12868318555	6.08844550247	5.83702933967	5.999167890630001
pos_2349	3-Sulfobenzoic Acid	-	metab_2348	B(ii)	0.0	42.9	-	-	-	HMDB0245984	M+ACN+H	C7H6O5S	2.97706666667	-	-	pos	-	-	-	-	Benzenoids	Benzene and substituted derivatives	244.02642857	0.0656898824845	46.2	-4.9073355417665185	-	Benzenesulfonic acids and derivatives	5.62467389076	5.05759054383	5.759412795249999	5.59490146222	5.77458452982	5.382360808790001	5.651098384169999	5.616497664419999	5.390735566109999	5.455059391930001	5.79449062646	5.54169106584	5.435345030110001	5.49322753853	5.31358579246	5.50597295494	5.63755487743	5.32276340888	5.6549182584399995	5.58106518867	5.4522993639
pos_2351	2-Chloro-6-Fluoro-N-[(1-Propan-2-Ylbenzimidazol-5-Yl)Methyl]Benzamide	-	metab_2350	B(i)	35.9	0.0	-	-	-	-	M+H	C18H17ClFN3O	2.97706666667	-	-	pos	-	-	-	-	-	-	346.11199410300003	0.0898908811462	40.3	0.8680610026898481	-	-	5.32018162127	5.370200791919999	5.478351530009999	5.3122200920800005	5.53228862103	5.3094436933399995	5.33152746449	5.47503399777	5.3241911238199995	5.24920521589	5.41158239216	5.27011577688	5.411954629559999	5.445417583029999	5.29462605055	6.0620402778699995	5.49111352285	5.51490483022	5.628766479149999	5.46930780467	5.849946286640001
pos_2355	D-Dopachrome	D -多巴色素	metab_2354	B(ii)	0.0	40.7	-	-	-	HMDB0011622	M+CH3OH+H	C9H7NO4	2.98235	-	C15566	pos	-	-	-	-	Organic acids and derivatives	Carboxylic acids and derivatives	226.070116618	0.0322632797195	45.6	-4.57045886912994	-;203000-17-3	Amino acids, peptides, and analogues	4.90291556576	4.87568554894	5.437402183740001	5.2835252747000006	5.102998137209999	4.93506750303	5.41716710686	5.26249228942	5.2452033773	4.7825402822	5.18478155526	4.98128271421	4.94947247374	4.874888534519999	5.04085529291	5.38853474602	5.07542276916	5.0153242058	5.08799846618	4.86294953922	5.14955313662
pos_2370	4H-Chromen-4-One	-	metab_2369	B(i)	53.4	0.0	-	-	-	HMDB0032938	M+NH4	C9H6O2	2.9929	-	-	pos	-	-	-	-	Organoheterocyclic compounds	Benzopyrans	164.069956786	0.032006669388900004	48.4	-4.4384428293322316	491-38-3	1-benzopyrans	5.5513951837	5.36423868009	5.59013725895	5.6246004226699995	5.991216295630001	5.43260215862	5.17020132701	5.51373404276	5.301658800909999	5.29136696729	5.69090217531	5.33935425968	5.3895834356500005	5.54733011332	5.28583038987	5.42354890952	5.49990487031	5.30657200502	5.7230023739	5.92392888039	5.49791027102
pos_2372	2-Methyl-1H-Quinazolin-4-One	-	metab_2371	B(i)	49.8	0.0	-	-	-	-	M+CH3OH+H	C9H8N2O	2.9929	-	-	pos	-	-	-	-	-	-	193.096411539	0.0685231684163	48.7	-4.63894703401016	-	-	6.19782733569	5.77033384204	6.6745084843499995	6.212575835240001	6.07857860627	5.81112409462	6.17288749539	6.32358146918	6.190048438430001	5.66144391571	6.03069082734	6.04227937648	6.0944605138400005	5.85966627528	6.11262158368	6.09249130852	6.363433446779999	5.98404260086	5.99586066839	5.62551971577	6.25565703901
pos_2377	7-Benzylidenenaltrexone	7 -苯亚甲基纳曲酮	metab_2376	B(ii)	0.0	51.0	nonnatural	-	-	HMDB0247235	M+	C27H27NO4	2.9929	-	C20167;_	pos	-	-	-	-	Benzenoids	Phenanthrenes and derivatives	429.196186787	0.06745487785759999	46.3	5.0733188967297504	129468-28-6;_	Not Available	5.19572969865	5.4170119612	5.55604465679	5.624220756440001	5.511511219380001	5.322079931459999	5.6479674620399996	5.91827599768	5.3912793312	5.24904066701	5.6230004750400004	5.212611749030001	5.22760177981	5.4187783319700005	5.348863758769999	5.55923914732	4.97575477769	5.14319615395	5.551157330240001	5.579584858940001	5.76566764212
pos_2394	Monomethyl Glutaric Acid	-	metab_2393	B(i)	45.2	0.0	-	-	-	HMDB0000858	M+H-H2O	C6H10O4	3.00875	-	-	pos	-	-	-	-	Lipids and lipid-like molecules	Fatty Acyls	129.054084623	0.027518242944799997	47.6	-3.66926705176434	1501-27-5	Fatty acid esters	5.47979017914	5.571815979069999	5.49963802785	5.309248276619999	5.27191752659	5.38457812502	4.87334398121	5.50950390388	5.04369580917	5.147275066680001	5.4755211497800005	5.13396587031	5.3987472182500005	5.28948007249	5.42927686232	5.320637559330001	5.62410637624	5.0454940615699995	5.159931105719999	5.06426438229	5.27291826814
pos_2402	2-Amino-6-({[(2-Chlorobenzyl)Oxy]Carbonyl}Amino)Hexanoic Acid	-	metab_2401	B(i)	38.2	0.0	-	-	-	-	M+H	C14H19ClN2O4	3.00875	-	-	pos	-	-	-	-	-	-	315.107936646	0.182550984805	39.6	-8.51497964564072	-	-	4.57000808069	4.915769569519999	5.45956465025	5.1018202962300006	5.278338085290001	5.41421883918	5.61238782523	4.67628852373	5.96790628523	4.9760024677	5.09379667942	5.025023501630001	5.50873509709	5.69436142826	5.37595006753	5.3362618229	5.667626393230001	5.3998438566199995	5.515780584630001	4.48873242266	5.3573349203500005
pos_2420	3-[(E)-Prop-1-Enyl]Pentanedioic Acid	-	metab_2419	B(i)	68.3	0.0	-	-	-	-	M+H	C8H12O4	3.01935	-	-	pos	-	-	-	-	-	-	173.08011282200002	0.028990976930499998	51.3	-4.19862914656965	-	-	5.215465496269999	5.07728452434	5.30349708395	5.2530223743099995	5.25864100856	5.19905404164	4.938784103440001	5.25152522752	5.27934088068	4.97394650365	5.182509614040001	5.1159886881	5.17609116915	5.2349868188199995	5.12146912112	5.43919277279	5.39674284018	5.33913515538	5.25665193727	5.290020538419999	5.36213546839
pos_2426	(4-Methoxy-1-Oxa-9-Azaspiro[5.5]Undecan-9-Yl)-Thiophen-3-Ylmethanone	-	metab_2425	B(i)	36.6	0.0	-	-	-	-	M+H	C15H21NO3S	3.01935	-	-	pos	-	-	-	-	-	-	296.133395862	0.155496093062	42.3	6.4545453440306115	-	-	4.86068270009	5.9093082599699995	5.55437453492	5.241594587180001	5.04713222987	5.49320101054	5.6063931493	5.665080334	5.3056742889	5.19387058874	5.5640318977600005	5.684487582030001	5.493662284319999	5.44117499472	5.43845463954	5.16391694418	5.26900393644	5.682862309550001	4.89267259532	5.17582945075	5.86087859056
pos_2429	2-Pyridylacetic Acid	-	metab_2428	B(i)	82.2	0.0	-	-	-	HMDB0060722	M+H-H2O	C7H7NO2	3.02466666667	-	-	pos	-	-	-	-	Organoheterocyclic compounds	Pyridines and derivatives	120.04388647100001	0.048727032024600006	54.0	-3.67570554396344	-	Not Available	5.61746207859	6.1540078204699995	6.19634354675	6.074667475880001	6.05401696974	5.92554427364	6.4696553129400005	6.37269845756	6.1950190565	5.805587086369999	6.418495748300001	5.78424678026	5.873099717180001	6.00882443027	5.87376654019	6.404377663380001	6.12104920847	6.026028189400001	6.16113639171	6.1872622153400005	6.29808537413
pos_2437	6-Deoxy-8-O-Methylrabelomycin	6-脱氧-8-O-甲基雷贝霉素	metab_2436	B(i)	42.0	0.0	-	-	-	-	M+CH3OH+Na	C20H16O5	3.02466666667	-	-	pos	-	-	-	-	-	-	391.11190161900004	0.145372745108	44.8	-9.842290601225107	-	-	5.06228570535	3.98764216275	5.20215372491	5.13382834865	5.11390497575	4.05029048175	4.05320565257	5.82010426072	5.3729050221	4.6860143676999995	4.35991949514	4.0699867880000005	5.15895833613	5.392497468709999	5.08605888709	5.11608015034	5.6618943039300005	4.2220953068	5.17652468134	5.20143049774	5.13817515714
pos_2446	Alpha-Methyltryptamine	-	metab_2445	B(i)	52.4	0.0	nonnatural	-	-	HMDB0245770	M+H	C11H14N2	3.0299333333300003	-	C20127	pos	-	-	-	-	Organoheterocyclic compounds	Indoles and derivatives	175.122289978	0.0940994954156	49.2	-3.93366537215146	299-26-3;_	Indoles	4.81284763281	5.27996753602	5.176141319719999	5.07204612758	5.31205852633	5.02113274075	6.1008056569199995	6.630596219630001	6.796503648350001	6.0591635341400005	6.83821358488	6.05750399659	5.12572057259	5.32435608269	5.3984358407599995	5.58007384262	5.38502913247	5.00841390354	5.36296292638	5.470614460909999	5.53786817349
pos_2454	N-(1-Deoxy-1-Fructosyl)Alanine	-	metab_2453	B(ii)	0.0	51.9	-	-	-	HMDB0038662	M+ACN+Na	C9H17NO7	3.0299333333300003	-	-	pos	-	-	-	-	Organic oxygen compounds	Organooxygen compounds	315.116919038	0.17188212072	49.3	2.57813582172065	16124-24-6	Carbohydrates and carbohydrate conjugates	4.75532544378	5.2386066117	5.35202444781	4.98573305512	5.0949003925800005	5.32526933107	5.04102843686	4.80192734847	5.49626815823	5.10106045904	5.2179272155000005	5.05949965808	5.89413826208	5.916157706849999	5.771835619959999	5.5053092891699995	6.0403565048	5.80898824479	5.099190059690001	5.040342571469999	5.33892763285
pos_2456	Lactupicrin	莴苣苦素	metab_2455	B(ii)	0.0	75.9	-	-	-	HMDB0035828	M+Na	C23H22O7	3.0299333333300003	-	C09490	pos	-	-	-	-	Benzenoids	Phenols	433.122317282	0.090187921622	51.6	-8.42753566294332	65725-11-3	1-hydroxy-2-unsubstituted benzenoids	5.06437023309	4.16591776574	6.0017168479	5.36523400805	5.83337878475	5.3511461870199994	5.63737084051	5.455224018840001	5.705248785119999	4.66752274755	5.1668578986	5.574602988430001	5.26886869594	5.22817449182	5.749689350240001	5.5659498766799995	5.65851365378	5.65742486109	5.443002066469999	5.28065401099	5.42312256845
pos_2464	2-Amino-3-(3-Fluoro-4,5-Dihydroxyphenyl)Propanoic Acid	-	metab_2463	B(ii)	0.0	63.9	nonnatural	-	-	HMDB0246792	M+CH3OH+H	C9H10FNO4	3.03521666667	-	-	pos	-	-	-	-	Organic acids and derivatives	Carboxylic acids and derivatives	248.09435669799998	0.184797483834	50.5	6.87946819886711	-	Amino acids, peptides, and analogues	4.386187458	4.77084922069	5.365727370809999	5.26243498532	5.71804735694	4.729057511630001	4.86832734256	6.68736613053	5.09871859611	4.679074343	7.060613734330001	4.52151711042	4.8267867662	5.07126754749	4.8269896325	5.285950435919999	4.76392662797	4.58499189201	5.09855025323	6.59737981424	5.69478243056
pos_2465	L-Pyridosine	L -吡啶基	metab_2464	B(ii)	0.0	58.7	-	-	-	HMDB0029443	M+H	C12H18N2O4	3.03521666667	-	-	pos	-	-	-	-	Organic acids and derivatives	Carboxylic acids and derivatives	255.132938362	0.0364226818676	49.0	-3.9159028902368798	31489-08-4	Amino acids, peptides, and analogues	6.167008697459999	6.127412541440001	6.3440664922300005	6.25740585668	6.18686135604	5.870057805	6.8015246746899996	7.31309217178	7.4004743584	6.72921938925	7.3982847647800005	6.7830878729199995	6.3413833329	6.3562946813900005	6.4276570804799995	6.50984302416	6.4987418509	6.1050816037199995	6.30705702139	6.245524850110001	6.42257550689
pos_2468	Streptidine	链霉胍	metab_2467	B(ii)	0.0	44.2	nonnatural	-	-	HMDB0258506	M+ACN+H	C8H18N6O4	3.03521666667	-	C00837;_	pos	-	-	-	-	Organic oxygen compounds	Organooxygen compounds	304.174325152	0.111636846046	46.7	5.89968840607764	85-17-6;_	Alcohols and polyols	6.30040827179	6.45428933513	6.71505220628	6.446791447969999	6.65232807395	6.52320642382	6.35460757748	6.75622245249	6.246899497289999	6.46340627118	7.095837621649999	6.36536665147	6.437225466209999	6.37864830289	6.470378740090001	6.77941547347	6.559588956919999	6.31921288543	6.58893362166	6.739511824630001	6.81284474551
pos_2479	Miglitol	米各尼醇	metab_2478	B(ii)	0.0	50.1	drug:DB00491	-	-	HMDB0014634	M+ACN+Na	C8H17NO5	3.0405	-	C07708	pos	-	-	-	-	Organoheterocyclic compounds	Piperidines	271.127828988	0.0737862883625	48.1	6.694779148321558	72432-03-2	Not Available	5.49709934619	5.23761985087	5.7673815263	5.85913371416	5.46547359748	5.24351848257	5.84066336607	6.6960129341900005	5.55555931921	5.483103904119999	5.75107882545	5.6350940220300005	4.99980782299	5.16070538131	4.949400000940001	5.34197079844	4.96745650694	4.98795709875	5.41453285457	5.13535033488	5.437070316080001
pos_2486	Levonordefrin	左旋异肾上腺素	metab_2485	B(i)	52.0	0.0	drug:DB06707	-	-	HMDB0015652	M+H	C9H13NO3	3.0458	-	C11768	pos	-	-	-	-	Benzenoids	Benzene and substituted derivatives	184.096092981	0.04552296990949999	48.5	-3.96926977572334	829-74-3	Phenylpropanes	5.576220538180001	5.319147823380001	5.93877734737	5.91634290841	5.78309252894	5.51812965162	5.5048183252900005	5.68971225581	5.65239460872	5.33425570898	5.5546677542900005	5.4190474377	5.662969050269999	5.47724282656	5.70547721222	5.80683640741	5.7283131674000005	5.574781594419999	5.7139040116999995	5.58363921739	5.6366953870700005
pos_2487	(4S,8R)-8,9-Dihydroxy-P-Menth-1(6)-En-2-One	-	metab_2486	B(ii)	0.0	47.0	-	-	-	HMDB0039052	M+H	C10H16O3	3.0458	-	-	pos	-	-	-	-	Lipids and lipid-like molecules	Prenol lipids	185.116526763	0.021421957009099997	46.7	-3.7697069532877694	402593-42-4	Monoterpenoids	5.16377749028	4.5822031577999995	5.59008044784	5.39830714199	5.3538675618400005	5.3186733772300006	5.3199532608	5.65260325013	5.20505050186	5.051570187009999	5.30406256622	5.1544558554	5.31614309355	5.27845036169	5.12189370913	5.607283786619999	5.58133115362	5.15221628231	5.42356406405	5.43754474926	5.173300241090001
pos_2488	Pyranonigrin A	-	metab_2487	B(i)	49.1	0.0	-	-	-	-	M+H	C10H9NO5	3.0458	-	-	pos	-	-	-	-	-	-	224.05450783599997	0.021608070889499998	46.6	-3.77043000957515	-	-	5.40925704434	5.4762199864	5.50927844767	5.65625694756	5.20583904419	5.48801286911	5.59945646238	5.63313654913	5.36292811365	5.425899434419999	5.497605663	5.2930560172300005	5.31929034831	5.435229338969999	5.508396822560001	5.582611979739999	5.074797942809999	5.26462341307	5.2495022030500005	5.58332430071	5.26057879716
pos_2489	Val Gly Thr	缬氨酸 甘氨酸 苏氨酸	metab_2488	B(i)	41.6	0.0	-	-	-	-	M+H	C11H21N3O5	3.0458	-	-	pos	-	-	-	-	-	-	276.158357555	0.182099532106	42.6	10.759068218006	-	-	4.75603905039	4.79204788591	4.94326416125	4.85073780291	4.8799369194199995	4.85426959028	4.70788497945	5.82626451094	4.920064325719999	4.72310734664	4.85689214281	4.7498431103600005	4.91434829406	4.83753229613	4.6085378726999995	4.9171615516600005	4.8631544384400005	4.704672066330001	4.73232626987	4.9787682192	5.87661075005
pos_2490	2-{1-[2-(1-Benzothiophen-5-Ylamino)-2-Oxoethyl]Cyclohexyl}Acetic Acid	-	metab_2489	B(i)	61.2	0.0	-	-	-	-	M+H	C18H21NO3S	3.0458	-	-	pos	-	-	-	-	-	-	332.132741567	0.0311815748796	47.7	3.7768247059796	-	-	5.439501387690001	5.32194797472	5.66734637801	5.6646506388999995	5.82116093153	5.561891138509999	5.36297330571	5.81097072878	5.513788558709999	5.38545655141	5.58502628388	5.30762774329	5.604500562540001	5.53529465989	5.75104730018	6.01985884245	5.54067821549	5.45698430496	5.746427042660001	5.74918063723	5.3816053709
pos_2492	Deacetyldiltiazem	去乙酰地尔硫卓	metab_2491	B(ii)	0.0	41.0	-	-	-	HMDB0002873	M+Na	C20H24N2O3S	3.0458	-	-	pos	-	-	-	-	Organoheterocyclic compounds	Benzothiazepines	395.14349599999997	0.08545391145580002	43.3	9.43618230111389	42399-40-6	Not Available	5.430154461109999	5.054683031650001	5.716415989140001	5.70915881528	5.4648710645200005	5.4340079142699995	4.4323100999900005	5.24442748724	5.01360694971	5.321652804659999	5.434710978080001	5.01294279895	5.16884128256	5.50752457006	5.45651206575	5.5911836813699995	5.262226614119999	4.9795886446	5.66982569176	5.38795153999	5.25622726064
pos_2496	N-Methyl-D-Aspartic Acid	N-甲基-D-天冬氨酸	metab_2495	B(i)	66.4	0.0	-	-	-	HMDB0002393	M+H	C5H9NO4	3.0510833333300003	-	C12269	pos	-	-	-	-	Organic acids and derivatives	Carboxylic acids and derivatives	148.059887288	0.0572848043803	49.9	-3.7191711791068798	-;6384-92-5	Amino acids, peptides, and analogues	4.72843635024	4.61519311358	4.81141256702	4.882722305280001	4.94182041519	4.60968619738	4.71986297791	4.88330651684	4.797007660159999	4.63400264977	4.6535696928800006	4.54280893257	4.7429737129600005	4.682408093419999	4.9659367497	4.736336197280001	4.6965983354	4.68275464617	5.1117929883199995	4.997016595940001	4.73106798146
pos_2509	2-Amino-4-Methylsulfanylbutanal	-	metab_2508	B(ii)	0.0	70.1	-	-	-	HMDB0258128	M+H	C5H11NOS	3.0564	-	-	pos	-	-	-	-	Organosulfur compounds	Thioethers	134.062455111	0.07714592175419999	49.5	-7.187180316012981	-	Dialkylthioethers	4.20678991221	3.9935158110000004	4.06432991669	3.9045690508399997	3.6053177925699997	4.015570895490001	5.80336402569	2.95985874368	4.105817990769999	4.4242859583800005	3.1333304605000003	4.23976286851	4.2726322003699995	3.72108110687	3.78903129708	4.302112585430001	3.9920375514499997	3.9489891529000003	3.9940895687	3.4033605073400004	3.7266676293199996
pos_2512	3,4-Dimethoxymethcathinone	-	metab_2511	B(i)	55.4	0.0	-	-	-	-	M+H-2H2O	C12H17NO3	3.0564	-	-	pos	-	-	-	-	-	-	188.106210808	0.181518588558	44.1	-3.49434324794018	-	-	4.36660988778	3.4981071626399998	4.71207581893	4.548279459330001	4.288775209680001	3.6081370073500003	4.55223234749	5.15641070808	4.6787250432	3.5234268772300004	4.58724876615	2.8029381440400005	4.68323651741	4.52034036813	4.41990053398	4.92216162194	4.94161857315	3.85394160884	4.78135856565	4.21497710699	4.949328771909999
pos_2514	(Z)-3-(1-Formyl-1-Propenyl)Pentanedioic Acid	-	metab_2513	B(ii)	0.0	44.0	-	-	-	HMDB0033091	M+NH4	C9H12O5	3.0564	-	-	pos	-	-	-	-	Lipids and lipid-like molecules	Fatty Acyls	218.101463869	0.0423498883268	46.6	-4.1742869591848395	-	Fatty acids and conjugates	5.85745748691	5.98390269386	5.94242482528	6.14022181099	6.08973378931	5.79963131639	5.935351012590001	6.029838907439999	6.11873525796	5.90186119667	5.97185769324	5.76220798239	5.8602700600999995	5.94251731737	6.09771182509	5.93578499721	5.75156549155	5.84844354119	6.284845845	6.152600635390001	6.182664787509999
pos_2519	4-(2-Nitroethyl)Phenyl Primeveroside	-	metab_2518	B(ii)	0.0	64.6	-	-	-	HMDB0031742	M+H	C19H27NO12	3.0564	-	-	pos	-	-	-	-	Organic oxygen compounds	Organooxygen compounds	462.15907436300006	0.0134502372716	50.5	-3.31207513143461	-	Carbohydrates and carbohydrate conjugates	3.6783887127599995	5.2074955168	5.16278045601	5.70600187502	6.08413888079	5.30952737828	3.6995244202599995	5.3167043862400005	5.64711001962	5.110058405019999	5.05340843305	4.96746637523	4.7342464815900005	5.51892180288	4.55044762916	3.8142337031	4.6775440890099995	3.9953901098	5.52187328023	5.27114752281	4.53773069879
pos_2520	Panose	潘糖	metab_2519	B(ii)	0.0	52.6	-	-	-	HMDB0029937	M+Na-H2O	C18H32O16	3.0564	-	C00713	pos	-	-	-	-	Organic oxygen compounds	Organooxygen compounds	509.149360411	0.102251531864	49.2	2.22241338964816	33401-87-5	Carbohydrates and carbohydrate conjugates	5.502345621930001	5.74297550896	6.97133682875	6.78341601928	7.11775186364	6.8401654718	6.651757212740001	6.849190371460001	6.83503742141	6.44219697239	6.964617940339999	6.404348085540001	6.28061480867	6.96287281264	5.7050387671000005	6.57291628084	6.48512245132	5.99932487689	7.17493333984	7.33630672484	6.8561193139
pos_2527	Glutamylproline	谷氨酰脯氨酸	metab_2526	B(ii)	0.0	59.4	-	-	-	HMDB0028827	M+H-2H2O	C10H16N2O5	3.06168333333	-	-	pos	-	-	-	-	Organic acids and derivatives	Carboxylic acids and derivatives	209.091270747	0.04305934125469999	50.2	-3.26880205197039	41745-47-5	Amino acids, peptides, and analogues	5.6423777047599994	5.532406583119999	6.02338351106	5.81824771627	5.99376953222	5.59728149357	5.79372800755	6.1603448385399995	6.06123711244	5.45151533877	6.034857389400001	5.594854936080001	5.6940440282500004	5.85334352415	5.73360030788	5.80711893174	5.920975694400001	5.6652174319199995	5.92907263344	6.05017884571	5.886650367740001
pos_2576	1-(3-Carboxypropyl)-3,7-Dimethylxanthine	-	metab_2575	B(i)	39.1	0.0	nonnatural	-	-	HMDB0243498	M+H	C11H14N4O4	3.0881	-	-	pos	-	-	-	-	Organoheterocyclic compounds	Imidazopyrimidines	267.106304264	0.101604807733	44.2	-9.30890815543987	-	Purines and purine derivatives	4.12782495816	5.514127149580001	4.22541749426	5.2289078485800005	4.69812823846	4.61303008005	5.201696485119999	4.43756507981	4.73700126923	3.8503461028800006	4.79047712602	4.08048030718	4.1668946171	5.445438501490001	4.643738160380001	4.94922409883	4.58427940013	5.17850557445	5.03075307392	4.32816243333	5.04404679557
pos_2577	4'-Azidocytidine	4 ' -叠氮胞苷	metab_2576	B(ii)	0.0	74.4	nonnatural	-	-	HMDB0246625	M+NH4	C9H12N6O5	3.0881	-	-	pos	-	-	-	-	Organic oxygen compounds	Organooxygen compounds	302.122444622	0.0212998517041	52.5	5.98964901868013	-	Carbohydrates and carbohydrate conjugates	5.69241152481	5.988387901139999	5.70380245452	5.764930978450001	5.7279139329	5.42986732585	5.3283427347300005	5.81286281125	5.89300788898	5.33147201799	5.24541187312	5.14613820138	5.5446313105	5.46891854142	5.9244919319300005	5.912942116569999	5.88019129518	5.30689566315	5.8448213421	6.0205298236800004	5.6344136009
pos_2589	His-Pro	-	metab_2588	B(i)	57.2	0.0	-	-	-	HMDB0028893	M+H	C11H16N4O3	3.0934	-	-	pos	-	-	-	-	Organic acids and derivatives	Carboxylic acids and derivatives	253.127119535	0.03464176346680001	48.6	-9.50843489420301	20930-58-9	Amino acids, peptides, and analogues	5.60243778756	6.7031844205999995	5.3565777595699995	6.78609231164	5.6919194888	5.32238708998	6.656864111619999	5.6711486849099995	5.592416908280001	5.541669162610001	5.59861763722	5.2260916575800005	5.52717911829	6.708251943890001	5.610956926749999	5.827082910930001	5.29268767537	6.2393559326100005	6.60117625795	5.39188673286	5.511003032710001
pos_2596	Nep-In-2	-	metab_2595	B(ii)	0.0	57.3	-	-	-	HMDB0244642	M+NH4	C16H23NO3S2	3.0934	-	-	pos	-	-	-	-	Organic acids and derivatives	Carboxylic acids and derivatives	359.14324685300005	0.06109352786280001	45.5	-7.3708298037735585	-	Amino acids, peptides, and analogues	5.02115757885	4.757438779469999	5.56890088616	5.13204554867	5.45454242489	4.94580403425	5.29507795679	5.68732809747	5.55474052747	4.951793810290001	5.48920863197	5.30578814743	5.50088989421	5.654111031869999	5.267991535269999	5.655066251	5.801671710040001	5.51870713025	5.33658467501	5.222259080440001	5.72333860967
pos_2601	Pentaethylene Glycol	-	metab_2600	B(i)	55.6	0.0	nonnatural	-	-	HMDB0256256	M+H	C10H22O6	3.09868333333	-	-	pos	-	-	-	-	Organic oxygen compounds	Organooxygen compounds	239.147962181	0.0208799481027	49.6	-4.00044988467782	-	Ethers	5.926884632459999	6.476455563080001	5.89445026486	6.55166374425	5.99630953226	5.94207184278	6.30371422267	5.2912197317	5.825167652949999	6.017244396180001	5.551089166740001	5.821924953810001	5.69230597952	6.38900939269	5.842495531490001	5.67268660222	5.52564675475	6.05368278275	6.42327782581	6.04163409661	5.672187231340001
pos_2606	Glucose Pyruvate	-	metab_2605	B(ii)	0.0	63.9	-	-	-	HMDB0252786	M+ACN+Na	C9H14O9	3.09868333333	-	-	pos	-	-	-	-	Organic oxygen compounds	Organooxygen compounds	330.080740574	0.0296014745654	50.6	4.46798523555702	-	Carbohydrates and carbohydrate conjugates	6.43852977189	6.7924254266199995	7.111527150739999	6.55682454051	6.62956530929	6.57291100589	6.62039518419	6.9180692095800005	6.950590879860001	6.19432884964	6.9671482972800005	6.7416593945	6.653613233759999	6.81998384903	6.44851111399	7.318901895669999	7.000039888019999	6.77272755788	6.72939862106	6.53353713049	6.9600395408399995
pos_2619	Succinyl-Trialanine-4-Nitroanilide	-	metab_2618	B(ii)	0.0	44.6	nonnatural	-	-	HMDB0258533	M+H-2H2O	C19H25N5O8	3.10396666667	-	-	pos	-	-	-	-	Organic acids and derivatives	Carboxylic acids and derivatives	416.153513685	0.033102049786	45.4	-6.53003239701072	-	Amino acids, peptides, and analogues	5.979521206269999	4.43228045194	5.980331710580001	5.7750958490699995	5.55277071181	5.247645672809999	4.47287849848	5.4394246943599995	5.4165874909500005	5.306375394030001	5.0693482652499995	5.36847651056	5.81730334929	5.39417921503	5.61181049094	5.6865119044800005	6.1184535983	5.74835927964	5.60053966488	5.5936135908899995	5.624849230140001
pos_2627	N-[2-(5-Methyl-1,2,4-Oxadiazol-3-Yl)Ethyl]Cyclobutanecarboxamide	-	metab_2626	B(i)	42.4	0.0	-	-	-	-	M+H	C10H15N3O2	3.10926666667	-	-	pos	-	-	-	-	-	-	210.12288373	0.026130087819900002	44.8	-3.91856450069197	-	-	5.61303529087	5.08346087564	6.02027981388	5.78576661275	5.95480636204	5.589444339	5.46750176392	5.723471216619999	5.99671232138	5.2867839307499995	5.64061701709	5.33324666714	5.55012269123	5.6740178264	5.67672701097	5.888689783169999	5.9448811592799995	5.47549320439	6.03244215715	6.0468665599	5.92757110756
pos_2628	3-Hydroxy-5-(Hydroxymethyl)-2-Methylisonicotinaldehyde Oxime	-	metab_2627	B(i)	57.1	0.0	-	-	-	-	M+ACN+H	C8H10N2O3	3.10926666667	-	-	pos	-	-	-	-	-	-	224.1022063	0.029213970748900003	48.9	-4.18203307739086	-	-	5.0610262300999995	5.08022447895	5.33289673712	5.21123782986	5.11686911253	4.9426810795	4.76258941679	5.44739880646	5.47109557436	4.852787651590001	5.23454700861	5.048195730940001	5.50519665154	5.500507036009999	5.14899236014	5.40346715237	5.60236131962	5.32058145453	5.1696019735	5.25005859981	5.3448152141800005
pos_2636	N-(1,3-Benzodioxol-5-Yl)-1-(2-Fluorobenzoyl)Piperidine-4-Carboxamide	-	metab_2635	B(i)	49.6	0.0	-	-	-	-	M+H	C20H19FN2O4	3.10926666667	-	-	pos	-	-	-	-	-	-	371.14351449599997	0.16874915410100003	46.5	9.058223484974778	-	-	6.4338569670500005	6.71742347849	5.9717335257099995	6.2140883989699995	6.4172343306099995	6.4706998885500004	5.4420794062199995	5.93688615888	5.53028985245	6.2093852387	5.764542377890001	5.61323676049	6.335705777469999	6.4210843354	6.58415119854	5.7112927866	5.95951306389	5.812547578230001	6.186937939430001	6.17054149824	5.91133730597
pos_2651	Cyclic N-Acetylserotonin Glucuronide	-	metab_2650	B(ii)	0.0	63.5	-	-	-	HMDB0060812	M+H	C18H20N2O8	3.11456666667	-	-	pos	-	-	-	-	Organic oxygen compounds	Organooxygen compounds	393.12776789	0.047282004343499995	51.1	-3.7594165963517003	-	Carbohydrates and carbohydrate conjugates	5.917096008860001	4.90554967927	5.695816592100001	5.9040648972300005	5.6987611723	5.1589152050900005	4.93234973785	6.235320390830001	6.15069146029	5.580493049419999	5.338735434119999	5.49221909074	5.799892120009999	5.98150881118	5.699237910730001	5.831819467080001	6.1814373072	5.455288078270001	5.939538606039999	5.86287298168	5.66067919473
pos_2654	S-(Pga1)-Glutathione	-	metab_2653	B(ii)	0.0	74.3	-	-	-	HMDB0013061	M+H-H2O	C30H49N3O10S	3.11456666667	-	C11304;_	pos	-	-	-	-	Organic acids and derivatives	Carboxylic acids and derivatives	626.312127808	0.024953015737799997	52.2	2.4098294221356804	-;_	Amino acids, peptides, and analogues	6.39300398396	6.704713968330001	6.87797910773	6.6119449178	6.38522611157	5.92619736398	5.89424618257	6.45013126994	6.3313212607	6.49079800343	6.915303584410001	6.408143859369999	6.613994448730001	6.39769501512	6.59980752561	6.84297975466	6.79462404288	6.29541039381	6.4216532938999995	6.971603312719999	6.60689776166
pos_2655	1-(4-Methoxyphenyl)-2-Propanone	-	metab_2654	B(i)	41.1	0.0	-	-	-	HMDB0032891	M+H	C10H12O2	3.11983333333	-	-	pos	-	-	-	-	Benzenoids	Benzene and substituted derivatives	165.090331019	0.019752684915	45.3	-4.11397977339579	122-84-9	Phenylpropanes	4.8045733766100005	4.23660059627	5.21272145318	4.92863706549	4.9551577370699995	4.833626251459999	5.03205286719	5.27862464055	4.87948759555	4.67286178976	4.89774668997	4.7184073546	4.91317920814	4.89363707487	4.92045588244	5.31890780288	5.25552491409	5.035588844049999	5.00510262498	5.00286261517	4.86813094745
pos_2658	Leucylhydroxyproline	亮氨酰羟基脯氨酸	metab_2657	B(ii)	0.0	56.2	-	-	-	HMDB0028930	M+H-H2O	C11H20N2O4	3.11983333333	-	-	pos	-	-	-	-	Organic acids and derivatives	Carboxylic acids and derivatives	227.13817399599998	0.0316214166893	49.6	-3.4606199467532903	63912-01-6	Amino acids, peptides, and analogues	5.549164462929999	4.97924089659	5.94696247661	5.66709310321	5.8184055595599995	5.254146652019999	5.71585535217	6.22175227723	5.80502234674	5.16296010638	5.839039070119999	5.43137288326	5.78351098493	5.86337080034	5.7997172818900005	5.95772623599	6.14764723114	5.769287362819999	5.79739765796	5.9170401984200005	5.91594215979
pos_2668	6-Hydroxy-5-Methoxy-1H-Indole-2-Carboxylic Acid	-	metab_2667	B(ii)	0.0	40.5	nonnatural	-	-	HMDB0245714	M+CH3OH+H	C10H9NO4	3.12513333333	-	-	pos	-	-	-	-	Organoheterocyclic compounds	Indoles and derivatives	240.08570162799998	0.019370527750299998	46.6	-4.57526888238552	-	Indolecarboxylic acids and derivatives	6.02584396396	5.76470793088	6.4827789367	6.16316363071	5.9144030153100005	5.853268441930001	6.057033861769999	6.176309446169999	6.06863889836	5.90904066517	6.0102088148899995	5.781244943250001	5.91302952665	5.8354487514499995	5.86263946518	6.1170695657000005	5.85788241622	5.75203699737	6.05931091954	6.2492707135500005	5.87115987221
pos_2669	2-[4-(2,5-Difluorobenzoyl)Piperazin-1-Yl]-4-Methylpyrido[2,3-B]Pyrazin-3-One	-	metab_2668	B(i)	45.2	0.0	-	-	-	-	M+H	C19H17F2N5O2	3.12513333333	-	-	pos	-	-	-	-	-	-	386.14308455699995	0.024591566025900003	46.0	2.01715304086463	-	-	5.17518867228	4.87516497085	5.6808715767299995	5.18249366888	5.3888537343900005	4.9292619467400005	4.32657667209	5.37509402702	5.10140903173	4.92260917909	5.337385692200001	5.12863539813	5.10062350458	5.2373718107	5.32583782411	5.3035226969	5.48103009846	5.16160347099	5.3500751454	5.62761449333	5.22117472236
pos_2673	5-(2-Nitroprop-1-Enyl)-1,3-Benzodioxole	-	metab_2672	B(i)	47.9	0.0	-	-	-	-	M+H	C10H9NO4	3.13041666667	-	-	pos	-	-	-	-	-	-	208.05959656099998	0.0502732960018	47.4	-4.0455456286007	-	-	4.89333466171	5.16548856971	5.27984140696	5.22493477413	5.28445628833	5.177997554619999	5.3362108719800005	5.93064091689	5.903332827230001	5.377246519990001	5.8776617812000005	5.749332771310001	5.22721737767	5.46076389324	4.9927946087	5.19974377696	5.44115286515	5.20923416974	5.197071102840001	5.51599159529	5.501158827289999
pos_2685	2-Phenyl-2-[3,4,5-Trihydroxy-6-(Hydroxymethyl)Oxan-2-Yl]Oxyacetonitrile	-	metab_2684	B(i)	57.4	0.0	-	-	-	-	M+H-H2O	C14H17NO6	3.13573333333	-	-	pos	-	-	-	-	-	-	278.101373077	0.0842669293382	48.3	-3.1376581769589196	-	-	4.98972871501	4.94811273572	4.707008290959999	4.35908070957	5.29577529278	4.549379200380001	4.08462220505	4.9950661353	4.3719348695099995	4.8106812122300004	4.7550008385	5.11801870053	4.71498027019	4.8585894542500005	4.48542729838	5.50362215551	4.72813719273	4.7636393656900005	4.51184536232	5.36276812951	4.84946960827
pos_2686	8-Hydroxyquinoline Citrate	-	metab_2685	B(i)	50.7	0.0	-	-	-	-	M+H	C15H15NO8	3.13573333333	-	-	pos	-	-	-	-	-	-	338.085758547	0.0357937922881	48.1	-3.8101582656810296	-	-	6.917857122000001	6.18598977859	7.187160051039999	6.86238810508	7.205966871389999	6.3845985157300005	6.01733284086	7.231399231489999	6.84240095907	6.610581466269999	7.55138526478	6.953061171589999	6.75883396181	6.77732742538	6.705092960009999	6.91168233477	7.03221609498	6.537900779219999	7.250351423910001	6.88003166392	6.921091044480001
pos_2689	N-[2-(Uran-2-Ylmethylsulanyl)Ethyl]-2-(3-Methoxyphenyl)Sulanylacetamide	-	metab_2688	B(i)	80.0	0.0	-	-	-	-	2M+H	C16H19NO3S2	3.13573333333	-	-	pos	-	-	-	-	-	-	675.164133319	0.044596311244	51.9	-6.54748110310948	-	-	5.83998789096	5.18974222963	6.288279119169999	5.58049007951	6.2039002702	4.7728582988	4.81865594509	6.42285854732	5.5172848630999995	5.35426314277	7.075437508089999	6.04528131509	5.50935663909	5.38855844447	5.19979183281	5.57714904123	5.8823829955499995	4.84183130334	6.48837959456	5.35446222708	5.84359408039
pos_2697	Trans-3-Indoleacrylic Acid	-	metab_2696	B(i)	87.2	0.0	-	-	-	HMDB0000734	M+H	C11H9NO2	3.14628333333	-	-	pos	-	-	-	-	Organoheterocyclic compounds	Indoles and derivatives	188.069785652	0.0224638585549	55.9	-4.3798681221720495	29953-71-7	Indoles	6.65333909737	6.432027078150001	6.6173672314	6.15083433968	6.12844973306	6.149344150399999	6.161357163430001	4.6122013402199995	6.49410086411	5.9932750961800005	5.47787602159	6.33949367517	6.171493239559999	6.05516354055	6.17211764387	6.5466854074	6.32228745215	6.1560069979	6.2846727076199995	5.08815282964	6.58790441444
pos_2699	Zanthodioline	花椒毒酚	metab_2698	B(ii)	0.0	58.8	-	-	-	HMDB0031929	M+NH4	C16H19NO5	3.14628333333	-	-	pos	-	-	-	-	Organoheterocyclic compounds	Quinolines and derivatives	323.158920945	0.134725471534	49.3	-4.02225882117686	198336-59-3	Quinolones and derivatives	5.737740233669999	4.9543215838	4.99443411427	5.345610021590001	4.3038232918	4.82737688043	4.90497745973	4.5732857441000005	4.49265943371	5.25192404738	4.518573959709999	5.026378642209999	5.6611627725	5.16118015766	5.55769308232	5.22860407441	5.61729035466	5.16887087841	5.15776947084	4.82045727851	4.31890673235
pos_2706	L-Tryptophan	L-色氨酸	metab_2705	B(i)	98.1	0.0	drug:DB00150	map01100;map04978;map05143;map00970;map01240;map01210;map04974;map00380;map04361;map01230;map00260;map04726;map00400;map05230	Metabolic pathways;Mineral absorption;African trypanosomiasis;Aminoacyl-tRNA biosynthesis;Biosynthesis of cofactors;2-Oxocarboxylic acid metabolism;Protein digestion and absorption;Tryptophan metabolism;Axon regeneration;Biosynthesis of amino acids;Glycine, serine and threonine metabolism;Serotonergic synapse;Phenylalanine, tyrosine and tryptophan biosynthesis;Central carbon metabolism in cancer	HMDB0000929;PW_C000741	M+H	C11H12N2O2	3.15156666667	代谢途径;矿物质吸收;非洲锥虫病;氨酰基tRNA生物合成;辅助因子的生物合成;2-氧代羧酸代谢;蛋白质的消化和吸收;色氨酸代谢;轴突再生;氨基酸生物合成;甘氨酸、丝氨酸和苏氨酸代谢;5-羟色胺能突触;苯丙氨酸、酪氨酸和色氨酸生物合成;癌症的中心碳代谢	C00078	pos	Peptides	Amino acids	Metabolism;Organismal Systems;Human Diseases;Genetic Information Processing;Metabolism;Metabolism;Organismal Systems;Metabolism;Organismal Systems;Metabolism;Metabolism;Organismal Systems;Metabolism;Human Diseases	Global and overview maps;Digestive system;Infectious disease: parasitic;Translation;Global and overview maps;Global and overview maps;Digestive system;Amino acid metabolism;Development and regeneration;Global and overview maps;Amino acid metabolism;Nervous system;Amino acid metabolism;Cancer: overview	Organoheterocyclic compounds	Indoles and derivatives	205.096255201	0.037221616030300005	57.7	-4.40425841567916	73-22-3	Indolyl carboxylic acids and derivatives	6.509335972180001	6.3158259788499995	6.488112457030001	6.043267388029999	6.02515416576	6.01630296076	6.02042631536	5.29857901845	6.36857128444	5.8605000479400005	5.49901427008	6.205140421209999	6.07243357474	5.9697260306099995	6.08470171627	6.448909861830001	6.242979258069999	6.05004562033	6.1753633925099995	5.410975865989999	6.45825232508
pos_2709	2-Isopropoxyethanol	2 -异丙氧基乙醇	metab_2708	B(ii)	0.0	41.9	nonnatural	-	-	HMDB0245182	M+H-H2O	C5H12O2	3.15685	-	-	pos	-	-	-	-	Organic oxygen compounds	Organooxygen compounds	87.0801326526	0.020924509014700002	47.4	-2.96608649493298	-	Ethers	5.23821921388	5.813647069400001	5.39247719208	5.0464418251	5.198811758430001	5.383205408119999	5.462035241740001	4.67504225573	5.091470364669999	4.726289297769999	5.27501842831	5.6391667100300005	5.529076786189999	5.493747599700001	5.49941011904	5.0569797942	5.796184038940001	5.82326706622	4.05956435619	4.40992079991	5.59807063539
pos_2712	3-Dehydro-L-Gulonate	-	metab_2711	B(ii)	0.0	40.4	-	map01100;map00040;map00053	Metabolic pathways;Pentose and glucuronate interconversions;Ascorbate and aldarate metabolism	HMDB0006334	M+H-2H2O	C6H10O7	3.15685	代谢途径;戊糖和葡萄糖醛酸相互转化;抗坏血酸和醛酸代谢	C00618	pos	-	-	Metabolism;Metabolism;Metabolism	Global and overview maps;Carbohydrate metabolism;Carbohydrate metabolism	Organic oxygen compounds	Organooxygen compounds	159.02816547	0.021811372492499998	46.5	-3.26859978277162	-;_	Carbohydrates and carbohydrate conjugates	5.15043732696	5.6988746334	5.460279615809999	5.06816152367	5.33635967855	5.30668096959	5.3136514961	4.985461791630001	5.0048238864	4.77736101564	5.38959665089	5.53491179127	5.5206085191400005	5.643097748200001	5.46179160217	5.1057205072	5.90721611427	5.73458347838	4.440604265159999	4.79704762246	5.48579473597
pos_2715	Ala-Ala-Gly	-	metab_2714	B(i)	50.0	0.0	-	-	-	-	M+Na	C8H15N3O4	3.15685	-	-	pos	-	-	-	-	-	-	240.097071902	0.12143420008099999	34.7	7.347778367730111	-	-	4.79737445518	4.65808119311	5.18340591495	5.220676029230001	5.37327945632	4.83679159749	4.91067334126	5.5148778924	5.22164939386	4.4508991387400005	5.15180463021	4.3233151899	4.84075120295	4.95314729954	4.5317088799	5.21849048842	5.06793971737	4.88044312012	5.43883572467	5.387704480009999	5.593828394419999
pos_2724	2-Amino-5-Hydroxybenzoic Acid	2 -氨基- 5 -羟基苯甲酸	metab_2723	B(i)	79.7	0.0	-	-	-	-	M+H	C7H7NO3	3.1621833333300002	-	-	pos	-	-	-	-	-	-	154.049262824	0.029076696921099997	54.2	-3.96422963547538	-	-	5.0250809299900006	5.381019873860001	5.46955638082	5.04399776389	5.21365499825	4.80367640568	5.18134739641	5.25515240796	5.4386964424599995	4.609092400280001	5.52597870702	5.02787733759	5.16847182931	5.2030447228900005	5.27509909977	6.108824910140001	5.52986919014	5.44170393983	5.16617474459	5.23861128015	5.467907574550001
pos_2725	Asp-Ile	-	metab_2724	B(i)	78.0	0.0	-	-	-	HMDB0028756	M+H	C10H18N2O5	3.1621833333300002	-	-	pos	-	-	-	-	Organic acids and derivatives	Carboxylic acids and derivatives	247.12783845799999	0.022907570005099995	53.7	-4.1022749248620896	-	Amino acids, peptides, and analogues	5.81896564788	5.91974534336	6.15715473657	6.19180886025	5.979912451880001	5.98821624457	4.96638246557	6.01282318021	6.3259380327	5.755791980650001	6.10909109497	5.98008208778	5.97095986334	5.9894095507000005	5.9473097926	6.33051101036	6.03211878222	6.10539091201	6.22883602133	6.00609141733	6.38328826627
pos_2728	Tryptophyl-Leucine	色氨酰-亮氨酸	metab_2727	B(ii)	0.0	54.0	-	-	-	HMDB0029087	M+H	C17H23N3O3	3.1621833333300002	-	-	pos	-	-	-	-	Organic acids and derivatives	Carboxylic acids and derivatives	318.179783478	0.052820557177	47.5	-4.52295746959957	-	Amino acids, peptides, and analogues	5.64851389709	5.95081942329	6.06829189334	5.9621808737599995	5.1895345296499995	6.02472330444	5.96984597363	3.93719231126	5.20411416262	6.0533778732000005	5.51348612176	5.91394519613	5.765069245299999	5.71131953178	6.20118325714	6.121128893609999	5.22274763371	5.76844997326	5.87190306674	3.7619420441400004	6.06755625178
pos_2735	Asn-Ala-Leu	-	metab_2734	B(i)	49.5	0.0	-	-	-	-	M+H-H2O	C13H24N4O5	3.16748333333	-	-	pos	-	-	-	-	-	-	299.170082178	0.09750139924069999	47.4	-4.109939743956541	-	-	5.41561999392	4.71370650595	5.56477374868	5.66474278264	5.50113516316	5.15310511996	5.63176392409	4.5523080273100005	5.57860034689	5.34301341744	5.62565387316	5.2351536125199996	5.39463428358	5.614061395219999	5.53907634466	5.84338302489	5.6525452612	5.401555334889999	5.72511340244	4.91727144858	5.73338744263
pos_2747	Gly-Pro-His	-	metab_2746	B(i)	65.8	0.0	-	-	-	-	M+H	C13H19N5O4	3.17276666667	-	-	pos	-	-	-	-	-	-	310.148422728	0.0368570990438	49.5	-8.27387339147213	-	-	5.19202523584	5.3628760588599995	6.196214491719999	5.17610965702	5.5648120613900005	5.06493082178	5.25380325418	5.24184517087	5.62597691954	4.67609747144	5.556175075619999	5.2704189996399995	5.155049630290001	5.3974090735199995	5.31724827004	5.562321130630001	5.57291297717	5.443295040340001	5.23369131073	5.076792836469999	5.359186219700001
pos_2750	Ethyl 5-[(2,3-Dihydro-1-Benzofuran-5-Ylsulfonyl)Amino]-2-Piperidinobenzoate	-	metab_2749	B(i)	41.2	0.0	-	-	-	-	M+H-2H2O	C22H26N2O5S	3.17276666667	-	-	pos	-	-	-	-	-	-	395.14326176699996	0.0119466253416	45.1	2.02662541138493	-	-	5.64295735271	5.400478420650001	5.7529190987900005	5.755101581209999	5.89628886452	5.14849056792	4.70526412965	5.89767825819	5.875571269090001	5.4118184959	6.3399351921700005	5.470621610299999	5.32445150139	5.78957875709	5.9191625414199995	6.09791590725	5.75107924481	5.640543050390001	6.09907317843	5.86800613477	5.75916355779
pos_2757	Uridine, 2'-Deoxy-2'-Fluoro-2'-Methyl-, (2'R)-	-	metab_2756	B(ii)	0.0	42.0	nonnatural	-	-	HMDB0247529	M+H	C10H13FN2O5	3.17805	-	-	pos	-	-	-	-	Nucleosides, nucleotides, and analogues	Pyrimidine nucleosides	261.08591555099997	0.0384462928817	46.0	-8.49976304799924	-	Pyrimidine 2''-deoxyribonucleosides	4.97771906237	4.34307556035	5.5392042647099995	5.34845596198	5.3090644402	4.8211843453	4.5480384779500005	5.226352221519999	5.20607203758	4.73748584477	5.1058046282800005	5.00828897047	4.6472904155000005	4.96284675949	4.32098606106	5.06597563684	4.91629399528	4.65478372704	5.2658576878400005	5.619239487710001	4.8662572402999995
pos_2762	Phosphoribosyl Formamidocarboxamide	-	metab_2761	B(ii)	0.0	65.3	-	map01100;map00230	Metabolic pathways;Purine metabolism	HMDB0001439	M+NH4	C10H15N4O9P	3.17805	代谢途径;嘌呤代谢	C04734	pos	-	-	Metabolism;Metabolism	Global and overview maps;Nucleotide metabolism	Nucleosides, nucleotides, and analogues	Imidazole ribonucleosides and ribonucleotides	384.09108523099997	0.04740073456590001	52.1	-1.10639725150915	13018-54-7;_	1-ribosyl-imidazolecarboxamides	5.067788801630001	4.62346620384	5.66588483758	5.49327669487	5.74400131969	5.3239196078	5.507258209269999	5.36047093081	5.7882959112300005	4.698849733169999	5.9325044046899995	5.693681529809999	4.95285905939	5.1477109186800005	5.03215397481	5.7614472685500004	5.819361248840001	5.51335692102	5.4711002654100005	5.0937549744599995	5.56457830536
pos_2769	1-Ethyl-1'-(3-Methylphenyl)Sulfonylspiro[Indole-3,4'-Piperidine]-2-One	-	metab_2768	B(i)	62.2	0.0	-	-	-	-	M+H	C21H24N2O3S	3.1833333333300002	-	-	pos	-	-	-	-	-	-	385.15937545599996	0.12405221955800001	47.8	3.4762023608801003	-	-	5.40606472102	4.825496397619999	5.375641900750001	5.012774987819999	5.26263469286	5.08351796424	4.08749343886	4.7720965391100005	4.306022303430001	4.8756621647400005	5.05407948594	5.050279156409999	5.16913958869	5.28180126603	5.19477484199	4.67724757546	5.328622194059999	4.89732019499	5.21192814269	4.82074617257	4.9655670039599995
pos_2771	Isosilybin	异水飞蓟宾	metab_2770	B(ii)	0.0	77.1	-	-	-	HMDB0033322	M+ACN+H	C25H22O10	3.1833333333300002	-	C16808	pos	-	-	-	-	Lignans, neolignans and related compounds	Flavonolignans	524.150760486	0.14501832984000002	51.6	-9.0474027575728	72581-71-6	Not Available	3.23046065236	4.548233016369999	1.37132503666	4.897637199569999	4.50255445595	3.73729927274	1.26818015221	1.3357202273200002	3.8238629814099996	2.50734518495	3.5334126686800005	3.9379994095099997	4.47180786781	3.99354226794	6.09267575017	1.37743783988	3.93579367419	3.9881911960000003	4.12211180308	1.33469598356	1.3046216191
pos_2773	2-Amino-3-Methoxybenzoic Acid	-	metab_2772	B(i)	37.3	0.0	-	map00380	Tryptophan metabolism	HMDB0060374	M+H	C8H9NO3	3.18863333333	色氨酸代谢	C05831	pos	-	-	Metabolism	Amino acid metabolism	Benzenoids	Benzene and substituted derivatives	168.064887965	0.0572211663801	45.1	-3.78083416909864	-	Benzoic acids and derivatives	4.5282783528	4.172761672669999	4.448795719	4.569177224040001	4.796579654059999	4.39296040071	4.12527688427	4.69153401884	4.37450686372	4.004432883380001	4.6686313383	4.09469371371	4.53578606796	4.98555370929	4.65554053683	4.62663261405	5.067303570909999	4.46195895101	4.388037199599999	4.85215936817	4.286658170269999
pos_2775	4-(Diethylamino)Salicylaldehyde	-	metab_2774	B(i)	36.2	0.0	-	-	-	-	M+H	C11H15NO2	3.18863333333	-	-	pos	-	-	-	-	-	-	194.116773625	0.07012008180410001	45.1	-4.04707438222035	-	-	4.84360125489	5.00149003028	5.154739727219999	4.66133745247	4.91831429593	4.5563702304	5.15767459984	4.8224006377999995	5.08069640625	4.34667734041	4.87551872362	4.668145289730001	4.59360746375	4.71872716685	4.89861299915	5.13772597239	5.07929527194	4.72559868917	4.80714235563	4.858297867709999	4.76725801995
pos_2782	6-[3-(1-Adamantyl)-4-Hydroxyphenyl]-2-Naphthalenecarboxylic Acid	-	metab_2781	B(ii)	0.0	64.4	nonnatural	-	-	HMDB0244485	M+Na-H2O	C27H26O3	3.18863333333	-	-	pos	-	-	-	-	Benzenoids	Naphthalenes	403.169889113	0.016163538302700002	47.8	6.25186900738727	-	Phenylnaphthalenes	4.878780014419999	3.71269874623	5.3211147399000005	4.92588393429	4.903387627280001	4.28910750812	5.58914494245	5.95698456699	5.734876674680001	5.009973937840001	5.25591861064	5.419762121880001	5.05650406587	4.88789135444	4.9384845189	5.254625986540001	5.2560753043599995	4.86687602523	4.83793453196	4.76020818725	5.309252756
pos_2786	Ephedrine	麻黄碱	metab_2785	B(i)	94.4	0.0	drug:DB01364	map01100	Metabolic pathways	HMDB0015451	M+H	C10H15NO	3.19391666667	代谢途径	C01575	pos	-	-	Metabolism	Global and overview maps	Benzenoids	Benzene and substituted derivatives	166.121986751	0.0292032084437	57.6	-3.9595751493134097	299-42-3	Phenylpropanes	4.106641195330001	2.8315272136000003	6.361821353840001	6.2614398832000004	2.7238640733099997	3.8524840168699996	2.80004602033	2.7550023874900003	4.035609534180001	3.9153019345699995	3.89366149942	3.799502061	4.94576169618	2.7723657735900002	5.88558569553	3.47112817161	4.54871431494	4.14687463056	3.7796441622900003	2.7539304037199996	3.6215269867699997
pos_2787	(S)-Menthiafolic Acid	-	metab_2786	B(i)	64.8	0.0	-	-	-	-	M+H	C10H16O3	3.19391666667	-	-	pos	-	-	-	-	-	-	185.116527654	0.0491629737175	50.3	-3.76486735729793	-	-	4.86140567384	4.64295878515	5.5031901232200005	5.27676981259	5.31586622532	4.90192260226	4.8579988815099995	5.654604247719999	5.09356223546	4.62583196063	5.33820336893	4.75593359598	4.9699015726499995	5.145692926280001	4.97723232785	5.44799499994	5.485070103840001	5.075073465219999	5.282526846230001	5.4833508022399995	5.22047593834
pos_2801	Didanosine	去羟肌苷	metab_2800	B(ii)	0.0	59.8	drug:DB00900	-	-	HMDB0015037	M+	C10H12N4O3	3.19923333333	-	C06953	pos	-	-	-	-	Nucleosides, nucleotides, and analogues	Purine nucleosides	236.09077381900002	0.079868323547	50.0	-0.7092339970874749	69655-05-6	Purine 2'',3''-dideoxyribonucleosides	4.19353937121	4.26393095942	3.76237770996	4.025771595869999	4.46314500761	3.64822278556	4.26216375959	5.47159434407	5.2923159727	2.94255445354	5.70214168311	3.7041882295199997	4.037729945940001	3.7555907779	4.46078585124	4.73482489594	4.62890216827	4.11045703885	4.213873316569999	4.536614191630001	4.34826462268
pos_2810	5-Ethylcyclohexane-1,3-Dione	-	metab_2809	B(i)	37.6	0.0	-	-	-	-	M+H	C8H12O2	3.20453333333	-	-	pos	-	-	-	-	-	-	141.090446757	0.060073560109900004	45.2	-3.9926055725945697	-	-	4.2528214762	4.36863838523	4.810726166869999	4.753117269	4.80988034381	4.40527369859	4.33328905221	4.95136391675	4.78208848051	3.93874170422	5.00386521765	4.25358073149	4.4509797357	4.61927947959	4.55610328798	4.82720820824	5.010000069659999	4.49379179534	4.755574847209999	4.9808543080000005	5.19146093999
pos_2825	Dl-5-Methoxytryptophan	-	metab_2824	B(i)	36.3	0.0	-	-	-	-	M+H	C12H14N2O3	3.20981666667	-	-	pos	-	-	-	-	-	-	235.10671159700001	0.059221259730199996	44.9	-4.30222118503006	-	-	5.414200009040001	5.0323718702999996	5.4220767493099995	5.4258701046899995	5.799544770580001	5.01986706997	5.49064475631	5.59630808186	5.68120688246	5.40422422848	6.11454951526	5.48771865337	5.2169831062	5.4681751345	5.51848983143	5.86409415483	5.46098150338	5.2502726832099995	5.77051887795	5.80256509969	5.64616023641
pos_2827	Glu Tyr	谷氨酸 酪氨酸	metab_2826	B(i)	85.3	0.0	-	-	-	-	M+H-H2O	C14H18N2O6	3.20981666667	-	-	pos	-	-	-	-	-	-	293.112340914	0.0512571875301	55.7	-2.763930962141	-	-	4.04407612333	4.76273651634	5.2673809518	5.63863650967	5.4473942285	4.89902172674	4.74138986573	5.54087798748	5.43919136707	4.289926519100001	5.857351394789999	4.98049594797	4.44644932524	4.98122904346	4.91271298582	5.282363546469999	5.37079852533	4.55286187305	5.43073820361	5.52491005365	5.901062628869999
pos_2828	Calcein Blue	钙黄绿素蓝	metab_2827	B(ii)	0.0	56.5	-	-	-	HMDB0249539	M+H-H2O	C15H15NO7	3.20981666667	-	-	pos	-	-	-	-	Phenylpropanoids and polyketides	Coumarins and derivatives	304.080571826	0.113785613917	49.3	-3.0887381896417403	-	Hydroxycoumarins	3.91734062769	3.9191721037400002	4.47291608983	4.53928369577	5.2113034762199995	3.89268535172	3.9384781662800004	5.25933862456	4.7119561773	3.78684173291	5.470262501900001	3.8960136197300006	3.9594081987900003	4.94409170524	3.9498783921900005	4.9504781400599995	4.62318075983	3.96250756828	5.39456606819	5.35042100491	4.23191354285
pos_2832	4-Hydroxy-4-Methyl-5-Hexenoic Acid Gamma Lactone	-	metab_2831	B(i)	65.7	0.0	-	-	-	HMDB0032333	M+H	C7H10O2	3.21511666667	-	-	pos	-	-	-	-	Organoheterocyclic compounds	Lactones	127.074827974	0.030163253112	51.1	-4.18835272542802	1073-11-6	Gamma butyrolactones	4.49082143779	4.25687318346	5.223194185350001	4.98414539193	5.07355221354	4.73533433965	4.48541668873	5.24698801242	4.94066416538	4.065910833219999	5.049798954719999	4.4982463916	4.78996686733	4.83341010652	4.825656814419999	5.17416278196	5.1708165175	4.78309526604	5.12710477535	5.20405102295	4.88997687195
pos_2837	Artomunoxanthentrione Epoxide	-	metab_2836	B(ii)	0.0	43.6	-	-	-	HMDB0040533	M+NH4	C26H22O8	3.21511666667	-	-	pos	-	-	-	-	Organoheterocyclic compounds	Benzopyrans	480.161030829	0.13175967308599998	42.2	-9.22326926196466	143522-33-2	1-benzopyrans	6.41567559184	6.476004156549999	5.46255161691	5.07980979593	4.06998498704	6.375332845319999	6.16603116582	3.2700086650999998	3.90338406111	6.7316618877600005	3.2406546581299995	6.79133719983	6.77805502365	6.53670027015	6.0717818910000005	5.59494193979	6.683670247490001	6.794952718230001	3.2587105943199997	3.2689353686400002	3.2373652359500005
pos_2838	Mdai	-	metab_2837	B(i)	87.4	0.0	nonnatural	-	-	HMDB0244545	M+H	C10H11NO2	3.2204	-	-	pos	-	-	-	-	Organoheterocyclic compounds	Benzodioxoles	178.08801042	0.08678345897399999	53.9	9.913039285504697	-	Not Available	3.8563617345	3.722765923380001	4.57247232149	4.482463704040001	4.6513234079300005	3.8851125790800007	4.29304683371	5.89213231827	4.46960718086	3.9419572131900003	4.76062305563	3.99749536606	3.88728685622	4.21330327981	4.0905536674	4.405435199009999	4.61740393394	4.019816714630001	4.58755417738	4.727555027809999	4.53730588145
pos_2842	N-Arachidonoyl Glycine	N -花生酰基甘氨酸	metab_2841	B(ii)	0.0	79.1	-	-	-	HMDB0241918	M+H-H2O	C15H19NO9	3.2204	-	-	pos	-	-	-	-	Organic acids and derivatives	Carboxylic acids and derivatives	340.101269337	0.0648888953563	53.9	-3.98650032534509	_;	Amino acids, peptides, and analogues	6.5260312986699995	6.07026852335	6.73188381059	6.71779569485	6.963852611939999	6.13299104968	5.64686667896	6.74466692297	5.9941061666	6.17322836081	6.84830007727	6.15808887532	6.212637635040001	6.3898471135	6.272066403019999	6.38187347814	6.450122545529999	5.938003640040001	6.81671303931	6.814490791310001	6.4230744608000006
pos_2845	3-(2-Hydroxyethyl)-2H-Phthalazine-1,4-Dione	-	metab_2844	B(i)	69.6	0.0	-	-	-	-	M+H	C10H10N2O3	3.2257	-	-	pos	-	-	-	-	-	-	207.075670112	0.11510756151799999	51.7	-3.632320977797181	-	-	4.9661233530599995	4.49488893883	5.382909037569999	5.442805279450001	5.79138681663	4.93447837486	4.96307131804	5.50819793964	5.47560616587	4.71467270959	5.64140135703	5.07672224314	5.03598951503	5.03146234098	5.05697499983	5.45601100115	5.41242624747	5.19808320406	5.604620010390001	5.6026323088	5.37913754845
pos_2847	3-[3-(2-Methylphenyl)-1,2-Oxazol-4-Yl]Propanoic Acid	-	metab_2846	B(i)	47.1	0.0	-	-	-	-	M+H	C13H13NO3	3.2257	-	-	pos	-	-	-	-	-	-	232.095854066	0.18454559228700002	47.3	-4.17866909892354	-	-	3.24582185407	4.19562940818	3.9468683847	1.5011698701700003	4.3819765266	3.9031615686900003	6.47523022244	4.48790793017	4.17568308839	3.4644981533699997	5.00201859406	3.90404877134	3.6781151036	3.6695383311	2.9941646502399997	3.8091680107699997	3.9197993339	3.43946102921	4.1671799286	4.57045928962	4.71777214714
pos_2853	Tetrahydro-2,5-Furan-Diacetic Acid	-	metab_2852	B(ii)	0.0	64.8	-	-	-	HMDB0059767	M+H	C8H12O5	3.2310000000000003	-	-	pos	-	-	-	-	Organic acids and derivatives	Carboxylic acids and derivatives	189.074942373	0.056476501003900004	50.9	-4.29386773292745	-	Dicarboxylic acids and derivatives	5.28490004929	5.51815946368	5.736649803250001	5.581972728309999	5.80804826955	5.51265853185	5.4369744208399995	6.0212441404699995	5.802703696799999	5.20503019302	6.2585629458300005	5.56024904375	5.43617311073	5.48347628707	5.45548326727	5.8962896554799995	5.4595955082000005	5.45344952507	5.776691642359999	6.14199714801	5.9719074900099995
pos_2863	Indole	吲哚	metab_2862	B(i)	56.0	0.0	drug:DB04532	map01100;map00400;map00380;map04974	Metabolic pathways;Phenylalanine, tyrosine and tryptophan biosynthesis;Tryptophan metabolism;Protein digestion and absorption	HMDB0000738	M+H	C8H7N	3.2362666666699997	代谢途径;苯丙氨酸、酪氨酸和色氨酸生物合成;色氨酸代谢;蛋白质的消化和吸收	C00463	pos	-	-	Metabolism;Metabolism;Metabolism;Organismal Systems	Global and overview maps;Amino acid metabolism;Amino acid metabolism;Digestive system	Organoheterocyclic compounds	Indoles and derivatives	118.06465928799999	0.0855885292057	48.5	-3.9841241436664903	120-72-9	Indoles	5.062687342419999	4.918195753469999	4.91112855943	4.978650711359999	4.78916934812	5.01643152609	5.0411967863	4.1193413095	4.9016528908699994	5.09816141512	4.72650401329	5.05582568291	4.935783915769999	4.98192751231	4.97314402953	4.83796162849	4.92406129084	4.9644802725699995	4.88345797518	4.8884230375	4.864944404719999
pos_2870	Flurtamone	呋草酮	metab_2869	B(ii)	0.0	50.2	nonnatural	-	-	HMDB0252414	M+CH3OH+Na	C18H14F3NO2	3.2362666666699997	-	-	pos	-	-	-	-	Benzenoids	Benzene and substituted derivatives	388.11421574	0.0072109319768	47.6	3.35153235289976	-	Trifluoromethylbenzenes	5.939441683589999	6.17621738676	6.062192614330001	5.83633130641	4.90696937928	6.147645450700001	6.01758135291	4.26614854023	6.16337551362	5.998013584520001	4.15560552742	6.2088375107500005	6.0331145378799995	6.00349079204	6.077373817690001	6.384626936469999	5.945217986269999	5.96989089102	5.88758563609	4.84223582563	5.4274465129100005
pos_2875	Chlorobenzene	氯苯	metab_2874	B(ii)	0.0	53.7	-	-	-	HMDB0041855	M+ACN+H	C6H5Cl	3.24156666667	-	C06990	pos	-	-	-	-	Benzenoids	Benzene and substituted derivatives	154.041150513	0.0458549673527	43.6	-5.82884406233628	108-90-7	Halobenzenes	7.6217775746	7.55044808283	7.3869079402799995	7.467224400319999	7.08753144796	7.53521932633	7.55857543985	5.88399984479	7.38823459117	7.63795667149	6.25290707007	7.57177445572	7.52267796972	7.46346556124	7.45604768233	7.3610526775	7.33175756053	7.515126347789999	7.39326421526	5.88292597232	7.34681166317
pos_2888	3-Hydroxycotinine Glucuronide	-	metab_2887	B(ii)	0.0	52.8	-	-	-	HMDB0245897	M+ACN+Na	C16H20N2O8	3.24688333333	-	-	pos	-	-	-	-	Organic oxygen compounds	Organooxygen compounds	432.140228271	0.0793774157062	46.5	6.77189435925794	-	Carbohydrates and carbohydrate conjugates	5.26189063424	5.91203379936	5.853399060219999	5.954476520219999	5.11676453531	5.75593077253	5.836402378200001	3.3204889319	6.087170400469999	5.708994085619999	4.37661977507	5.6191847488199995	5.37053618717	5.92253475388	5.516841423	5.91824433415	5.44381698776	5.41162182886	5.7335958034	3.31941557207	5.86643943962
pos_2891	N-Acetylhomoproline	N -乙酰高乌甲素	metab_2890	B(i)	87.3	0.0	-	-	-	-	M+H	C8H13NO3	3.25216666667	-	-	pos	-	-	-	-	-	-	172.09617115900002	0.0390453712793	56.0	-3.7907264834627012	-	-	5.562588455319999	6.36152855038	5.63000573725	6.04071652523	5.660797189319999	5.5397924958399996	5.5651326145899995	6.4601995027	6.108735136900001	5.60393893105	6.1106916939	5.63354722597	5.5775076575	6.031591690700001	5.60795774876	5.64638960291	5.424039352009999	5.647667181109999	5.77444332602	6.2697393982000005	6.83870057306
pos_2893	Paclobutrazol	多效唑	metab_2892	B(i)	64.8	0.0	nonnatural	-	-	-;HMDB0256072	M+H	C15H20ClN3O	3.25216666667	-	C18479;_	pos	-	-	-	-	Benzenoids	Benzene and substituted derivatives	294.13580373900004	0.0663448030064	46.2	-3.28410759434525	76738-62-0;_	Phenethylamines	5.74257655508	6.23978991159	6.306925594730001	6.1204365344700005	5.84247533406	5.99079774359	5.66442312145	5.13248214062	6.30612212086	5.68862079935	5.0391282485	5.797988533759999	5.6224018630499994	6.00711802089	5.81332905995	6.055412851669999	5.83711920824	5.689005013150001	6.1010168702400005	5.75362034975	6.21491764743
pos_2901	N6-Cyclopentyladenosine	N6 -环戊基腺苷	metab_2900	B(i)	48.6	0.0	-	-	-	HMDB0242692	M+H	C15H21N5O4	3.25745	-	-	pos	-	-	-	-	Nucleosides, nucleotides, and analogues	Purine nucleosides	336.164169352	0.111103658343	45.4	-7.34353909921332	-	Not Available	4.48666956941	5.240673372980001	5.15814232089	5.31303422648	5.585026203250001	5.04797073511	4.94041689127	5.374585370780001	5.00184448018	4.984027649330001	5.80357279038	4.93953595663	4.69296072045	5.462709595830001	4.99512092072	5.00112233715	4.85219172823	4.62131664019	5.57020004834	5.7508995958	5.1719084969099995
pos_2909	3-Hydroxy-N6,N6,N6-Trimethyl-L-Lysine	-	metab_2908	B(ii)	0.0	52.2	-	map01100;map00310	Metabolic pathways;Lysine degradation	HMDB0001422	M+K	C9H21N2O3+	3.26273333333	代谢途径;赖氨酸降解	C01259	pos	-	-	Metabolism;Metabolism	Global and overview maps;Amino acid metabolism	Organic acids and derivatives	Carboxylic acids and derivatives	244.116983089	0.0428076832893	48.7	-6.7877046314063705	-	Amino acids, peptides, and analogues	5.92819006181	5.75242414342	6.2217729548000005	5.98201774041	6.1414273392	5.96807623908	6.19848241931	6.072782838659999	6.034397986109999	5.80313908395	6.25732022252	6.00699839364	6.050504748300001	5.98958139529	5.99714477474	6.4770499318	6.00243971704	6.110232989990001	6.188855727230001	5.85665790625	6.086655389480001
pos_2912	3-[5-(4-Methoxyphenyl)Pyrazol-1-Yl]-6-[(2-Methylphenyl)Methylsulfanyl]Pyridazine	-	metab_2911	B(i)	60.4	0.0	-	-	-	-	M+H	C22H20N4OS	3.26273333333	-	-	pos	-	-	-	-	-	-	389.145566265	0.14688955019799999	47.0	6.46050294572312	-	-	3.8189638590199997	5.73147694862	3.5859538641800004	5.072271024719999	4.9343670158499995	3.8909687890300004	4.3625283805	4.63157008315	5.460824797640001	4.44022389931	4.63703581387	4.35166938147	4.577770044469999	5.257494812119999	4.27372650262	3.3498639297	3.75111161766	4.15309481362	4.00226072678	4.64457799727	6.3705975149
pos_2915	Beta-Leucine	β -亮氨酸	metab_2914	B(ii)	0.0	77.8	-	-	-	HMDB0003640	M+H-H2O	C6H13NO2	3.2680000000000002	-	C02486	pos	-	-	-	-	Organic acids and derivatives	Carboxylic acids and derivatives	114.09084038200001	0.050448938848199995	53.9	-3.8142609029951204	5699-54-7	Amino acids, peptides, and analogues	4.83526308708	4.98563435508	5.83670146765	5.16802979347	5.14054805245	5.21051578352	5.392049654400001	5.2821066316300005	5.73083937389	5.28919972845	5.97495396354	5.35163526774	5.30168998095	5.40949895314	4.95574166234	5.31988954288	5.13761603888	5.50092957267	5.25449287061	5.69495377684	5.14337460845
pos_2916	Deoxycytidine	脱氧胞苷	metab_2915	B(ii)	0.0	64.3	-	map00240;map01100;map02010;map01232	Pyrimidine metabolism;Metabolic pathways;ABC transporters;Nucleotide metabolism	HMDB0000014	M+H-2H2O	C9H13N3O4	3.2680000000000002	嘧啶代谢;代谢途径;ABC转运器;核苷酸代谢	C00881;_	pos	Nucleic acids;-	Nucleosides;-	Metabolism;Metabolism;Environmental Information Processing;Metabolism	Nucleotide metabolism;Global and overview maps;Membrane transport;Global and overview maps	Nucleosides, nucleotides, and analogues	Pyrimidine nucleosides	192.07606482	0.0237682907411	51.2	-3.03028741508254	951-77-9;_	Pyrimidine 2''-deoxyribonucleosides	3.06274647956	2.63151939211	2.9975237990499997	3.48348517046	5.5761627769199995	2.68305146477	2.69694694913	3.85864655167	2.75307395088	3.0901325092799996	5.21356503087	2.90120388304	3.4624157446699995	2.73194883852	2.7083258596099995	3.1705758410400002	2.96148090029	2.74009165069	3.5321195422900002	3.8690305849300004	4.806962367330001
pos_2918	Methyl 11,17,21-Trihydroxy-3,20-Dioxopregna-1,4-Diene-16-Carboxylate	-	metab_2917	B(ii)	0.0	45.1	nonnatural	-	-	HMDB0254561	M+ACN+Na	C23H30O7	3.2680000000000002	-	-	pos	-	-	-	-	Not Available	Not Available	482.213159281	0.142228144484	38.4	-4.21760265335967	-	Not Available	5.33861265269	5.88997409463	5.514390564279999	6.2232023310699995	4.80323365154	5.4120173415499995	4.94152876307	4.482105638219999	4.5299346245	5.38388204418	4.49486320696	6.07215236901	5.653234392819999	5.866079342919999	5.59928766569	4.8639152121	5.654134141569999	5.65673997049	6.016628290040001	4.48103179978	4.449445110859999
pos_2924	Epiheterodendrin	淫羊藿苷	metab_2923	B(ii)	0.0	44.5	-	-	-	HMDB0303672	M+H-2H2O	C11H19NO6	3.27328333333	-	-	pos	-	-	-	-	Organic oxygen compounds	Organooxygen compounds	226.106517973	0.0414246869349	45.7	-3.3180688191322596	-	Carbohydrates and carbohydrate conjugates	5.18051565514	5.00896850066	5.44921032106	5.2154597764699995	5.44493231707	5.23056428785	5.40128579839	5.45010006398	5.250581389100001	5.02722781511	5.56087246829	5.21163900423	5.27185723591	5.1291558863199995	5.199599987	5.63374360181	5.29677012227	5.339105215219999	5.40758151936	5.21040361385	5.25796603881
pos_2933	1-Tert-Butyl 4-Ethyl 3-Oxopiperidine-1,4-Dicarboxylate	-	metab_2932	B(ii)	0.0	47.5	nonnatural	-	-	HMDB0247311	M+NH4	C13H21NO5	3.27855	-	-	pos	-	-	-	-	Organoheterocyclic compounds	Piperidines	289.174639863	0.0436339351344	46.7	-4.27245910797295	-	Piperidinecarboxylic acids and derivatives	5.4456573204100005	5.15242530875	5.207604556580001	4.77808152123	5.520096952339999	5.63466834653	5.662602360669999	4.63383369605	4.6988697335500005	5.4489831551600005	5.59884089655	5.577734313840001	5.613620849019999	4.95139229766	5.2164461943800005	5.491682651690001	5.034682150909999	5.65104762655	5.2195030212099995	4.81753394573	5.07629668627
pos_2934	Hexaethylene Glycol	-	metab_2933	B(i)	93.0	0.0	-	-	-	HMDB0061822	M+NH4	C12H26O7	3.27855	-	-	pos	-	-	-	-	Organic oxygen compounds	Organooxygen compounds	300.200468315	0.0116910995417	56.9	-4.2895958742291596	2615-15-8	Ethers	5.661421321390001	6.56986242961	5.47833969021	6.4589052237199995	5.56764043722	5.66690640141	6.34068697536	5.00549520272	5.457157951849999	5.82746589616	5.22721979324	5.56761324059	5.59559989887	6.433401243	5.55466368514	5.57226188552	5.24101405693	6.144724559990001	6.28280898867	5.02376700835	5.01363743204
pos_2935	N-(4-Fluorophenyl)-2-(4-Methylphenyl)Imidazo[1,2-A]Pyrazin-3-Amine	-	metab_2934	B(i)	88.7	0.0	-	-	-	-	M+H	C19H15FN4	3.27855	-	-	pos	-	-	-	-	-	-	319.135998377	0.027790942319	55.0	2.03447751204101	-	-	5.34135300294	6.46026444765	5.592389767719999	6.531167764219999	5.39632634061	5.20346542593	6.191764344319999	5.608623692669999	5.39932956609	5.18618225489	5.51336503281	5.25653067627	5.566702869459999	6.38830364548	5.435063434319999	5.9065389377	5.77086582545	6.062255744680001	6.1913253113	5.31602492675	5.584341192540001
pos_2941	Guaiacol	愈创木酚	metab_2940	B(i)	61.5	0.0	-	-	-	-;HMDB0001398;PW_C001081	M+H	C7H8O2	3.28381666667	-	C01502;C15572	pos	-	-	-	-	Benzenoids	Phenols	125.059181305	0.0518972769538	50.1	-4.22904364050775	1990/5/1;-;90-05-1	Methoxyphenols	4.61362050148	4.72513263246	4.84869332027	4.53021910735	4.91147940381	4.83576538727	4.986964327219999	4.719634415530001	4.892441299200001	4.70095647187	5.33451715209	4.78607558545	4.74670866045	4.61698131238	4.7913642798	5.0111255654699995	4.8073747010800005	5.06908535082	4.8417557352900005	4.8536398497099995	4.443547230909999
pos_2943	Grifola Frandosa Lectin	-	metab_2942	B(ii)	0.0	64.5	-	-	-	HMDB0303396	M+H-2H2O	C6H11FO5	3.28381666667	-	-	pos	-	-	-	-	Organic oxygen compounds	Organooxygen compounds	147.046824655	0.058392332747599994	49.4	8.93075228174329	-	Carbohydrates and carbohydrate conjugates	3.23525103912	3.0849917785799996	3.25879076787	3.1681324516000005	4.44475194736	3.25014449791	4.84926184839	4.94175108043	4.68241847228	4.80291795646	4.99837433126	5.01252269929	3.34990620468	3.18555725198	3.1619050498299996	3.2651696063099998	3.2420588731299995	3.2764050718199997	3.27668740536	3.4231532642599998	3.1889148884200003
pos_2953	Asp Leu	天冬氨酸 亮氨酸	metab_2952	B(i)	59.8	0.0	-	-	-	-	M+H	C10H18N2O5	3.2890833333300002	-	-	pos	-	-	-	-	-	-	247.12780545400003	0.029319649010400003	49.2	-4.23637077381248	-	-	5.33700636564	5.632257982740001	5.61821382599	5.70523384652	5.74562097786	5.382003272	4.24001907196	5.15988138018	5.721548556419999	5.2339736969	6.03066610413	5.31203440747	5.437753413639999	5.49432320957	5.5087033448	5.804981096950001	5.462621703300001	5.398602153300001	5.6911496563999995	5.79004094936	6.072540892949999
pos_2963	3-Methoxybenzaldehyde	3-甲氧基苯甲醛	metab_2962	B(i)	58.6	0.0	-	-	-	HMDB0031459	M+H	C8H8O2	3.29438333333	-	-	pos	-	-	-	-	Benzenoids	Benzene and substituted derivatives	137.05913249	0.036906193264699995	49.7	-4.21482942056294	591-31-1	Benzoyl derivatives	5.079444308859999	4.85323235246	5.1134505926800005	5.13305762125	5.08753904108	5.10367759736	5.02530529034	5.344974413419999	5.13986386332	4.95296906721	5.21628391089	5.01399467378	5.16163400389	5.11224216186	5.10128196929	5.21546095371	5.3422978714	5.24025705115	4.97616703502	5.21574821752	4.628658726319999
pos_2969	Simmondsin	西蒙得木素	metab_2968	B(ii)	0.0	58.0	-	-	-	HMDB0030394	M+Na-H2O	C16H25NO9	3.29438333333	-	-	pos	-	-	-	-	Organic oxygen compounds	Organooxygen compounds	380.13574455599996	0.0362482940568	46.2	9.6178742640277	51771-52-9	Carbohydrates and carbohydrate conjugates	4.91057924805	4.955686040530001	5.2584096242800005	4.8458050431599995	5.126190171459999	5.150449740930001	4.9511158580900005	5.61595432941	5.374425689419999	4.8651317976	5.51339254441	5.13795685293	5.179850612869999	5.1927246258899995	4.98176937727	5.20609234436	5.429623862030001	5.095577216600001	5.2738040573500005	5.3223495209300005	4.90057558869
pos_2970	6-[[3-Fluoro-5-(4-Methoxyoxan-4-Yl)Phenoxy]Methyl]-1-Methylquinolin-2-One	-	metab_2969	B(ii)	0.0	41.1	nonnatural	-	-	HMDB0253359	M+NH4	C23H24FNO4	3.29438333333	-	-	pos	-	-	-	-	Organoheterocyclic compounds	Quinolines and derivatives	415.20589359900004	0.138830404938	44.7	7.884797838794791	-	Quinolones and derivatives	5.80608608586	5.93734861737	5.19003938046	3.4197577051200003	4.87182470888	5.8432146454	3.40213136478	3.4731964410000002	3.45834346551	5.24478867231	4.10006372397	6.239591160440001	6.04856271916	5.40677954603	5.692468647409999	4.21266699832	6.023430397649999	6.000856686390001	3.4618960721499996	3.47212292878	3.4405462054
pos_2973	Phloroglucinol	间苯三酚	metab_2972	B(i)	56.7	0.0	drug:DB12944	map01100	Metabolic pathways	HMDB0013675	M+H	C6H6O3	3.29968333333	代谢途径	C02183	pos	-	-	Metabolism	Global and overview maps	Benzenoids	Phenols	127.038446011	0.0477719753264	50.2	-4.1614293837463	108-73-6	Benzenetriols and derivatives	5.148793295	5.83606916742	5.31569764901	5.40709336547	5.68644601888	5.261639786030001	5.1023074972	5.92057752702	5.715423180009999	5.27994891832	6.17333061423	5.725393007309999	5.31767963019	5.552766892719999	5.31017705076	5.54249926111	5.36971320986	4.91656789437	5.390774339709999	6.00258518957	6.73088843973
pos_2974	4-Hydroxy-1H-Indole-3-Acetonitrile	-	metab_2973	B(ii)	0.0	41.5	-	-	-	HMDB0038462	M+H	C10H8N2O	3.29968333333	-	-	pos	-	-	-	-	Organoheterocyclic compounds	Indoles and derivatives	173.07026507900002	0.0836647599759	45.2	-3.9185432592116	118573-52-7	Hydroxyindoles	2.94800210666	2.9036251186799995	3.0773630073400002	2.98673351452	4.90516533178	3.00258320695	3.16310115022	5.011078960880001	4.58524867988	4.97432437056	5.17775582958	5.19445115144	2.99002932696	3.00415229828	2.98050832222	3.0837400352999995	3.0606359898	3.17531358326	3.02884574294	3.0390666289499997	3.0075088028400003
pos_2982	Indole-3-Glycol Aldehyde	-	metab_2981	B(ii)	0.0	48.8	-	map01100;map00380	Metabolic pathways;Tryptophan metabolism	HMDB0304393	M+H	C10H9NO2	3.30496666667	代谢途径;色氨酸代谢	C03230	pos	-	-	Metabolism;Metabolism	Global and overview maps;Amino acid metabolism	Organoheterocyclic compounds	Indoles and derivatives	176.069755353	0.118235246809	43.8	-4.85316700702758	-	Indoles	4.63342066195	4.0607266414300005	4.7423381011800005	4.3803817148199995	3.99561907492	4.548120276230001	5.23608976126	4.65278739715	4.75648994117	4.51740694032	4.4234443753	4.68560659418	4.6779922155	4.50971243544	4.628859587869999	4.79303258942	4.96433297657	4.76064258991	4.1733485658300005	4.560600635269999	3.12526386266
pos_2999	N-Methyl-1-(3-Methylphenyl)-5-Oxopyrrolidine-3-Carboxamide	-	metab_2998	B(i)	45.3	0.0	-	-	-	-	M+H	C13H16N2O2	3.31551666667	-	-	pos	-	-	-	-	-	-	233.127450025	0.04378082718449999	47.0	-4.3260539632867	-	-	5.401901638759999	5.1219082771	5.695947096549999	5.50054830146	5.54862709841	5.396370804400001	5.45487940138	5.69236034301	5.74302095972	5.24796917576	5.48610248125	5.17784800797	5.44557650745	5.55184144171	5.49494066978	5.7876667167699996	5.64741518602	5.282708917190001	5.722242834480001	5.80121314381	5.85342722142
pos_3002	Leu-Thr-Oh	-	metab_3001	B(i)	58.1	0.0	-	-	-	-	M+H	C15H20N2O7	3.31551666667	-	-	pos	-	-	-	-	-	-	341.13325759	0.0657511834985	49.4	-3.14538381776734	-	-	5.76102292794	5.56881942472	5.83318083348	5.6785962980199995	5.693554763169999	5.774306277309999	5.026656576640001	5.56695074316	5.6492632049000004	5.55307435264	5.68807852397	5.49674503303	5.74442329513	5.67313884632	5.48929424217	5.9522955924000005	5.794804077979999	5.5079810039499995	5.69939295079	5.692125958359999	5.03956631795
pos_3004	Sonchuionoside C	六肽类似物	metab_3003	B(ii)	0.0	62.4	-	-	-	HMDB0035212	M+NH4	C19H30O8	3.31551666667	-	-	pos	-	-	-	-	Lipids and lipid-like molecules	Prenol lipids	404.22633212	0.049668308891000004	50.0	-4.04285888814387	126585-76-0	Terpene glycosides	5.229751573430001	5.779731849069999	5.5529089985699995	5.21751593508	4.91207269313	5.64863823508	5.5263142203	3.9744876620699996	3.95963120545	5.6603481025499995	5.22150979734	5.46054471546	5.38424586098	5.44375667099	5.38463006088	5.91432308045	4.89079492626	4.99498124622	5.029802022769999	3.9734139022199995	5.92110905143
pos_3016	7-Hydroxy-6-Methyl-2H-1-Benzopyran-2-One	-	metab_3015	B(ii)	0.0	59.7	-	-	-	HMDB0032990	M+H	C10H8O3	3.32608333333	-	-	pos	-	-	-	-	Phenylpropanoids and polyketides	Coumarins and derivatives	177.053940919	0.032396759218599996	49.1	-3.8604878272282703	53811-56-6	Hydroxycoumarins	4.911860825480001	4.46943385318	4.96036615423	4.76278294255	4.718578943080001	4.64437818514	3.7153167055800003	4.41110818208	4.7719192908800006	4.59509152714	4.32068400355	4.4520256510100005	4.71064887932	4.8250550824900005	4.78323685549	4.8844336122300005	4.97151393464	4.53678861252	4.7092514458800006	5.0578436261199995	4.036974277580001
pos_3018	2-N-Tert-Butyl-6-Chloro-4-N-Ethenyl-1,3,5-Triazine-2,4-Diamine	-	metab_3017	B(i)	76.2	0.0	-	-	-	-	M+NH4	C9H14ClN5	3.32608333333	-	-	pos	-	-	-	-	-	-	245.127441524	0.022239167943299998	49.8	-0.6921324831463951	-	-	5.24639647764	4.60489380615	6.254449811180001	5.7937545755599995	5.2390671188499995	5.25936696909	5.28166950429	4.85590993771	6.01201774596	5.273048676459999	4.882951706	5.857700428759999	5.7832172986	5.645700729780001	5.469475320009999	5.658111654990001	6.26357275498	5.11396148754	5.98474935618	4.61641599889	5.27440148454
pos_3028	Glutaminylhistidine	谷氨酰组氨酸	metab_3027	B(ii)	0.0	46.9	-	-	-	HMDB0028799	M+H-2H2O	C11H17N5O4	3.33136666667	-	-	pos	-	-	-	-	Organic acids and derivatives	Carboxylic acids and derivatives	248.11183785	0.0467778944823	44.8	-8.34695541159335	104018-08-8	Amino acids, peptides, and analogues	4.61326416545	4.65934540444	5.121485568130001	4.9352661724699995	4.385901307619999	4.7449269809	5.10278642175	4.89484270206	4.82901958877	4.57247260509	4.91935586037	4.616354049630001	4.51667497429	4.749469872280001	4.39818694659	4.9021705225	5.02910031813	4.8973447850300005	4.80689931904	4.87770079586	4.66838553245
pos_3037	L-Formylkynurenine	L -甲酰犬尿氨酸	metab_3036	B(ii)	0.0	75.4	-	map01100;map00380;map01240	Metabolic pathways;Tryptophan metabolism;Biosynthesis of cofactors	HMDB0060485	M+H	C11H12N2O4	3.33665	代谢途径;色氨酸代谢;辅助因子的生物合成	C02700	pos	-	-	Metabolism;Metabolism;Metabolism	Global and overview maps;Amino acid metabolism;Global and overview maps	Organic oxygen compounds	Organooxygen compounds	237.08604231	0.037070082899199996	53.9	-3.9859212524042897	1022-31-7;_	Carbonyl compounds	6.8537361490699995	5.92308772027	6.86291506381	6.77110079112	7.0988767925300005	6.5577978550400005	6.72255800538	6.779926261259999	6.60562707592	6.320883546	6.69449077905	6.480474502790001	6.667364103300001	6.629952432890001	6.760746235830001	6.73009657267	7.18016616157	6.97367722582	7.04184086472	6.732305537409999	5.9607410743300004
pos_3038	3-(Quinolin-8-Ylcarbamoyl)-Acrylic Acid	-	metab_3037	B(i)	41.3	0.0	-	-	-	-	M+H	C13H10N2O3	3.33665	-	-	pos	-	-	-	-	-	-	243.075434612	0.05653124088769999	47.0	-4.06499061446761	-	-	5.96160225234	5.76389765625	6.25112593855	6.06043456792	5.933509405060001	5.791266083049999	6.1837350210699995	6.286574373230001	6.2626517923	5.60805095443	5.944843573759999	5.95680090837	6.12896001979	5.91650719076	6.1330286353600005	6.21439350846	6.21068872732	5.96003270105	6.02817268204	5.86116393734	6.1185802335399995
pos_3039	Gamma-Glu-Leu	-	metab_3038	B(i)	88.2	0.0	-	-	-	HMDB0011171	M+H	C11H20N2O5	3.33665	-	-	pos	-	-	-	-	Organic acids and derivatives	Carboxylic acids and derivatives	261.143403668	0.0273613202935	56.2	-4.20744583193888	2566-39-4	Amino acids, peptides, and analogues	6.51670329385	6.4400395671599995	6.82357424381	6.5160267878900004	6.285497664380001	6.40066007631	6.3234511317	6.10032672506	6.855231143869999	6.38421782511	6.78497748446	6.672909141130001	6.5647295339900005	6.40813678581	6.64661090569	6.8941822855699995	6.49396621673	6.544470307590001	6.47986974462	6.667770042409999	6.84620868149
pos_3047	Daphnetin	瑞香素	metab_3046	B(i)	36.1	0.0	-	-	-	-	M+ACN+H	C9H6O4	3.34196666667	-	C03093	pos	-	-	-	-	-	-	220.059550305	0.0309665292147	45.5	-4.9649644836866305	486-35-1	-	6.60626542232	5.564064924099999	6.59946330003	6.50709275621	6.81405656638	6.292785654199999	6.47808056868	6.52420243676	6.3265850534000005	6.04306242561	6.404298624909999	6.1987008588800006	6.404608420880001	6.35788069452	6.503758606130001	6.463576883689999	6.93563109285	6.721403057409999	6.76323686961	6.4505827374099995	5.54011140971
pos_3049	3-Hydroxy-2-[5-Nitro-2-(1-Pyrrolidinyl)Benzyl]Propanenitrile	-	metab_3048	B(i)	58.7	0.0	-	-	-	-	M+NH4	C14H17N3O3	3.34196666667	-	-	pos	-	-	-	-	-	-	293.159608796	0.054764370878499995	49.7	-4.3912520612517785	-	-	6.19627563181	5.56804002336	5.83437291765	4.34336314253	3.18931340917	5.83484201721	6.01996607653	4.94905312762	5.5250897313100005	5.671646975669999	3.56526483948	5.69913174852	5.69288794901	5.93507249222	6.428176651089999	6.083513860449999	6.35334833791	5.859675309630001	3.0774162409099994	3.8005524386800005	3.82840008689
pos_3052	L-Isoleucine	L-异亮氨酸	metab_3051	B(i)	71.0	0.0	drug:DB00167	map01100;map04978;map00280;map00290;map01210;map02010;map01230;map05131;map04974;map00970;map05230	Metabolic pathways;Mineral absorption;Valine, leucine and isoleucine degradation;Valine, leucine and isoleucine biosynthesis;2-Oxocarboxylic acid metabolism;ABC transporters;Biosynthesis of amino acids;Shigellosis;Protein digestion and absorption;Aminoacyl-tRNA biosynthesis;Central carbon metabolism in cancer	HMDB0000172;PW_C000112	M+H	C6H13NO2	3.34725	代谢途径;矿物质吸收;缬氨酸、亮氨酸和异亮氨酸降解;缬氨酸、亮氨酸和异亮氨酸生物合成;2-氧代羧酸代谢;ABC转运器;氨基酸生物合成;志贺菌病;蛋白质的消化和吸收;氨酰基tRNA生物合成;癌症的中心碳代谢	C00407	pos	Peptides	Amino acids	Metabolism;Organismal Systems;Metabolism;Metabolism;Metabolism;Environmental Information Processing;Metabolism;Human Diseases;Organismal Systems;Genetic Information Processing;Human Diseases	Global and overview maps;Digestive system;Amino acid metabolism;Amino acid metabolism;Global and overview maps;Membrane transport;Global and overview maps;Infectious disease: bacterial;Digestive system;Translation;Cancer: overview	Organic acids and derivatives	Carboxylic acids and derivatives	132.101338542	0.07398128923769999	51.8	-4.32169022623939	73-32-5	Amino acids, peptides, and analogues	4.99245522441	4.98674483285	5.06026623638	4.901132724569999	4.6688948449300005	4.87982643628	4.82218955433	4.79753360513	5.07966973139	4.88006340159	5.04201943947	5.0296873172800005	4.97554014763	4.81843534961	4.9177441992199995	5.12656086096	4.8009423857	4.96120648504	4.82755531674	4.984685310490001	5.15961020814
pos_3055	Metanephrine	间质肾上腺素	metab_3054	B(i)	54.5	0.0	-	map01100;map00350	Metabolic pathways;Tyrosine metabolism	HMDB0004063;PW_C002043	M+H	C10H15NO3	3.34725	代谢途径;酪氨酸代谢	C05588	pos	-	-	Metabolism;Metabolism	Global and overview maps;Amino acid metabolism	Benzenoids	Phenols	198.111681037	0.022928338552900003	48.7	-4.00161880512413	5001-33-2	Methoxyphenols	5.36417355202	5.11108878941	5.9104383165	5.40529905475	5.42091390613	5.21028366074	5.55564403829	5.71897774644	5.8604060924	5.219839807780001	5.41820526959	5.38734689727	5.634678535269999	5.20611532422	5.763815569330001	5.7634985603799995	5.860845608609999	5.538026414939999	5.506544766159999	5.42596617908	5.501069490980001
pos_3057	Aciclovir	阿昔洛韦	metab_3056	B(ii)	0.0	42.8	drug:DB00787	map04976	Bile secretion	HMDB0014925	M+Na-H2O	C8H11N5O3	3.34725	胆汁分泌	C06810	pos	-	-	Organismal Systems	Digestive system	Organoheterocyclic compounds	Imidazopyrimidines	230.0649725	0.24539828232799998	46.1	-1.87366336330944	59277-89-3	Purines and purine derivatives	4.86972899195	4.30174885063	5.0108864875	4.38878644617	4.2021083602	4.55357159358	4.6603393836	4.775849129630001	4.398070918819999	3.57755762567	3.77242621125	4.1628710563	4.842365725680001	4.82311913677	5.106835574830001	4.8173301432699995	5.48092777446	4.804869690299999	4.71804864691	4.56100019359	3.67558054194
pos_3062	Gln-His-His	-	metab_3061	B(i)	75.9	0.0	-	-	-	-	M+H	C17H24N8O5	3.34725	-	-	pos	-	-	-	-	-	-	421.194967106	0.0237682907411	50.7	1.7248701417735801	-	-	4.12239748647	3.04872817376	3.33447168712	3.1318634240400005	3.49860649884	3.06848226862	3.4396376603300007	5.75763239539	3.17043597117	2.9627256783	4.1480940151	3.07180812894	3.2222198720999997	3.43239386391	3.36870942077	3.3824818577900007	3.2268675731800003	3.87106482057	3.17398741923	5.3772093622599995	3.15264465991
pos_3064	Ethosuximide	乙琥胺	metab_3063	B(i)	59.3	0.0	drug:DB00593	-	-	HMDB0014731	M+H	C7H11NO2	3.35256666667	-	C07505	pos	-	-	-	-	Organoheterocyclic compounds	Pyrrolidines	142.085669623	0.020755072573400004	50.5	-4.14948650033094	77-67-8	Pyrrolidones	5.93744660337	6.16812808882	6.1600676104400005	6.11821498883	5.9933004126	5.9067184405	5.88169001523	6.37933786796	6.15845698236	5.78107067087	6.146492552840001	5.88465836799	6.02800954415	6.012466728150001	5.90032570257	6.054529893430001	5.98027651681	5.91738001636	6.11402032514	6.05156351494	6.401297345770001
pos_3079	N-Butanoyl-Dl-Homoserine Lactone	-	metab_3078	B(i)	50.1	0.0	-	-	-	-	M+H	C8H13NO3	3.35788333333	-	-	pos	-	-	-	-	-	-	172.096146393	0.056831675824499994	48.0	-3.93548218802041	-	-	5.25074942885	5.4454826789699995	5.61553517139	5.5101476883	5.67400246597	5.34397835339	5.155037825319999	5.49515823855	5.666098573130001	5.24031160299	5.29867205492	5.28574376112	5.29206940568	5.4844656467999995	5.47102587309	5.597637092439999	5.66367246575	5.278513545819999	5.844043697409999	5.65031567773	5.4518823233500004
pos_3083	Pimobendan	苯咪唑哒嗪酮	metab_3082	B(ii)	0.0	47.7	nonnatural	-	-	HMDB0256553	M+K	C19H18N4O2	3.35788333333	-	-	pos	-	-	-	-	Organoheterocyclic compounds	Benzimidazoles	373.10398071	0.0270387224037	44.0	-6.443964646277388	-	Phenylbenzimidazoles	6.03656050019	6.2263134431500005	5.8377270693	5.887543138530001	5.662628160260001	5.93870957392	5.578988116740001	6.31465594227	5.781420515030001	5.771963457509999	5.8724346099	5.822610210390001	6.11204451466	5.9396673055199996	5.61119114782	5.728968750780001	5.744031177719999	5.80437026829	5.70681486345	6.1789058177400005	6.01277576987
pos_3085	Epothilone C	埃博霉素C	metab_3084	B(ii)	0.0	69.9	nonnatural	-	-	HMDB0251875	M+K	C26H39NO5S	3.35788333333	-	C15694;_	pos	-	-	-	-	Phenylpropanoids and polyketides	Macrolides and analogues	516.220661766	0.0177275439351	49.3	5.467376995747322	-;_	Epothilones and analogues	5.55994343426	5.93165310821	5.3022805786900005	5.35340861626	4.4276818882099995	5.54529358265	4.9432019597300005	5.4356133798	5.32291761159	5.25004735127	5.12177487711	5.52557110743	5.65707290694	5.14428299463	4.68375871709	5.19535138417	4.47938997009	5.279471404190001	5.0529544925400005	5.32610638203	5.53986689386
pos_3101	Norvaline	正缬氨酸	metab_3100	B(i)	55.4	0.0	-	-	-	HMDB0013716	M+H	C5H11NO2	3.37376666667	-	C01799	pos	-	-	-	-	Organic acids and derivatives	Carboxylic acids and derivatives	118.085740845	0.042895117410900005	45.4	-4.391767348309459	760-78-1	Amino acids, peptides, and analogues	4.81055220388	4.69875257159	4.967645077669999	4.822521747250001	4.71233138619	4.76495697851	4.9471480158	4.92451309282	4.9425817184500005	4.7535889309099995	4.86659184149	4.82593990757	4.881081753769999	4.7987419738699995	4.7790283465900005	5.06032424138	5.10650748693	4.85646338935	4.845319390249999	4.84489022479	5.12856842629
pos_3106	Sudan I	苏丹红I	metab_3105	B(i)	45.4	0.0	-	map05204	Chemical carcinogenesis - DNA adducts	-;HMDB0258557	M+H	C16H12N2O	3.37905	化学致癌作用-DNA加合物	C19525;_	pos	-	-	Human Diseases	Cancer: overview	Benzenoids	Naphthalenes	249.101350965	0.0555205301473	47.4	-3.58121374143339	842-07-9;_	Naphthols and derivatives	5.10119281911	5.92099784711	5.99371742868	6.194220051059999	5.94471193023	5.841593982509999	5.78504386337	6.32363534161	6.05569869671	5.40525410482	5.52860737778	4.0974815712699995	5.37231647361	6.26409702346	6.53241304796	5.486104957339999	6.15170530538	5.14844075543	6.41242091459	6.60226907222	6.293973813380001
pos_3107	Luteolin	毛地黄黄酮	metab_3106	B(ii)	0.0	50.6	-	map01100	Metabolic pathways	HMDB0005800	M+NH4	C15H10O6	3.37905	代谢途径	C01514	pos	-	-	Metabolism	Global and overview maps	Phenylpropanoids and polyketides	Flavonoids	304.08325082	0.0460925431052	45.5	5.89849636742805	491-70-3;	Flavones	5.0855680008099995	5.18768596808	4.8005916132	4.85642860299	4.77499828657	5.06339226883	5.32701587948	4.3571573435	4.88732765192	5.06833776883	4.5449761258	4.7622194570300005	5.177425502819999	4.76295381691	4.785807814	5.0395473848400005	4.60581769875	5.04039650269	4.72234561067	4.51956526517	5.07418635419
pos_3115	Desacetyl-Alacepril	-	metab_3114	B(ii)	0.0	50.4	nonnatural	-	-	HMDB0251027	M+	C18H24N2O4S	3.38438333333	-	C21533;_	pos	-	-	-	-	Organic acids and derivatives	Carboxylic acids and derivatives	364.14325101199995	0.10744761527300001	45.5	-6.668336631007639	74259-08-8;_	Amino acids, peptides, and analogues	4.0642407908300004	5.171246238859999	5.26351813506	5.42833965406	5.1177318127	5.07248551986	5.10695306873	5.313993925969999	5.383523923169999	5.02067452686	3.53433257042	4.136815217900001	4.4446045855800005	5.5593135920300005	5.7921825481599996	4.69499100367	5.446491784430001	4.36715442269	5.70355744929	4.92048366287	5.51417252005
pos_3119	Indarubicin	去甲氧柔红霉素	metab_3118	B(i)	53.5	0.0	-	-	-	-	M+H	C16H10N2O2	3.3897	-	-	pos	-	-	-	-	-	-	263.080516617	0.0670575642207	46.4	-3.767575222640121	-	-	4.85573696789	5.32920079718	5.4785708604400005	5.510379524380001	5.5332799476	5.30837199618	5.2641630270099995	6.08945855404	5.43532758449	5.04819163303	4.94413731739	4.34098427161	5.03221780197	5.6099937646399995	5.77711506125	5.0394063963099995	5.677509163380001	4.95394737032	5.70551689446	6.21196240023	5.60476222304
pos_3126	1-(4-Chlorophenyl)-1-Phenyl-2-Pyridin-3-Ylethanol	-	metab_3125	B(i)	37.1	0.0	-	-	-	-	M+H	C19H16ClNO	3.39498333333	-	-	pos	-	-	-	-	-	-	310.102126644	0.0329602487741	38.8	9.085884527042381	-	-	4.97071214129	4.32227311687	5.17775677851	4.9414957161699995	5.29754996455	4.931295189669999	5.36667396479	5.59779391098	5.257982859609999	5.02501347784	5.42881304226	5.011455722119999	5.25557571265	5.1691532054	5.12307761946	5.43375529951	5.1875976992699995	5.22824149432	5.40499878784	5.31275092024	4.52555902685
pos_3131	3-Succinoylpyridine	3 -琥珀酰吡啶	metab_3130	B(i)	68.9	0.0	-	map01100;map00760;map05204;map00980	Metabolic pathways;Nicotinate and nicotinamide metabolism;Chemical carcinogenesis - DNA adducts;Metabolism of xenobiotics by cytochrome P450	HMDB0000992	M+H-2H2O	C9H9NO3	3.40028333333	代谢途径;烟酸和烟酰胺代谢;化学致癌作用-DNA加合物;细胞色素P450异生素代谢	C19569	pos	-	-	Metabolism;Metabolism;Human Diseases;Metabolism	Global and overview maps;Metabolism of cofactors and vitamins;Cancer: overview;Xenobiotics biodegradation and metabolism	Organic acids and derivatives	Keto acids and derivatives	144.043948427	0.10479368933399999	52.6	-2.46727122436227	4192-31-8	Gamma-keto acids and derivatives	4.2190821856900005	4.21454172562	4.55610152949	4.5240115122099995	4.528386156590001	4.30683967017	4.63019554223	4.87412449703	4.611577113469999	4.60556285249	4.4319301290099995	4.65031283757	5.11179884256	5.10946417012	5.2566250819	5.27192224933	5.35085249669	5.12300231456	4.4278931751199995	4.42758771781	4.483711785450001
pos_3135	4-(3,4-Dimethylphenyl)-1-Thia-4-Azaspiro[4.5]Decan-3-One	-	metab_3134	B(i)	40.5	0.0	-	-	-	-	M+H	C16H21NOS	3.40028333333	-	-	pos	-	-	-	-	-	-	276.14305747599997	0.0127504624437	44.4	5.07295998105829	-	-	5.813093802540001	6.03914560978	5.824483207949999	6.57374076814	5.6823856705699995	5.63004074801	5.98955515222	6.24318668136	6.53372860531	5.86174946806	5.782462906469999	5.807614319909999	5.897799891669999	6.504768620469999	5.97189787013	5.94724685696	5.882691824609999	5.756164915419999	5.86072502064	6.07066117758	6.35036016939
pos_3136	2-[3-(3,4,5-Trimethoxyphenyl)Propanoylamino]Acetic Acid	-	metab_3135	B(i)	49.8	0.0	-	-	-	-	M+H	C14H19NO6	3.40028333333	-	-	pos	-	-	-	-	-	-	298.125768664	0.174121495115	45.8	-9.238987535473461	-	-	4.819970742480001	4.88396749317	4.98612749852	5.39979826373	4.5166168978300005	4.62435082828	4.89949779246	4.90017361157	5.34903765261	4.81331254226	4.123789238440001	4.93458118176	4.92135375186	5.35943104255	4.76699230885	5.07049141321	4.913717585440001	4.76303350435	4.76033964025	4.60159093462	5.20548542281
pos_3141	Arginylphenylalanine	精氨酰苯丙氨酸	metab_3140	B(ii)	0.0	51.5	-	-	-	HMDB0028716	M+H-2H2O	C15H23N5O3	3.4056	-	-	pos	-	-	-	-	Organic acids and derivatives	Carboxylic acids and derivatives	286.16380491	0.042809442467999996	45.8	-7.571360597407239	2047-13-4	Amino acids, peptides, and analogues	5.136073703459999	5.14627566344	5.3130417228199995	5.45382761641	5.112411285109999	5.041837670880001	5.04803015494	5.48151406029	5.51365372786	4.97746749687	5.3698545500199995	5.03169752378	4.9855046000300005	5.2401116079	4.92372538086	5.34635588122	5.09272732475	4.92875583879	5.145447084690001	5.24922688918	5.63398828341
pos_3143	Phe-Asp-Met	-	metab_3142	B(i)	46.1	0.0	-	-	-	-	M+H	C18H25N3O6S	3.4056	-	-	pos	-	-	-	-	-	-	412.15732643	0.038385363330099995	45.3	8.86171941064929	-	-	5.4487781140400005	5.15281682136	6.038394908200001	5.4837647490100005	5.83205785499	5.26849235144	4.8240030545599994	5.6240783816499995	5.3600266993800005	5.0869505656400005	6.039158522	5.58013186227	5.5813917673899995	5.20227588126	5.68553361074	5.3266772608499995	5.758915068080001	5.526644102490001	5.47519149305	5.22903717877	5.27192251863
pos_3149	Asp Phe Ala	天冬氨酸 苯丙氨酸 丙氨酸	metab_3148	B(i)	73.2	0.0	-	-	-	-	M+H	C16H21N3O6	3.41091666667	-	-	pos	-	-	-	-	-	-	352.147364446	0.0441333402066	50.7	-8.39370659268955	-	-	5.52399914096	5.656053632819999	5.69955873755	5.657574423580001	5.35185554211	5.46473757605	4.74271783611	5.1336612827599994	5.41547845258	5.41430733949	5.370868532109999	5.38451735185	5.64865290781	5.52960087891	5.51960213316	5.60646908494	5.587548679759999	5.488254283659999	5.59313424985	5.63294309799	5.9325111646
pos_3153	1H-Indene-1,2(3H)-Dione	-	metab_3152	B(ii)	0.0	57.9	nonnatural	-	-	HMDB0244733	M+H	C9H6O2	3.41623333333	-	-	pos	-	-	-	-	Benzenoids	Indanes	147.043523357	0.0518188672145	50.2	-3.6463898803434094	-	Indanones	4.65593627891	5.28403134386	4.54571205146	4.76953294147	4.50790025714	5.60264410839	5.1837935889199995	4.8517711606	5.43840594207	5.295475595169999	4.99488633814	5.336049759690001	5.55618482182	5.2519846349199995	4.99020686987	5.313525944599999	4.85535636902	5.518083852819999	5.29559615562	4.82623882671	5.91917711276
pos_3155	(3S)-3-(Benzyloxy)-L-Aspartic Acid	-	metab_3154	B(ii)	0.0	50.8	nonnatural	-	-	HMDB0250058	M+H-H2O	C11H13NO5	3.41623333333	-	-	pos	-	-	-	-	Organic acids and derivatives	Carboxylic acids and derivatives	222.075234469	0.0288564223228	48.3	-3.55446869211155	-	Amino acids, peptides, and analogues	4.532246841969999	4.99197187149	4.7885682067	4.67749749578	4.496596652219999	5.3717453737900005	5.00782567777	4.79379180904	5.2605077080900005	5.11695469318	4.89118040888	5.14296082274	5.3426856764199995	5.08058650373	4.862789223319999	5.1449708568800006	4.87862985786	5.32423495109	5.189657940280001	4.950265654030001	5.65047905229
pos_3157	Histidyllysine	-	metab_3156	B(ii)	0.0	48.0	-	-	-	HMDB0028890	M+H	C12H21N5O3	3.41623333333	-	-	pos	-	-	-	-	Organic acids and derivatives	Carboxylic acids and derivatives	284.169149487	0.17994342563700003	46.4	-9.06364268729534	37700-85-9	Amino acids, peptides, and analogues	4.913669674009999	4.87130725226	4.79580214049	4.83213082212	4.68944140157	4.92209313215	4.87814893691	3.42692938302	4.70643312082	4.9770888401199995	3.93897284873	4.94751575424	4.86537397331	4.7694437902999995	4.72755310273	4.7440764144	4.50858516009	4.87285146306	4.70278997372	4.25530988003	4.29013732094
pos_3160	Asp Gly Phe	天冬氨酸 甘氨酸 苯丙氨酸	metab_3159	B(i)	84.6	0.0	-	-	-	-	M+H	C15H19N3O6	3.41623333333	-	-	pos	-	-	-	-	-	-	338.133749621	0.07894999463930001	55.1	-2.70566111162319	-	-	5.29036655363	5.602893451799999	5.8134092186599995	5.781580045009999	5.37241220303	5.482208035369999	5.760280743430001	5.630931557749999	5.82470243474	5.20961729788	5.82085422892	5.4787215725800005	5.53752405861	5.6621123860800004	5.549751935009999	5.9030794780999996	5.67839894253	5.60882575321	5.85269989418	5.54015024533	6.16190543637
pos_3161	Methyl Helianthenoate A Glucoside	-	metab_3160	B(ii)	0.0	60.0	-	-	-	HMDB0040899	M+K	C19H24O8	3.41623333333	-	-	pos	-	-	-	-	Lipids and lipid-like molecules	Fatty Acyls	419.106870565	0.0731374011029	49.1	-8.957693727583859	152230-54-1	Fatty acyl glycosides	6.06597040026	5.642703610060001	6.02210277694	5.7164152836	6.073509166619999	5.2656590450400005	4.90817393504	5.91711196189	5.58582821247	4.97130475815	5.660124951819999	5.7238930111599995	6.01228998832	5.743987883080001	6.02858557487	5.76384944835	6.0463220376499995	5.32425766188	6.109164251619999	5.54219716684	5.88198394697
pos_3180	2-Octenedioic Acid	-	metab_3179	B(ii)	0.0	41.7	-	-	-	HMDB0000341	M+H-2H2O	C8H12O4	3.43215	-	-	pos	-	-	-	-	Lipids and lipid-like molecules	Fatty Acyls	137.059117955	0.07422101157460001	45.9	-3.4169570931729196	5698-50-0;	Fatty acids and conjugates	4.62207118003	4.79148613987	4.84569338581	4.99393062646	4.61899616371	4.6549567213	4.73414485302	4.96972241925	5.03243559828	4.52127598496	4.52664655317	4.61438783882	4.71226027423	4.87948039507	4.70425153625	4.811878360430001	4.8408842308099995	4.64595722064	4.73203010601	4.6686521084	5.02830864548
pos_3187	10-Hydroxy-2-Oxabicyclo[6.2.2]Dodeca-1(10),8,11-Trien-3-One	-	metab_3186	B(ii)	0.0	46.3	-	-	-	HMDB0255348	M+NH4	C11H12O3	3.43745	-	-	pos	-	-	-	-	Benzenoids	Phenols	210.111659812	0.076249442263	46.9	-4.216820484042899	-	1-hydroxy-4-unsubstituted benzenoids	5.14830919687	5.015738680899999	5.74235226945	5.63080558418	5.75665744176	5.24634006432	5.646544813759999	5.52052208652	5.66571635673	5.415806471310001	5.922755384759999	5.563034764480001	5.42331465711	5.35583846009	5.60681269816	5.9942602779400005	5.70393901181	5.38970867016	5.85622008682	5.55723724877	5.454312376
pos_3196	Kynurenic Acid	犬尿喹啉酸	metab_3195	B(i)	91.9	0.0	drug:DB11937	map01100;map00380	Metabolic pathways;Tryptophan metabolism	HMDB0000715;PW_C000566	M+H	C10H7NO3	3.44803333333	代谢途径;色氨酸代谢	C01717	pos	-	-	Metabolism;Metabolism	Global and overview maps;Amino acid metabolism	Organoheterocyclic compounds	Quinolines and derivatives	190.049055023	0.0185862905761	57.2	-4.30853490480721	492-27-3	Quinoline carboxylic acids	6.599866626919999	6.675059243230001	7.0692019876300005	7.011481971499999	6.97247432375	6.52650457271	6.9294635716999995	7.339144967210001	6.88312294528	6.4404502088	6.98158585754	6.58063709598	6.501239035669999	6.8483193272300005	6.893297478330001	7.14720847603	6.77353718403	6.61101422528	6.8411168306	6.950840756619999	6.94788858651
pos_3198	5-[1-Carboxy-2-(Trimethylazaniumyl)Ethoxy]-5-Oxopentanoate	-	metab_3197	B(ii)	0.0	48.5	nonnatural	-	-	HMDB0247852	M+	C11H19NO6	3.44803333333	-	-	pos	-	-	-	-	Organic acids and derivatives	Carboxylic acids and derivatives	261.122496104	0.04433673997359999	46.9	4.8168157416104815	-	Tricarboxylic acids and derivatives	5.81021133038	6.26269878801	5.94758711768	5.81639869861	5.77028616239	5.44043036168	5.581229497610001	5.57590687181	5.628618744040001	5.725260344930001	5.26228021253	5.332197413319999	5.73885466641	5.61427644794	5.69408663372	5.58507379149	5.65040708493	5.437707216900001	5.686727407969999	5.83527962938	6.96679364162
pos_3209	Benzenebutanoic Acid, Alpha-(Acetylamino)-2-Amino-Gamma-Oxo-	-	metab_3208	B(ii)	0.0	76.6	-	-	-	HMDB0245586	M+H	C12H14N2O4	3.4533	-	-	pos	-	-	-	-	Organic acids and derivatives	Carboxylic acids and derivatives	251.10151975099998	0.0238595725974	53.8	-4.45277350713892	-	Amino acids, peptides, and analogues	7.515051784930001	6.78344692669	7.50338546623	7.38658284016	7.985588502080001	7.4098256338	7.39478628108	7.51832627421	7.337565061289999	7.1701571378399995	7.4618911048	7.317850469489999	7.401804735680001	7.377996924550001	7.63868929607	7.46338982048	7.867589990599999	7.56453671873	7.721357290860001	7.6313425421300005	6.966894717789999
pos_3210	12H-Quinoxalino[2,3-B][1,4]Benzoxazine	-	metab_3209	B(i)	51.1	0.0	-	-	-	-	M+NH4	C14H9N3O	3.4533	-	-	pos	-	-	-	-	-	-	253.107021058	0.025769529869900002	47.3	-5.81259990599175	-	-	5.6748021070000005	4.94599176459	5.6951632848800005	5.52399562523	6.08580446768	5.570422325040001	5.52712650908	5.68350010508	5.50842656013	5.28407140883	5.61254451233	5.451205732719999	5.56320498901	5.52225218649	5.7620052997	5.68059409778	5.99545304601	5.72607741898	5.85713300417	5.7649701984099995	5.168334794680001
pos_3218	Octanedioylcarnitine	辛烷二酰基肉碱	metab_3217	B(ii)	0.0	61.6	-	-	-	HMDB0241733	M+H	C15H27NO6	3.45858333333	-	-	pos	-	-	-	-	Lipids and lipid-like molecules	Fatty Acyls	318.189804273	0.0841223729293	50.8	-4.12929979872364	-	Fatty acid esters	6.24197746548	6.17544138114	6.52448558648	6.398312831599999	4.54526508084	6.38460348612	6.24575992663	5.48805858727	6.47893706201	6.30137058676	5.06886638387	6.35285099255	6.33939834171	6.40187502612	6.46120087506	6.774590978969999	6.759177784739999	6.35901798809	6.00470107283	5.15002357982	5.73849785902
pos_3219	Peg N7	-	metab_3218	B(i)	96.7	0.0	-	-	-	-	M+NH4	C14H30O8	3.45858333333	-	-	pos	-	-	-	-	-	-	344.22656237900003	0.016986909019	58.0	-4.0806059507142205	-	-	6.0310228849900005	7.1345898852	5.85973785541	7.012771589550001	5.83857093459	5.96586984641	6.7832194449	4.92756171264	5.94942941571	6.19414184941	5.63648176743	5.97056179671	6.02053385528	6.94976702244	6.00352700867	6.05003120586	5.62187924748	6.65634725457	6.726333631469999	5.4276726925	5.747386521599999
pos_3231	Oleuropein	橄榄苦苷	metab_3230	B(ii)	0.0	67.6	-	-	-	HMDB0035872	M+H-H2O	C25H32O13	3.46393333333	-	C09794;_	pos	-	-	-	-	Lipids and lipid-like molecules	Prenol lipids	523.177434313	0.166985301615	49.8	-6.60611200676211	32619-42-4	Sesquiterpenoids	5.905344782949999	4.9907942728400005	5.77402486087	5.6420643932	6.20733424447	5.7765571295099996	5.71392367096	4.62369170254	5.526227592130001	5.541944009830001	4.5943221005699995	5.68055413141	5.62674640447	5.6682163771	5.91420103153	5.61937727347	6.075632640529999	5.9083992853	6.1223474929499995	5.10627416886	4.89851118821
pos_3239	3-[1-(2-Carboxyethyl)-1H-Benzo[D]Imidazol-2-Yl]Propanoic Acid	-	metab_3238	B(i)	58.4	0.0	-	-	-	-	M+H	C13H14N2O4	3.4745	-	-	pos	-	-	-	-	-	-	263.101538488	0.011188396943700002	49.6	-4.1774130464093195	-	-	5.1534422942800004	5.14644871096	5.32700884541	5.24450777399	4.94720088802	5.10049304145	5.39119033473	5.21602455014	5.59622630191	5.1308924636699995	4.87233326322	5.2291118369400005	5.58514582887	5.54496545013	5.4517892238800005	5.78006085696	5.717649762080001	5.754603363509999	5.32072774316	4.75060310919	5.12231670638
pos_3241	Proteinase Inhibitor E 64	-	metab_3240	B(i)	82.5	0.0	-	-	-	-	M+H	C15H27N5O5	3.4745	-	C01341	pos	-	-	-	-	-	-	358.20594471699997	0.005344980972479999	54.3	-7.140801866936082	66701-25-5	-	5.66029208341	7.191407571189999	5.57402343101	7.110128745510001	5.59787392889	5.5477840898399995	6.96031660498	5.0970236913099995	5.66874793957	5.78978132227	5.640252749169999	5.34817261216	5.768195786690001	7.0877598609	5.624306643860001	6.0595554709399995	5.0998914956300005	6.76818110512	6.67649139262	5.021103231680001	5.37788629744
pos_3243	6-(3-Benzoyloxy-2-Hydroxypropoxy)-3,4,5-Trihydroxyoxane-2-Carboxylic Acid	-	metab_3242	B(i)	39.1	0.0	-	-	-	-	M+NH4	C16H20O10	3.4745	-	-	pos	-	-	-	-	-	-	390.137883314	0.0766953145897	45.2	-4.270435804665721	-	-	5.49634638059	5.1533535302999995	5.31049394745	5.32834210648	5.0906922245	5.31567120177	5.4016405683599995	4.28466682104	5.16634432252	5.41298999898	4.7885250249	5.046120134830001	5.52550798293	5.92641160718	5.4580512726	5.313986327149999	5.91382814994	5.45410950967	5.22784915463	4.902019075259999	5.10884574629
pos_3245	Difluorodeoxyuridine	二氟脱氧尿苷	metab_3244	B(ii)	0.0	57.5	-	-	-	HMDB0251268	M+H	C9H10F2N2O5	3.4798	-	-	pos	-	-	-	-	Nucleosides, nucleotides, and analogues	Pyrimidine nucleosides	265.063051268	0.0087162029318	50.9	-0.0114829582704968	-	Pyrimidine 2''-deoxyribonucleosides	5.41129202477	5.23131827415	5.91317100961	5.735897980680001	5.6298041770200005	4.97423615556	5.46721320539	5.24509149274	5.68926463435	5.1087469291500005	5.7161841776	5.375355497749999	5.38104005356	5.468840076549999	5.40671151253	5.58807172515	5.823821811869999	5.2820492454800005	5.779532614680001	5.127638232180001	5.785317623069999
pos_3246	Siguazodan	-	metab_3245	B(ii)	0.0	58.4	nonnatural	-	-	HMDB0258290	M+H	C14H16N6O	3.4798	-	-	pos	-	-	-	-	Organoheterocyclic compounds	Diazines	285.143269662	0.0864732047069	47.3	-9.030565253330481	-	Pyridazines and derivatives	5.5465726177	5.415666942250001	5.81236328037	5.99785028784	5.36834947145	5.42564160556	5.28892754935	5.24695972325	5.30003722161	5.1993761696	5.10456116958	5.12149092816	5.0095851395599995	5.123791391459999	4.85091334117	5.34184468863	4.58981198531	4.84566406488	5.427679354380001	4.4329143992699995	5.34455173895
pos_3248	Thr-Ala-Tyr	-	metab_3247	B(i)	47.8	0.0	-	-	-	-	M+NH4	C16H23N3O6	3.4798	-	-	pos	-	-	-	-	-	-	371.191180555	0.10101880269300001	45.0	-3.76726972935445	-	-	5.16015933145	5.107234424940001	5.3300643569999995	5.309134832890001	5.22381836136	5.0606299159	5.62432709042	5.30451494474	5.22359740841	4.94318788286	5.39397198941	4.967944827719999	5.07791711074	5.08372240874	5.12797803136	5.33618924367	4.9069462034699995	4.8832099444	5.36060688156	5.239126730440001	5.4298402046200005
pos_3255	3-Acetyl-4-Hydroxy-2-Quinolone	-	metab_3254	B(i)	98.3	0.0	-	-	-	-	M+H	C11H9NO3	3.48508333333	-	-	pos	-	-	-	-	-	-	204.064586619	0.10124182397399999	56.9	-4.59457146227586	-	-	4.18470453564	4.070020242119999	5.0943771908199995	4.674669220169999	4.938432887619999	5.085465868369999	5.407562184290001	4.5647844188599995	5.2431390345399995	4.7690032344599995	4.72389539572	4.6893139269	4.67975738519	4.76424470934	4.46381687938	4.76808142796	4.90024807856	4.58295191773	4.89530104556	4.94019607364	4.783360642880001
pos_3259	Azasetron	阿扎西隆	metab_3258	B(ii)	0.0	54.3	nonnatural	-	-	HMDB0248768	M+H	C17H20ClN3O3	3.48508333333	-	-	pos	-	-	-	-	Organoheterocyclic compounds	Benzoxazines	350.12689392199997	0.0972827906192	44.2	0.8543646708002651	-	Benzoxazinones	3.38335910204	3.05755042768	5.09637730678	5.4447239098699995	4.24527609071	5.01950690356	5.477958301830001	4.52587852691	4.914820500319999	5.31589233655	4.77694560204	4.52306139948	3.7789622752699996	5.152641815280001	3.13445991543	4.0924158967199995	4.694561498180001	5.5494125070099996	5.993902437490001	4.82768841963	5.21420067884
pos_3264	N-Methylphenylalanine	N -甲基苯丙氨酸	metab_3263	B(i)	64.2	0.0	-	-	-	HMDB0029224	M+NH4	C10H13NO2	3.49036666667	-	-	pos	-	-	-	-	Organic acids and derivatives	Carboxylic acids and derivatives	197.12766235900003	0.0281395615031	51.2	-4.421306259316348	-	Amino acids, peptides, and analogues	5.9202031511	5.66293768643	6.29111691686	6.10621301407	5.7821825063	5.874240143119999	6.409121463480001	6.0037478746	6.81551567824	6.32434140436	5.99306220949	6.482404792430001	6.29747712051	6.21101173799	6.091236324930001	6.40391623446	6.5037638630900005	6.2788949159000005	6.10760705916	5.9254803465600006	6.12908580182
pos_3274	Ah 6809	-	metab_3273	B(i)	50.7	0.0	-	-	-	-	M+NH4	C17H14O5	3.49565	-	-	pos	-	-	-	-	-	-	316.12017712	0.041874805042500005	44.0	7.474544729290738	-	-	5.2200695784699995	4.855814409780001	5.26925673671	4.6687128014	4.35061392434	5.15392232761	5.82344054795	4.42725307368	5.4837696329100005	5.30843045659	4.65628880459	5.561713168940001	5.49695890202	5.43916793912	5.82446894135	5.67513848199	5.9332911489999995	5.49427035805	4.33969087851	4.67267014203	5.29982090867
pos_3285	7-Deoxyechinosporin	7-脱氧棘孢菌素	metab_3284	B(i)	84.2	0.0	-	-	-	-	M+H	C10H9NO4	3.5062	-	-	pos	-	-	-	-	-	-	208.05961192599997	0.020008056916	55.7	-3.9713367561131	-	-	6.217313336830001	6.05090353346	6.70496857863	6.457539559419999	6.33861883114	6.17845214038	6.473086974959999	6.44708769235	6.537374090219999	6.014200022560001	6.45774268031	6.2984846212	6.27410851439	6.118894088769999	6.40936421145	6.6511300999300005	6.40765053143	6.270729806830001	6.40165042992	6.149937786440001	6.351203999019999
pos_3302	Ethyl Maltol	-	metab_3301	B(ii)	0.0	47.5	-	-	-	HMDB0031735	M+ACN+H	C7H8O3	3.51676666667	-	C20362	pos	-	-	-	-	Organoheterocyclic compounds	Pyrans	182.080463738	0.0248767237947	48.1	-5.040491311058821	4940/11/8;4940-11-8	Pyranones and derivatives	5.7581033355499995	5.75801066108	5.497616035580001	5.643557292200001	5.935114518230001	5.8687635063400005	5.19687326	5.298892587819999	5.2987958443	5.702739836619999	5.33972190081	5.37117632145	5.95954438681	6.05017317508	5.75814213701	5.533025713330001	6.07257297004	5.721637992050001	5.11110297996	5.47372772406	5.2842352538699995
pos_3306	Jwh 018 N-Pentanoic Acid Metabolite	-	metab_3305	B(i)	55.6	0.0	-	-	-	-	M+H	C24H21NO3	3.51676666667	-	-	pos	-	-	-	-	-	-	372.163754607	0.0195769884062	46.5	11.6788711724205	-	-	5.52320658487	5.14564820987	5.95905881046	5.81272599163	5.762021245720001	5.80070895745	5.11516111316	6.08083504136	6.01507609732	5.554997651930001	6.21214593113	5.66665999068	5.98747463216	5.58079881826	5.61300421036	6.32889893435	6.320762552530001	5.68408939884	5.6697778858	5.417716856830001	5.10336942122
pos_3314	Citreoviridin	黄绿青霉素	metab_3313	B(i)	81.2	0.0	-	-	-	-;HMDB0250305	M+Na	C23H30O6	3.52205	-	C16766;_	pos	-	-	-	-	Organoheterocyclic compounds	Pyrans	425.19325298300004	0.0711861344817	54.0	-0.513112430393846	25425-12-1;_	Pyranones and derivatives	5.58528454791	4.93682903536	4.44512954944	4.80689231367	4.94885022079	5.2153105472300005	5.95313093049	3.95492935439	5.20226914379	5.1198067088300006	4.81486438994	5.27919764531	5.274284690819999	5.43732585173	5.67470917378	5.9279616420200005	5.31638587197	5.46814880907	4.16670790916	4.6934429713	4.17977750061
pos_3317	4-Piperidinecarboxamide	-	metab_3316	B(i)	62.5	0.0	-	-	-	-	M+H	C6H12N2O	3.52733333333	-	-	pos	-	-	-	-	-	-	129.101711852	0.17078564937899998	50.1	-4.1187723358880195	-	-	4.13442907843	3.74179769939	4.977871884740001	4.77243653066	4.094845672869999	3.87699477047	4.45208950299	4.87557739518	4.7483119576699995	4.27007013334	4.523285518490001	4.24558338973	4.5603390695999995	4.15051665672	4.1669109912	4.18199554423	4.46177155691	4.50227685899	4.5917206965699995	5.0126415821900006	4.66436604023
pos_3318	Oxyquinoline	-	metab_3317	B(i)	83.1	0.0	drug:DB11145	-	-	-	M+H	C9H7NO	3.52733333333	-	C19434	pos	-	-	-	-	-	-	146.05944096	0.025285464370400003	53.7	-4.13174206649432	148-24-3	-	6.711114628350001	6.90967369526	6.6298482310599995	6.972740485780001	7.07917548361	6.6106023801100005	6.70792512737	6.29636606096	6.56197441083	6.572044095419999	6.73755369018	6.127796287890001	5.99446041721	6.883518753500001	6.5062926048800005	6.594859785730001	5.47853742211	6.04024736988	6.96647423781	7.0493125786199995	6.442473935040001
pos_3320	2-Methyl-3-Pyrimidin-2-Yl-Propionic Acid	-	metab_3319	B(i)	61.6	0.0	-	-	-	-	M+H	C8H10N2O2	3.52733333333	-	-	pos	-	-	-	-	-	-	167.080843442	0.038989822117800006	50.6	-3.977496544748621	-	-	5.30161275577	5.0438065632599995	5.68651876258	5.44079798891	5.64320532623	5.34155114687	5.31023846123	5.59225801238	5.66261695144	5.15106567069	5.47536214635	5.30365993545	5.5384886486300005	5.625476655369999	5.650982591830001	5.704544464369999	5.979717033119999	5.5427724646300005	5.704821001109999	5.562254600499999	5.50608292138
pos_3321	Valylhydroxyproline	缬氨酸羟脯氨酸	metab_3320	B(ii)	0.0	51.9	-	-	-	HMDB0029128	M+H-2H2O	C10H18N2O4	3.52733333333	-	-	pos	-	-	-	-	Organic acids and derivatives	Carboxylic acids and derivatives	195.112041217	0.024266282291799997	48.6	-3.3151682581390096	90965-79-0	Amino acids, peptides, and analogues	5.57149936831	5.29338383372	6.39021493209	5.75842148493	6.12953159676	5.50190664133	6.1631323926	6.60516199711	5.92085599804	5.364118943309999	6.4856535968	5.949531425319999	5.92197749184	5.613069011830001	6.00685588069	5.881661916900001	6.25758663868	5.870566683580001	5.7332761648	5.96589757612	5.8984228522399995
pos_3322	N-Nonanoylglycine	N -壬酰甘氨酸	metab_3321	B(ii)	0.0	42.6	-	-	-	HMDB0013279	M+H	C11H21NO3	3.52733333333	-	-	pos	-	-	-	-	Organic acids and derivatives	Carboxylic acids and derivatives	216.158577958	0.08578244879289999	45.9	-3.9135595479062895	-	Amino acids, peptides, and analogues	5.0452816475199995	4.7068947221699995	5.298554749719999	5.08013906047	5.00667050102	4.643569015280001	4.83426959122	5.18622470376	5.24118471805	4.41955562005	4.647962552219999	4.57074329486	4.7917460394099995	4.56517462638	4.98071957238	5.14403654071	5.09197430436	4.61665426118	5.0346380221	4.80907172746	4.98091477429
pos_3324	4-(3-Methoxyphenyl)-4-Methyl-2,6-Dioxopiperidine-3,5-Dicarbonitrile	-	metab_3323	B(i)	57.3	0.0	-	-	-	-	M+NH4	C15H13N3O3	3.52733333333	-	-	pos	-	-	-	-	-	-	301.12823399999996	0.139607224597	49.8	-4.53140016526386	-	-	4.04238456541	4.35535846046	4.5687887819199995	4.36172662535	4.5668699371	4.42039218549	4.3570806309900005	4.48365912314	4.1568821177099995	4.15978476247	4.45415331142	4.25863037608	4.6849938733	4.47123186671	4.554801100530001	4.97276631102	4.71518823499	4.60604717681	4.72582617146	4.548662745080001	5.623489341919999
pos_3326	5-(4-Fluorophenyl)-3-[1-[(3-Fluorophenyl)Methyl]Triazol-4-Yl]-1,2,4-Oxadiazole	-	metab_3325	B(i)	62.6	0.0	-	-	-	-	M+H	C17H11F2N5O	3.52733333333	-	-	pos	-	-	-	-	-	-	340.101305274	0.016168385772599998	50.9	2.54327152124359	-	-	6.94703611562	7.1635403851	6.883153097669999	7.153239996569999	7.25366969856	6.8499332779	6.89075025714	6.284034220619999	6.82000041497	6.805565769019999	6.82666894651	6.41744378495	6.360965461519999	7.11383451854	6.732157812540001	6.83770663926	6.23437303745	6.3344582535	7.16990545777	7.01286826983	6.67078146296
pos_3329	6,7-Dimethoxy-2-(4-Phenylphenyl)-1,9B-Dihydropyrazolo[1,5-B]Isoindol-5-One	-	metab_3328	B(i)	35.8	0.0	-	-	-	-	M+H	C24H20N2O3	3.52733333333	-	-	pos	-	-	-	-	-	-	385.15925198800005	0.040673803503	43.1	11.930436130815401	-	-	6.7214948331099995	6.89310104264	6.36844160023	6.781005668069999	6.944729056799999	6.70375299418	6.57199735203	5.950264407640001	6.347044963180001	6.68132986209	6.17564380528	6.143406236830001	6.03978684303	6.85084834676	6.47895145515	6.298573406819999	5.57283736586	6.10167234181	6.714545695680001	6.98821005359	6.09548881328
pos_3340	5-Hydroxyindoleacetylglycine	5 -羟基吲哚乙酰甘氨酸	metab_3339	B(ii)	0.0	70.5	-	map00380	Tryptophan metabolism	HMDB0004185	M+H	C12H12N2O4	3.53265	色氨酸代谢	C05832	pos	-	-	Metabolism	Amino acid metabolism	Organic acids and derivatives	Carboxylic acids and derivatives	249.08601563	0.0671734657038	52.6	-3.9006609895472097	-;_	Amino acids, peptides, and analogues	5.90296127576	5.76792901096	5.97543479914	5.7570838040400005	6.202221585519999	5.94685286844	5.534467842130001	6.355694078969999	5.78049066902	5.65734798585	6.15235849753	5.44646483614	5.79919533982	5.79332860554	5.476605892519999	5.90252624083	5.66282002778	5.6266534232300005	6.245085930580001	6.25322242002	6.26746979956
pos_3341	(8Ar)-2-Methyl-7-(2-Pyrazinylcarbonyl)Hexahydroimidazo[1,5-A]Pyrazin-3(2H)-One	-	metab_3340	B(i)	44.9	0.0	-	-	-	-	M+H	C12H15N5O2	3.53265	-	-	pos	-	-	-	-	-	-	262.127408516	0.059129259993000005	44.4	-9.35445905948423	-	-	5.5280269854799995	5.94527326564	5.4489418471599995	5.82212057867	5.71760884027	5.25695991045	5.90895832145	6.262104626240001	6.03360823655	5.42746880996	5.692777725730001	5.46051708844	5.61640997	5.61316063848	6.187543067819999	5.648446750240001	5.406514602580001	5.42247054619	5.7556096852400005	6.190614503940001	6.2580825408
pos_3359	Asparaginylarginine	天冬酰胺精氨酸	metab_3358	B(ii)	0.0	55.2	-	-	-	HMDB0028725	M+CH3OH+H	C10H20N6O4	3.5432833333300002	-	-	pos	-	-	-	-	Organic acids and derivatives	Carboxylic acids and derivatives	321.19088494700003	0.0199161751499	48.3	9.68444869606577	2478-01-5	Amino acids, peptides, and analogues	6.47858656512	6.02364717278	5.6420142131099995	5.70027579034	3.97604723995	6.0276918407	6.40293731257	4.36226836394	5.909257309990001	6.05856285006	4.357178381630001	6.02968683174	5.95953406041	6.283709540069999	6.935726348060001	6.09903641555	6.217318736209999	6.28991252549	4.5771071881	3.50563428818	3.9856981116300005
pos_3370	Nona-3,7-Dienedioylcarnitine	-	metab_3369	B(ii)	0.0	48.6	-	-	-	HMDB0241773	M+H	C16H25NO6	3.54858333333	-	-	pos	-	-	-	-	Lipids and lipid-like molecules	Fatty Acyls	328.17440627400003	0.0280283078884	47.2	-3.23283815210995	-	Fatty acid esters	5.1533820407099995	5.68539249908	5.13480528928	5.15487804358	3.95422385681	5.3454626439899995	5.285431029680001	4.20575001933	5.35519658013	5.376453637230001	4.930929235880001	5.3598524345	5.24274972915	5.12183499621	5.339375100990001	5.503713255040001	4.9407796179000005	5.08678741541	4.18804143561	4.672832995159999	4.60134985754
pos_3371	Fluocortolone	氟考龙	metab_3370	B(ii)	0.0	52.1	nonnatural	-	-	HMDB0252351	M+Na-H2O	C22H29FO4	3.54858333333	-	-	pos	-	-	-	-	Lipids and lipid-like molecules	Steroids and steroid derivatives	381.18632087199995	0.0121597830477	47.6	5.6571387593407305	-	Hydroxysteroids	6.0737492275600005	6.498767292509999	6.13477245278	6.282702974789999	5.770027496059999	6.21615670098	6.353143842250001	6.008663478330001	6.292158133430001	6.0265840082599995	5.82050552775	6.135228463430001	6.307286948230001	6.33210578821	6.16860445803	6.32468166361	6.247509365700001	6.27362017166	6.24638819536	5.76213595253	6.635280399959999
pos_3377	4-Methyl-2-Phenyl-2,3-Dihydropyran-6-One	-	metab_3376	B(i)	40.0	0.0	-	-	-	-	M+H	C12H12O2	3.5539	-	-	pos	-	-	-	-	-	-	189.09019079700002	0.0857221414634	44.5	-4.3345557667759005	-	-	4.44152152647	3.86315266289	4.67849703315	4.576441484719999	4.92099425583	4.591618185940001	4.2165797736199995	4.91666235441	4.70138391483	4.085442172900001	4.64200781173	4.38728224923	4.58303641269	4.45462477738	4.44014292246	4.76758469984	4.73796267615	4.59001579551	4.6765372101	5.14832761612	4.45054409291
pos_3380	2-Methylbutyroylcarnitine	2 -甲基丁酰肉碱	metab_3379	B(i)	85.7	0.0	-	-	-	HMDB0000378;LMFA07070034	M+H	C12H23NO4	3.5539	-	-	pos	-	-	-	-	Lipids and lipid-like molecules	Fatty Acyls	246.169059035	0.0826955988114	55.5	-3.7755250954845097	31023-25-3;	Fatty acid esters	4.39274220856	3.9999825352800005	4.904493486000001	4.75130892611	5.92179400133	4.57542949738	4.43755881991	6.1265626707	4.6360064343300005	4.3386087587599995	6.27271699611	4.30464491045	4.5109497762199995	4.49290614539	4.52106688839	4.66651034586	4.7243148246399995	4.463429972799999	4.743073668269999	5.95932669254	5.30001295109
pos_3387	2-(Fluoromethyl)-3-(3,4-Dihydroxyphenyl)Alanine	-	metab_3386	B(ii)	0.0	55.9	nonnatural	-	-	HMDB0248213	M+CH3OH+H	C10H12FNO4	3.55918333333	-	-	pos	-	-	-	-	Phenylpropanoids and polyketides	Phenylpropanoic acids	262.109876229	0.262469880943	48.3	5.88872830191181	-	Not Available	3.76473720313	3.5061236240599998	3.82243177814	3.74289982148	4.96349201258	3.9591875788	0.700168770925	5.40110801112	4.28358998416	3.7557216930900004	5.72472892758	3.5835312147300007	3.6359877800400002	4.1188210692	3.76599098926	3.94430459499	4.19725624602	3.6147318385800005	4.01440560291	5.46155343686	4.66838539945
pos_3400	5,7-Dimethyl-2-(Methylthio)Pyrazolo[1,5-A]Pyrimidine-3-Carbonitrile	-	metab_3399	B(i)	65.8	0.0	-	-	-	-	M+NH4	C10H10N4S	3.56446666667	-	-	pos	-	-	-	-	-	-	236.09438173599997	0.045227981073199995	49.0	-9.452029211327847	-	-	5.21961767542	5.53574143398	5.550214646590001	5.6063853549000005	4.9805499949400005	5.28598010894	5.8056208063999994	5.18732016258	5.75264991697	5.2475798257	5.27277389473	5.404408893609999	5.27696751534	5.442699209470001	5.530548701640001	5.59978431109	5.16697717933	5.29022667801	5.227115712930001	5.3120152247600005	5.704189285580001
pos_3404	Corchoionoside B	-	metab_3403	B(ii)	0.0	67.0	-	-	-	HMDB0030975	M+H	C19H28O9	3.56446666667	-	-	pos	-	-	-	-	Lipids and lipid-like molecules	Fatty Acyls	401.178952295	0.041487656746900005	51.2	-4.13973368949045	189344-54-5	Fatty acyl glycosides	6.35936982975	5.65951508798	6.41852871863	6.19029108335	6.3479005554	6.000303259500001	6.00369436528	6.19013773919	6.212340318200001	5.9104876721	6.048384610369999	6.14471118694	6.21868029902	6.125532739	5.99743960286	6.368586628689999	6.4931959227	6.18219138475	6.47255575452	6.178751907230001	6.13258631661
pos_3410	1-Aminocyclohexanecarboxylic Acid	-	metab_3409	B(i)	73.2	0.0	nonnatural	-	-	HMDB0243822	M+H-H2O	C7H13NO2	3.56975	-	-	pos	-	-	-	-	Organic acids and derivatives	Carboxylic acids and derivatives	126.090813285	0.0498032479318	52.8	-3.68375999801552	-	Amino acids, peptides, and analogues	4.13057254785	3.21454635274	3.9890188777	4.03293502002	4.3637423685300005	4.34256986729	4.1533004499	4.66682462349	4.25966344709	3.8096054872600003	4.31488501823	3.92154512196	4.25070891831	4.08324520335	4.05151336895	5.1715369214499995	4.46325667724	4.4405285051300005	4.438113496680001	4.85327470852	3.8451539234199994
pos_3418	(2E,4E,7E)-Nona-2,4,7-Trienedioylcarnitine	-	metab_3417	B(ii)	0.0	64.2	-	-	-	HMDB0241782	M+H	C16H23NO6	3.56975	-	-	pos	-	-	-	-	Lipids and lipid-like molecules	Fatty Acyls	326.158673997	0.05653442476	50.1	-3.50572403475657	-	Fatty acid esters	4.60697913476	5.25612033329	4.76064385442	5.139582342290001	4.809607509719999	4.73700013675	4.56780259069	5.19339995772	4.52217147035	4.34598776142	5.634374557819999	4.48877696697	4.64907362973	4.30288024514	4.85944170819	4.85166719951	4.39008987245	4.4998720716400005	4.65522846361	5.297857372169999	5.74130915136
pos_3421	3-Methyloxindole	3 -甲基氧化吲哚	metab_3420	B(i)	73.9	0.0	-	-	-	HMDB0304943	M+H	C9H9NO	3.57505	-	C02366	pos	-	-	-	-	Organoheterocyclic compounds	Indoles and derivatives	148.07515283799998	0.250975051417	53.2	-3.65481232322056	1504-06-9;_	Indolines	4.18005947786	4.26025815384	4.171072820369999	4.30997950026	5.63084751625	4.2130052963499995	4.68199157861	4.53667930627	4.38547092572	4.42295041599	5.17810686871	4.336826766230001	4.21139188842	4.262205370809999	4.221935504709999	4.09402330553	3.8658135696199993	4.28899173877	4.16772773879	5.581310150119999	4.1250360793
pos_3422	2-Hydroxy-7-Methyl-2-Propan-2-Ylfuro[3,2-H]Isoquinolin-3-One	-	metab_3421	B(i)	70.4	0.0	-	-	-	-	M+H	C15H15NO3	3.57505	-	-	pos	-	-	-	-	-	-	258.11149997900003	0.22762330675200002	51.0	-3.77198874113823	-	-	3.87072752335	3.89535215427	4.5153282822000005	4.19239024034	4.37190639215	4.172514716509999	4.089790605919999	4.68426717239	4.60299590123	3.60002777536	4.10184749801	3.5255117317800004	4.19706143584	4.09284193254	4.1040348119	4.440197637380001	4.1942858445599995	4.37179150621	4.41716699432	4.46929790411	5.65512203489
pos_3425	N,N-Dimethyl-1,4-Phenylenediamine	-	metab_3424	B(i)	38.4	0.0	nonnatural	-	-	HMDB0247696	M+H	C8H12N2	3.58035	-	C04203	pos	-	-	-	-	Organic nitrogen compounds	Organonitrogen compounds	137.106754089	0.004508530879859999	45.7	-4.19351461409123	99-98-9	Amines	4.254392578969999	4.56100036954	4.79802995895	4.10399768539	4.1262586809699995	4.46336564323	4.3860600422600005	4.15745159662	5.21373689732	4.43743152301	4.1280833865	4.62717770409	4.61602905459	4.88434540408	4.54090201064	4.71723034416	4.887281138540001	4.83371068273	4.14614817258	4.15637779758	4.12479231204
pos_3426	3-Ethyl-5-Hydroxy-4,5-Dimethyl-Pyrrolin-2-One	-	metab_3425	B(ii)	0.0	44.7	nonnatural	-	-	HMDB0253169	M+H	C8H13NO2	3.58035	-	-	pos	-	-	-	-	Organoheterocyclic compounds	Pyrrolines	156.101293386	0.054063273906	46.6	-3.9440875242685003	-	Not Available	4.72564301666	4.632122166619999	4.92144527379	4.8960000829300006	5.24392969524	4.790245539690001	4.73548984844	5.15258984232	4.948403069559999	4.70706330021	5.1037822649199995	4.74368337257	4.98185316424	4.71972686241	4.72276088241	4.82991271422	4.99132627046	4.81020323482	4.93729720195	5.20845999484	5.15507979854
pos_3427	Noradrenaline	-	metab_3426	B(i)	42.4	0.0	drug:DB00368	map01100;map05207;map04261;map00350;map04970;map04540;map04270;map04024;map04923;map04924;map04714;map04080;map04742;map04721	Metabolic pathways;Chemical carcinogenesis - receptor activation;Adrenergic signaling in cardiomyocytes;Tyrosine metabolism;Salivary secretion;Gap junction;Vascular smooth muscle contraction;cAMP signaling pathway;Regulation of lipolysis in adipocytes;Renin secretion;Thermogenesis;Neuroactive ligand-receptor interaction;Taste transduction;Synaptic vesicle cycle	HMDB0000216	M+H	C8H11NO3	3.58035	代谢途径;化学致癌作用-受体激活;心肌细胞的肾上腺素能信号传导;酪氨酸代谢;唾液分泌;间隙连接;血管平滑肌收缩;cAMP信号通路;脂肪细胞脂解的调控;肾素分泌;产热;神经活性配体-受体相互作用;味觉转导;突触小泡循环	C00547	pos	Hormones and transmitters;Hormones and transmitters	Other hormones;Neurotransmitters	Metabolism;Human Diseases;Organismal Systems;Metabolism;Organismal Systems;Cellular Processes;Organismal Systems;Environmental Information Processing;Organismal Systems;Organismal Systems;Organismal Systems;Environmental Information Processing;Organismal Systems;Organismal Systems	Global and overview maps;Cancer: overview;Circulatory system;Amino acid metabolism;Digestive system;Cellular community - eukaryotes;Circulatory system;Signal transduction;Endocrine system;Endocrine system;Environmental adaptation;Signaling molecules and interaction;Sensory system;Nervous system	Benzenoids	Phenols	170.080506068	0.0276866288551	46.2	-3.92479287006708	51-41-2	Benzenediols	4.75807744505	5.042552386100001	5.15021834259	5.29096604139	5.04751822917	4.69377946526	4.81525619664	5.51325573499	5.217164668580001	4.66862417717	5.2794907505	4.7187420623900005	4.94714178312	5.07496451801	4.8754218396099995	5.07874821598	4.89950970436	4.81133972805	5.03736916614	5.331813372219999	5.424977311799999
pos_3428	Thr-Leu	苏氨酸-亮氨酸	metab_3427	B(ii)	0.0	48.4	nonnatural	-	-	HMDB0259044	M+H-2H2O	C10H20N2O4	3.58035	-	-	pos	-	-	-	-	Organic acids and derivatives	Carboxylic acids and derivatives	197.127635726	0.054311660292499994	48.3	-3.5256955336352096	-	Amino acids, peptides, and analogues	4.99472844001	5.22575055917	5.59461217745	5.24091098433	5.85442483259	5.65533960702	5.4554112725	6.565050379	5.35167986333	4.94639464139	6.217153618819999	5.8178681907700005	5.75849150453	5.3847083116	5.88256458548	5.219535132240001	6.07883913786	6.04396974551	5.5000583147	5.87241169538	5.74894729044
pos_3455	P-Tolualdehyde	-	metab_3454	B(i)	47.5	0.0	-	map01100	Metabolic pathways	HMDB0029638;HMDB0303310	M+H	C8H8O	3.60156666667	代谢途径	C06758;_	pos	-	-	Metabolism	Global and overview maps	Benzenoids	Benzene and substituted derivatives	121.06424920100001	0.06315415113640001	47.9	-4.51539704780235	104-87-0;_	Benzoyl derivatives	4.07334741496	3.8648257401099997	3.8121312837800003	3.8396112178	3.9871062685400003	3.9728816321699996	5.86733100108	3.95533790634	3.8899393557499997	3.8981650813999997	3.85915822294	4.20248490278	4.10469690591	3.8554394622800006	4.13710316326	4.75778571822	4.3585066574599995	4.59046104919	3.7764205237	3.98491150917	3.9057025241300005
pos_3460	M-Amidinophenyl-3-Alanine	-	metab_3459	B(ii)	0.0	40.0	nonnatural	-	-	HMDB0245801	M+H-H2O	C10H13N3O2	3.6068666666699998	-	-	pos	-	-	-	-	Organic acids and derivatives	Carboxylic acids and derivatives	190.09682406599998	0.127944435897	46.7	-3.2078779907226496	-	Amino acids, peptides, and analogues	3.4124044689899997	2.7475304562800003	6.03933190827	5.93969789684	4.9790473661000005	3.1491442408099997	2.8850947867000003	4.54504449386	4.44137894806	3.04371052226	3.99712486078	3.1280598867400005	3.20038713747	3.1452468787700005	3.23414207419	3.3188591048400005	4.61551105434	3.21472503937	5.00534001246	4.99305567895	5.0124824439
pos_3468	3-Indole Carboxylic Acid Glucuronide	-	metab_3467	B(ii)	0.0	88.1	-	-	-	HMDB0013189	M+H	C15H15NO8	3.61215	-	-	pos	-	-	-	-	Organic oxygen compounds	Organooxygen compounds	338.085514704	0.0326463329191	56.0	-4.53355708384049	-	Carbohydrates and carbohydrate conjugates	8.13792754216	7.6429009606	8.35863655474	7.946582297030001	7.892926799239999	7.8357779272000005	6.91158449517	8.08148247526	8.02268512553	7.83069122247	8.20921053489	7.97729508369	8.14231496006	8.00794471907	7.74251211472	8.183600285239999	8.281832470660001	7.76131789709	8.09218493927	7.626926603010001	7.962712213960001
pos_3471	Chitobiose	壳二糖	metab_3470	B(ii)	0.0	54.8	-	map01100;map00520;map02010	Metabolic pathways;Amino sugar and nucleotide sugar metabolism;ABC transporters	HMDB0003556	M+H	C15H26N2O12	3.61215	代谢途径;氨基糖和核苷酸糖代谢;ABC转运器	C01674	pos	-	-	Metabolism;Metabolism;Environmental Information Processing	Global and overview maps;Carbohydrate metabolism;Membrane transport	Organic oxygen compounds	Organooxygen compounds	427.15531112300005	0.10783712777599999	49.3	-1.26619430875623	35061-50-8;577-76-4	Carbohydrates and carbohydrate conjugates	5.93100955979	6.246262987590001	5.94237449478	6.28795971993	5.594682364750001	6.10633001977	6.5286788494	5.88405233921	6.25379476826	6.04160931139	5.6934485113	5.9562882664600005	5.950356044369999	6.232968851340001	6.10358990435	6.22095841145	5.770475472259999	5.980509769349999	6.095208014090001	5.801966618380001	5.84887462821
pos_3474	Benzoate	-	metab_3473	B(ii)	0.0	50.8	-	map01100	Metabolic pathways	HMDB0304270	M+	C7H5O2-	3.61746666667	代谢途径	C00180;_	pos	-	-	Metabolism	Global and overview maps	Benzenoids	Benzene and substituted derivatives	121.027832908	0.0842563150672	46.9	-9.274568450451303	65-85-0;_	Benzoic acids and derivatives	3.21627631824	4.4032762877	2.46000509469	4.16747773146	3.87904485628	4.81634069316	4.4957630366500005	3.9970256060100002	3.74776506075	4.58145243783	4.78268246284	4.82259841432	4.59599543649	4.766554438459999	4.3005622886	4.02740916317	4.12870606046	5.04624383767	3.37890742038	4.5937132510500005	4.8596603613400005
pos_3475	Epinephrine	肾上腺素	metab_3474	B(i)	88.8	0.0	drug:DB00668	map01100;map05207;map04261;map04080;map04024;map04923;map04924;map00350	Metabolic pathways;Chemical carcinogenesis - receptor activation;Adrenergic signaling in cardiomyocytes;Neuroactive ligand-receptor interaction;cAMP signaling pathway;Regulation of lipolysis in adipocytes;Renin secretion;Tyrosine metabolism	HMDB0000068;PW_C000048	M+H	C9H13NO3	3.61746666667	代谢途径;化学致癌作用-受体激活;心肌细胞的肾上腺素能信号传导;神经活性配体-受体相互作用;cAMP信号通路;脂肪细胞脂解的调控;肾素分泌;酪氨酸代谢	C00788	pos	Hormones and transmitters;Hormones and transmitters	Other hormones;Neurotransmitters	Metabolism;Human Diseases;Organismal Systems;Environmental Information Processing;Environmental Information Processing;Organismal Systems;Organismal Systems;Metabolism	Global and overview maps;Cancer: overview;Circulatory system;Signaling molecules and interaction;Signal transduction;Endocrine system;Endocrine system;Amino acid metabolism	Benzenoids	Phenols	184.096013356	0.16971812435800002	55.0	-4.4041666876468	51-43-4	Benzenediols	5.0338620811000006	4.74437713934	5.25831303939	5.35518092719	5.10797409911	4.7619640079300005	5.10626837387	5.0631488542300005	5.28340773843	4.64034105916	4.62502380576	4.92447846316	4.918720192049999	4.93701413987	4.960467566459999	5.303098795	5.27825505499	5.155842519659999	5.21249615302	5.2624899674900005	5.03241680438
pos_3476	4,6,7-Trihydroxy-10-Methyl-3-Methylidene-2-Oxaspiro[4.5]Decan-1-One	-	metab_3475	B(i)	68.3	0.0	-	-	-	-	M+H-H2O	C11H16O5	3.61746666667	-	-	pos	-	-	-	-	-	-	211.095893397	0.22057382351	50.6	-2.59519735743954	-	-	4.485412820540001	5.32402300645	4.64626008564	4.53591720865	4.69868229588	5.01852051083	5.23684596189	3.7299205994699998	5.047550977219999	4.76267344883	5.17760801115	5.00696532901	4.28084612069	4.68732150932	4.64859503961	5.22970112674	4.5276477148000005	4.99998347703	4.67521401446	4.497896616499999	3.69726527184
pos_3477	L-Dopa	左旋多巴	metab_3476	B(ii)	0.0	50.5	drug:DB01235	map01100;map05012;map00350;map04728;map05034;map05030;map05031;map04917	Metabolic pathways;Parkinson disease;Tyrosine metabolism;Dopaminergic synapse;Alcoholism;Cocaine addiction;Amphetamine addiction;Prolactin signaling pathway	HMDB0000181	M+CH3OH+Na	C9H11NO4	3.61746666667	代谢途径;帕金森病;酪氨酸代谢;多巴胺能突触;酒精中毒;可卡因成瘾;苯丙胺成瘾;催乳素信号通路	C00355	pos	Peptides;Hormones and transmitters	Amino acids;Neurotransmitters	Metabolism;Human Diseases;Metabolism;Organismal Systems;Human Diseases;Human Diseases;Human Diseases;Organismal Systems	Global and overview maps;Neurodegenerative disease;Amino acid metabolism;Nervous system;Substance dependence;Substance dependence;Substance dependence;Endocrine system	Organic acids and derivatives	Carboxylic acids and derivatives	252.085417063	0.0582752862923	47.4	5.95338869592004	59-92-7	Amino acids, peptides, and analogues	4.7250642179	5.26822775954	4.31042414742	4.95802609135	4.29238688299	5.41248447767	5.36265568615	3.73380320633	5.25853878165	5.3412617963699995	4.15441306186	4.89755901033	5.07367836944	5.04314533644	5.26138917455	4.95106631565	4.45246476493	5.25786138397	5.1185666219199994	4.74713967641	5.20868163639
pos_3489	N-Hydroxymexiletine Glucuronide	-	metab_3488	B(ii)	0.0	60.3	nonnatural	-	-	HMDB0255156	M+H	C17H25NO8	3.62276666667	-	-	pos	-	-	-	-	Organic oxygen compounds	Organooxygen compounds	372.16359370099997	0.023660727275799997	47.4	-4.57889743530556	-	Carbohydrates and carbohydrate conjugates	5.28692456684	5.308573697	5.26548804264	5.248199671509999	4.73398816925	5.549391857660001	5.26005742138	5.09224229863	5.577912156189999	4.98588479634	4.94130062598	5.4848225060599995	5.5652279695599995	5.34085711236	5.57645590462	5.98008748289	5.68401611929	5.64096750392	5.0966673475599995	4.7665071909300005	4.28984590816
pos_3491	Alpha-Crocetin Glucosyl Ester	-	metab_3490	B(ii)	0.0	55.2	-	-	-	HMDB0039120	M+K	C26H34O9	3.62276666667	-	-	pos	-	-	-	-	Lipids and lipid-like molecules	Prenol lipids	529.1824648319999	0.239834615386	47.6	-1.99076673327205	58050-17-2	Diterpenoids	5.32146398826	5.672701763840001	4.21506097208	4.19133674157	3.86887745813	5.17730824231	3.8289872198	4.47265674718	5.28209865859	4.774836941369999	3.8707020535300005	5.191781847990001	5.1085658745	5.22283315931	5.201553081619999	5.530811985240001	3.9205807676699997	4.91443129077	3.888765774	3.8989948149300004	3.8674111780300002
pos_3495	Tomaymycin Hemiaminal	-	metab_3494	B(i)	52.1	0.0	-	-	-	-	M+H	C15H18N2O4	3.62805	-	-	pos	-	-	-	-	-	-	291.135991814	0.217513631345	46.0	7.09454582835965	-	-	5.28481520171	4.83144341245	5.3144801196	5.16884052116	3.5335221484	4.46826962186	5.10238589074	4.42312657237	5.47332391216	4.5936529296	2.9843677068700005	4.91129401444	5.05345396375	5.08706867673	5.003138225280001	5.38568884073	5.37202079132	5.337786958380001	4.24255999765	4.69051746456	2.98107981131
pos_3504	Gln-Ile-Lys	-	metab_3503	B(i)	87.5	0.0	-	-	-	-	M+H	C17H33N5O5	3.6333666666699997	-	-	pos	-	-	-	-	-	-	388.252616097	0.205984607209	54.2	-7.30672296975011	-	-	5.78406336435	6.86875409401	5.48778743739	6.82132441895	4.31462850347	5.34105703025	6.4851086133	3.2269729360799997	5.37647571484	5.691376749269999	3.19762062888	5.708869780770001	5.6317376606	6.55923209	5.682227606310001	5.57372797181	5.30872417157	6.438833316830001	6.23228944449	3.22589969977	3.1943314044499997
pos_3510	6-Quinolinecarboxylic Acid	-	metab_3509	B(i)	35.0	0.0	-	-	-	-	M+H	C10H7NO2	3.64928333333	-	-	pos	-	-	-	-	-	-	174.05415507200001	0.0705389853421	43.7	-4.62201106608024	-	-	4.95244511909	4.61683760545	4.96286403316	4.522636047330001	4.85876000683	4.95222404404	4.963530980940001	5.646740514959999	5.41280611523	4.832751225919999	4.8868781607	4.74598456949	5.086549418440001	5.362431358349999	4.91502990062	5.6661184030900005	5.40308844883	5.01318618482	4.83558343489	4.95389313637	4.927530850319999
pos_3515	3-Acetamidophenol	-	metab_3514	B(i)	60.0	0.0	nonnatural	-	-	HMDB0245795	M+H	C8H9NO2	3.65456666667	-	-	pos	-	-	-	-	Benzenoids	Benzene and substituted derivatives	152.070028181	0.0382427730601	49.5	-3.8181585195538803	-	Anilides	5.99553566209	5.867341688910001	6.05933609172	6.120015480040001	6.08169431998	6.00837119955	5.9046093933	6.02850421631	5.9651245050999995	5.89978497046	5.9930534908899995	5.95106113288	5.9791060729	6.029076761460001	6.00628998204	5.96455006436	6.047764825880001	5.702739983790001	6.11448915334	6.050562852890001	6.009882814480001
pos_3519	3-Coumaric Acid	3-香豆酸	metab_3518	B(i)	82.0	0.0	-	-	-	-	M+H-H2O	C9H8O3	3.65983333333	-	-	pos	-	-	-	-	-	-	147.043516296	0.053246071012000004	54.4	-3.28910384348208	-	-	5.647156603200001	6.25639627227	5.768927399419999	5.80229440011	5.071218270869999	5.18581030899	5.15956829918	5.84849844502	6.03015348023	5.5374566112	5.463796713	5.652471575160001	6.12879928191	5.988255669909999	5.541014254069999	5.70392404533	5.58118839311	5.197172211780001	5.29630271869	5.572008111510001	6.06984268345
pos_3523	Ala-Hophe-Oh	-	metab_3522	B(i)	35.5	0.0	-	-	-	-	M+H	C18H18N2O6	3.65983333333	-	-	pos	-	-	-	-	-	-	359.122273792	0.0670626363346	44.5	-4.157709763299589	-	-	6.07670190012	5.99803960372	6.411875905870001	6.35837855548	6.4314191985399995	6.17797578917	5.904393648180001	6.53099483043	6.29562179734	5.96036593113	6.45387388858	6.1145108076	6.22788447336	6.287455790809999	6.29788266391	6.320059999959999	6.45565818494	5.644347236360001	6.3890002276499995	6.402759071139999	6.33581380901
pos_3524	Benzoic Acid	苯甲酸	metab_3523	B(i)	91.8	0.0	drug:DB03793	map01100	Metabolic pathways	-;HMDB0001870	M+H	C7H6O2	3.66511666667	代谢途径	C00180;C00539	pos	-	-	Metabolism	Global and overview maps	Benzenoids	Benzene and substituted derivatives	123.043533653	0.0261054291598	56.6	-4.27912623589354	65-85-0	Benzoic acids and derivatives	6.161257742819999	6.03484992551	6.21487092113	6.25467597982	6.26199909984	6.1801456119500005	6.04550724128	6.2222785216	6.156299790499999	6.0744427237	6.193613808559999	6.136670210269999	6.18315613061	6.17143121286	6.15684179966	6.146133821039999	6.24365898138	5.86314595444	6.27635831156	6.245685215190001	6.20208039429
pos_3525	N-(4-Ethoxyphenyl)-1-(1-Methylimidazol-4-Yl)Sulfonylpiperidine-4-Carboxamide	-	metab_3524	B(i)	43.9	0.0	-	-	-	-	M+H	C18H24N4O4S	3.66511666667	-	-	pos	-	-	-	-	-	-	393.162005771	0.137840653998	43.1	7.40292797578299	-	-	5.1643946937	5.410319366919999	5.295717006449999	4.5518447882699995	4.574106882850001	5.620878258029999	6.051110473910001	6.32451552835	5.959115531749999	5.35332887439	4.67553465518	5.3543454620099995	5.85245895866	6.25147543069	5.43542542919	6.30267099916	5.7151068603	5.59142289661	4.593997309840001	5.44507250602	5.60241472875
pos_3536	5-(3-Aminopropylphosphanyloxy)-2-(Hydroxymethyl)Pyran-4-One	-	metab_3535	B(ii)	0.0	54.0	nonnatural	-	-	HMDB0258034	M+NH4	C9H13NO4P	3.68625	-	-	pos	-	-	-	-	Organoheterocyclic compounds	Pyrans	248.09073223299998	0.04832685779299999	49.0	-5.7064969720265	-	Pyranones and derivatives	6.611267159930001	6.12688485895	6.381052017359999	6.359898941799999	7.06334845125	6.53278732989	6.40561345718	6.4514953104499995	6.289336572490001	6.19691549412	6.16758809076	6.0560429435300005	6.1771108559500005	6.44422666151	6.755476884069999	6.17868027388	6.674692067690001	6.30982317397	6.69416052276	6.72364948628	5.880856040549999
pos_3539	Sudan Orange G	-	metab_3538	B(i)	80.5	0.0	-	-	-	-	M+H	C12H10N2O2	3.69151666667	-	-	pos	-	-	-	-	-	-	215.080653582	0.0871802605938	53.4	-3.9725468365973504	-	-	6.0033664596800005	5.17020060485	5.1211036966300005	4.90416517041	4.274614654830001	3.8887197693	3.99193136731	6.01084106636	6.18211913839	5.20652684548	4.67104443874	5.46015701943	5.9169967014600005	5.73533383059	5.551285856130001	6.10855590468	5.88360393513	4.489792867699999	4.2723924775199995	5.16194347668	4.95790351632
pos_3561	Leonuriside A	益母草苷A	metab_3560	B(ii)	0.0	52.1	-	-	-	HMDB0031721	M+H	C14H20O9	3.70738333333	-	-	pos	-	-	-	-	Organic oxygen compounds	Organooxygen compounds	333.11805219400003	0.161299459497	49.1	0.131114537705355	121748-12-7	Carbohydrates and carbohydrate conjugates	4.317726399340001	4.8771352530000005	6.044767919909999	5.9035680943	5.922240061649999	6.27223856074	6.67152458478	5.78935188289	6.881382657889999	5.918373772050001	5.9980373051499996	6.14628640212	5.567131036880001	6.27191453816	4.35026644789	6.0056531449	5.78589178566	5.90394030705	6.19071041267	6.436432419759999	5.91855247688
pos_3567	Glucosyl 6-Hydroxy-2,6-Dimethyl-2E,7-Octadienoate	-	metab_3566	B(ii)	0.0	67.4	-	-	-	HMDB0035822	M+CH3OH+Na	C16H26O8	3.71266666667	-	-	pos	-	-	-	-	Organic oxygen compounds	Organooxygen compounds	401.17894388900004	0.0131897191784	52.1	2.13800827875426	191548-38-6	Carbohydrates and carbohydrate conjugates	6.69932407719	6.028035212660001	6.62027184923	6.14849445503	6.64769410304	6.296994643230001	6.316210214369999	6.69378721256	6.5691143488199994	6.282996207640001	6.43094066919	6.52264145512	6.55704377842	6.40523611046	6.30180925653	6.63632287045	6.879281545669999	6.64956180693	6.5650370878799995	6.40030221765	6.339401306290001
pos_3572	4-O-(Indole-3-Acetyl)-D-Glucopyranose	-	metab_3571	B(ii)	0.0	48.7	-	-	-	HMDB0301785	M+ACN+H	C16H19NO7	3.71795	-	C04197	pos	-	-	-	-	Organoheterocyclic compounds	Indoles and derivatives	379.148522292	0.037417663299500005	47.9	-4.316581835937891	52703-89-6	Indolyl carboxylic acids and derivatives	6.4582586956300005	5.916446914550001	6.166834398069999	6.21678042156	6.18123501406	6.283229915680001	6.044229531769999	7.27054536413	6.653614434750001	6.62835062844	6.16006368165	6.281404756980001	6.68203690348	6.78297534805	6.264503406679999	6.83822819219	6.7858003267900004	6.381166812590001	6.39968565806	6.69439776831	6.2353988524399995
pos_3574	Formyllysine	甲酰赖氨酸	metab_3573	B(ii)	0.0	45.8	-	-	-	HMDB0252452	M+ACN+Na	C7H14N2O3	3.72321666667	-	-	pos	-	-	-	-	Organic acids and derivatives	Carboxylic acids and derivatives	238.11768932400003	0.193971239932	45.5	8.48491336574394	-	Amino acids, peptides, and analogues	4.379069975209999	4.892198870990001	4.60489875615	4.31860991499	2.7370143906099997	4.31328062978	3.6887488098800003	4.99236111551	5.04169675542	4.04243738508	3.8879308634900003	3.88135964024	5.14799772726	5.1025731532	4.30519268584	5.19379789356	5.2303183862000004	4.59364807655	2.75686971126	3.8950879192400003	4.6463447573800005
pos_3584	N7-(2-Carbamoyl-2-Hydroxyethyl)Guanine	-	metab_3583	B(ii)	0.0	49.6	nonnatural	-	-	HMDB0255307	M+NH4	C8H10N6O3	3.7285	-	-	pos	-	-	-	-	Organoheterocyclic compounds	Imidazopyrimidines	256.116995391	0.100980713816	46.7	7.27336517536183	-	Purines and purine derivatives	4.86665259093	5.47312056624	5.18627211161	5.4613685075	4.73756504494	4.81808809113	5.05108865374	5.5466810217199995	5.603144661799999	4.84993372694	5.1027759462099995	4.97093170995	4.917921285249999	5.35723505378	5.05986609568	5.30654068523	4.729962519140001	4.7891647068	4.82898607416	5.25422803861	5.81773325395
pos_3586	Benzamide	苯甲酰胺	metab_3585	B(i)	98.6	0.0	-	-	-	HMDB0004461	M+H	C7H7NO	3.73378333333	-	C09815	pos	-	-	-	-	Benzenoids	Benzene and substituted derivatives	122.059526711	0.021640953813099995	58.3	-4.24252959527519	55-21-0	Benzoic acids and derivatives	6.62373502289	6.44316283063	6.899071175439999	6.8709014564699995	6.94737899247	6.633773160669999	6.44407340748	7.153858817250001	6.81560503712	6.533210317209999	7.02568006947	6.64832360417	6.7003579131699995	6.77386468655	6.77589198916	6.794182181519999	6.95022651021	6.38937633722	6.906606546880001	6.959278895630001	6.866848040390001
pos_3588	Gly-Phe	-	metab_3587	B(i)	83.8	0.0	-	-	-	HMDB0028848	M+H	C11H14N2O3	3.73378333333	-	-	pos	-	-	-	-	Organic acids and derivatives	Carboxylic acids and derivatives	223.10679053099997	0.0631989640298	53.7	-4.1792719053355	-	Amino acids, peptides, and analogues	4.8717694043	4.783992255259999	5.358394070969999	5.25328707054	5.402924280519999	5.34946425668	4.96289342954	5.38078960495	5.69424007734	4.95810295477	5.1292611626	5.02358571236	5.341121465630001	5.51753327931	5.2515832398	5.56933500488	5.6124888849	5.143760691040001	5.41057490526	5.55617081075	5.16459131805
pos_3595	Aminocaproic Acid	氨基己酸	metab_3594	B(ii)	0.0	86.9	drug:DB00513	map01100	Metabolic pathways	HMDB0001901	M+H-H2O	C6H13NO2	3.73905	代谢途径	C02378	pos	-	-	Metabolism	Global and overview maps	Lipids and lipid-like molecules	Fatty Acyls	114.09085086200001	0.0371412345598	55.8	-3.73431884435528	60-32-2	Fatty acids and conjugates	5.19332478523	4.63936967661	5.83419160135	5.52734797299	5.0280098213099995	5.23750338231	4.94870676591	5.04279583731	5.853480664419999	5.49423981076	4.99436139722	5.4578394052600006	5.07578554059	5.00400410331	4.67229288247	4.75943204934	5.08736322951	4.81138390857	5.26040970968	5.573195623999999	4.94960461422
pos_3598	Non-6-Enedioylcarnitine	-	metab_3597	B(ii)	0.0	46.0	-	-	-	HMDB0241757	M+H	C16H27NO6	3.73905	-	-	pos	-	-	-	-	Lipids and lipid-like molecules	Fatty Acyls	330.18986869400004	0.0377781759095	47.2	-3.7830728630282597	-	Fatty acid esters	5.9608200815400005	6.53144131398	6.21431831819	5.8512009009399994	5.88397266304	6.30611651396	6.00816759977	6.24877342949	5.49884568467	6.24093471366	6.765777204859999	6.351197063759999	6.25909896495	5.94687720643	6.13382379013	6.627669706440001	5.8873618203	5.892363631109999	6.1018202951400005	6.21705766502	6.39412325066
pos_3599	3-(3,4-Dihydroxyphenyl)-N-[2-(3,4-Dihydroxyphenyl)Ethyl]Prop-2-Enamide	-	metab_3598	B(ii)	0.0	44.6	-	-	-	HMDB0243579	M+ACN+H	C17H17NO5	3.73905	-	-	pos	-	-	-	-	Phenylpropanoids and polyketides	Cinnamic acids and derivatives	357.14303964699997	0.09938584792880001	40.9	-4.6286291164445315	-	Hydroxycinnamic acids and derivatives	5.19947284103	5.34747877825	6.046640194149999	5.734283159319999	5.55576144185	5.31502329438	4.169779489	5.77920733714	5.31773144044	4.96928870148	6.18622623332	5.32575038791	5.624095995569999	5.522890815349999	5.48309820451	5.439975538580001	5.67116477247	5.5651399322	5.83628311412	5.50065755255	5.76874190359
pos_3614	(E)-3-(2-Carboxyacetyl)Oxy-10-Hydroxy-4,9-Dimethyldodec-6-Enedioic Acid	-	metab_3613	B(i)	36.2	0.0	-	-	-	-	M+NH4	C17H26O9	3.7496333333300003	-	-	pos	-	-	-	-	-	-	392.190135418	0.029948772894200004	45.4	-3.66829853841512	-	-	6.618758780469999	6.38780201401	6.38143415645	5.99258513594	6.10431750681	6.31306883255	6.183331807180001	6.18241638426	5.856599278759999	6.05393568561	6.0269119919000005	6.56469748242	6.74916148022	6.39265903082	6.54902642773	6.429503585140001	6.98913547533	6.79973713564	5.86122886468	5.773688023409999	5.7522766393
pos_3620	1-(3,4-Dimethoxyphenyl)Ethan-1-One Oxime	-	metab_3619	B(i)	77.6	0.0	-	-	-	-	M+H	C10H13NO3	3.75495	-	-	pos	-	-	-	-	-	-	196.095996132	0.0709082778255	52.6	-4.22155066893544	-	-	5.0146489155500005	4.8118356761	5.34106879474	5.29529701019	5.25023752494	4.88631099591	4.928771069150001	5.3731151618599995	5.254702354709999	4.75146336046	4.85743620275	4.78466303064	4.91719124061	5.014856427240001	4.92047653241	5.42635226733	5.19942346189	4.94137805699	5.27101456674	5.33141351044	5.0879628208800005
pos_3621	4-Benzamido-3-Hydroxybutanoic Acid	-	metab_3620	B(i)	45.0	0.0	-	-	-	-	M+H	C11H13NO4	3.75495	-	-	pos	-	-	-	-	-	-	224.09087982900002	0.0258684245672	47.4	-3.8303989946600097	-	-	6.052455447130001	5.65166891926	6.14545998393	6.30779556518	6.72045145314	6.07436770986	6.15954007059	6.149649667359999	5.991332117230001	6.028974690569999	6.22658973281	5.780406730269999	5.9362089630499995	5.96962835033	6.325489772389999	6.03517426284	6.17665985254	6.00152400742	6.61675880742	6.3928758418	5.545615962209999
pos_3622	Pantoyllactone Glucoside	-	metab_3621	B(ii)	0.0	42.4	-	-	-	HMDB0041269	M+ACN+H	C12H20O8	3.75495	-	-	pos	-	-	-	-	Lipids and lipid-like molecules	Fatty Acyls	334.14857021299997	0.0996826474154	46.1	-3.6729075841395495	-	Fatty acyl glycosides	4.25439436417	4.643446922830001	5.23944302968	4.78421155116	5.79526712342	4.401104217119999	4.84878057315	5.23902442614	4.62075352174	4.6136263482599995	4.63138539949	3.8982839703199996	4.69907329941	5.20572840536	4.97113794198	4.878569646630001	4.617147606690001	4.79023833956	5.04176555123	5.0387777819099995	4.68539028857
pos_3643	Pyroglutamylisoleucine	-	metab_3642	B(i)	41.2	0.0	-	-	-	-	M+H	C11H18N2O4	3.7656	-	-	pos	-	-	-	-	-	-	243.13293791	0.0497323595522	45.7	-4.1118453450021715	-	-	5.22366897056	5.46220712654	5.826821660569999	5.53876692331	5.55742639463	5.1790815881	5.3987373219000006	5.7775814543	5.81400092972	5.13086069683	5.5719503936	5.3110771182	5.51499661245	5.4475276505	5.55490776178	5.72837092156	5.77067061871	5.27231810369	5.76506284099	5.652582854369999	5.65393610428
pos_3660	Phthalic Anhydride	邻苯二甲酸酐	metab_3659	B(i)	49.2	0.0	nonnatural	-	-	HMDB0256501	M+H	C8H4O3	3.7815	-	-	pos	-	-	-	-	Organoheterocyclic compounds	Benzofurans	149.022721848	0.0381985959305	48.0	-4.0439614201842895	-	Benzofuranones	5.00666684119	4.95509693882	5.13573439691	5.00392726707	5.02795627872	5.14468137121	4.67804147279	4.97584106261	4.67561191563	4.57111729759	5.01397942505	4.7427704686	5.04338912868	4.98839740381	4.9961798785500005	5.00183811857	5.26976016291	4.68357684937	4.9367458038	4.98482174356	5.0019226885900006
pos_3666	6-Methyl-5-Hepten-2-One	-	metab_3665	B(i)	54.8	0.0	-	-	-	HMDB0035915;LMFA12000039	M+H	C8H14O	3.78678333333	-	C07287	pos	-	-	-	-	Organic oxygen compounds	Organooxygen compounds	127.11122140100001	0.0510623087757	48.9	-4.12435271718731	110-93-0;	Carbonyl compounds	4.725682175719999	4.66792715166	4.950539706640001	4.70499620249	4.93165091881	4.6722673198199995	4.6903564409	4.88921994978	4.70195147811	4.32215969813	4.84408225332	4.66319696709	4.78395118836	4.777600745969999	4.78845689071	4.95015064557	5.08868823056	4.95751148954	4.79645755853	4.68781333111	4.726961063409999
pos_3680	Pyricarbate	吡卡酯	metab_3679	B(ii)	0.0	45.3	nonnatural	-	-	HMDB0256959	M+H-H2O	C11H15N3O4	3.79206666667	-	C12842	pos	-	-	-	-	Organoheterocyclic compounds	Pyridines and derivatives	236.10206881	0.038392089619900004	45.6	-3.5515276048597206	1882-26-4;_	Not Available	4.77377882779	4.5404824889399995	5.15238315424	4.9407568599800005	5.1434298398000005	5.01220070069	4.64419800924	5.12784564706	5.19324316425	4.49238533453	4.79942088585	4.44447109271	4.91217261689	5.02791208107	4.98180574723	5.265356791	5.24098616445	5.04475881045	5.2136341570499996	5.31137227649	5.15739290383
pos_3689	Prazosin	哌唑嗪	metab_3688	B(i)	80.0	0.0	drug:DB00457	-	-	HMDB0014600	2M+H	C19H21N5O4	3.79206666667	-	C07368	pos	-	-	-	-	Organoheterocyclic compounds	Diazinanes	767.320318479	0.0853544240016	51.4	-7.3941884073088495	19216-56-9	Piperazines	5.52903851278	5.743207470009999	5.32059962425	4.13444308477	4.65932885055	6.05331907868	4.115322085980001	4.18640811356	4.33027150808	4.44513413387	5.4184247482300005	6.472437379850001	5.96512279518	5.65740762636	6.0518463676400005	4.81150589905	6.72873232336	6.0742960331099995	4.1751046381	4.185334309680001	4.15374867671
pos_3691	5-Hydroxy-7-(Hydroxymethyl)-2-Methyl-2-(5-Oxooxolan-2-Yl)-3H-Chromen-4-One	-	metab_3690	B(i)	70.5	0.0	-	-	-	-	M+H	C15H16O6	3.79736666667	-	-	pos	-	-	-	-	-	-	293.104472226	0.07788909223889999	51.5	8.584762295262701	-	-	4.64038796834	5.69082779915	4.79510276731	5.03463951771	4.732663302330001	4.81324934205	4.78793226411	4.9427708270699995	4.94790042764	4.74318697174	5.516854571390001	4.41758177714	4.15762531084	4.4773685311	4.7047119330000005	5.11595366571	3.6537601590499995	3.9455578184300006	4.52040011473	5.30802277589	5.602634450830001
pos_3698	6-(3-Hydroxybut-1-En-2-Yl)-5-(Hydroxymethyl)-4-Methoxypyran-2-One	-	metab_3697	B(i)	39.8	0.0	-	-	-	-	M+CH3OH+H	C11H14O5	3.80268333333	-	-	pos	-	-	-	-	-	-	259.116254668	0.013963829115200001	44.4	-6.015719260495289	-	-	4.7027987842800005	4.83183340666	4.73160676705	4.37589193165	4.76158315016	4.84721477509	4.27502158138	4.66198407182	4.44708131798	4.657406862159999	4.75336353422	4.57679698773	5.17370976246	5.2713827449599995	4.8446847688	5.089950878080001	5.37566484666	5.07141520084	4.504393943869999	4.82906335676	4.5887349982
pos_3704	Muzanzagenin	-	metab_3703	B(ii)	0.0	76.3	-	-	-	HMDB0032601	M+NH4	C27H38O5	3.80268333333	-	-	pos	-	-	-	-	Lipids and lipid-like molecules	Steroids and steroid derivatives	460.30995459900004	0.0455245898575	50.5	9.507165935689311	197080-19-6	Oxosteroids	4.7114642635	5.7208603472	3.41626040389	4.8738980297	3.3478376309400004	4.76022376011	5.38820466252	3.37901928432	4.0862010881	5.02575341006	3.34966165515	4.88421032975	4.90422614347	5.372364935499999	4.53976845397	3.8221327386199997	3.39952564865	5.23846471636	4.32189944044	3.37794585968	3.3463718116
pos_3732	Ala Lys Leu Asp	-	metab_3731	B(i)	39.3	0.0	-	-	-	-	M+H	C19H35N5O7	3.8186	-	-	pos	-	-	-	-	-	-	446.257544205	0.0626246940222	45.0	-7.59277430557909	-	-	5.37759532801	6.52568657815	5.11591652423	6.25672501714	5.13424303068	5.15003634411	6.347127478480001	4.93163323925	4.91302914583	5.097817142069999	5.08482538022	5.1166514331099995	5.28365075968	6.3960908002900005	5.14617833645	5.51181193849	4.7363029372500005	6.1003163274	5.790781749430001	4.90916472764	4.80883185376
pos_3736	N-(3-Aminophenyl)Propanamide	-	metab_3735	B(i)	40.9	0.0	-	-	-	-	M+H	C9H12N2O	3.8239166666699997	-	-	pos	-	-	-	-	-	-	165.101559164	0.009575617380639998	46.7	-4.14566350609397	-	-	4.62062294719	5.44897696604	5.3148138520099995	5.19789773804	5.60998964599	5.686580789780001	5.0713335477	5.86816563296	5.6359178578	5.53333860079	5.633604556030001	5.461968840090001	5.34526034876	5.75343708418	4.89345302319	5.33980260362	5.061299382880001	4.97350917671	5.2682874358800005	5.880198751109999	5.547944890269999
pos_3738	3-Hydroxy-5-(2-Hydroxypropyl)-2-Methyl-2,3-Dihydropyran-6-One	-	metab_3737	B(i)	42.9	0.0	-	-	-	-	M+H	C9H14O4	3.8239166666699997	-	-	pos	-	-	-	-	-	-	187.09570514599997	0.03819645448	46.6	-4.192684288680081	-	-	5.29650149574	5.16852105842	5.398422082890001	5.28700722145	5.39586249408	5.27102927266	5.1816841276300005	5.27722711512	5.48227948099	5.10309988436	5.13862248492	5.15801181518	5.40796537262	5.34621175822	5.33506785076	5.60370995762	5.56975076918	5.50009692146	5.4887478201699995	5.40043737972	5.3404567931999996
pos_3752	2,6-Dimethyl-4-Hydroxybenzaldehyde	-	metab_3751	B(i)	71.5	0.0	-	-	-	-	M+H	C9H10O2	3.82923333333	-	-	pos	-	-	-	-	-	-	151.074741853	0.0191343406844	52.3	-4.09239882239657	-	-	4.95978391305	4.90712613709	5.2065666122900005	5.09210716954	5.16583259239	5.019435855719999	4.93567460172	5.063243794690001	5.2159741752699995	4.73825255487	4.86688078683	4.75821474012	5.098523752719999	5.0316099240800005	4.99596215441	5.35894985819	5.26311363566	5.13565620015	5.31847664079	5.2075309161800005	5.088877858430001
pos_3753	3,4-Dimethoxybenzaldehyde	3,4-二甲氧基苯甲醛	metab_3752	B(i)	45.0	0.0	-	-	-	HMDB0032138	M+H	C9H10O3	3.82923333333	-	C02201	pos	-	-	-	-	Benzenoids	Benzene and substituted derivatives	167.06959470200002	0.021152223596900003	47.0	-4.07020101981122	120-14-9	Methoxybenzenes	5.31303416984	5.02261322184	5.555833343400001	5.40989017378	5.551301199859999	5.32522014917	5.1806750534	5.548272085009999	5.33545303931	5.14816579442	5.26538622716	5.2617617896199995	5.41821160919	5.391958831830001	5.45885698497	5.565385006640001	5.696899644119999	5.52304310529	5.49151358115	5.44503073908	5.23199791377
pos_3754	3,4-Methylenepimelic Acid	-	metab_3753	B(ii)	0.0	49.0	-	-	-	HMDB0059730	M+H	C9H12O4	3.82923333333	-	-	pos	-	-	-	-	Lipids and lipid-like molecules	Fatty Acyls	185.080095644	0.0219266819132	47.9	-4.0182361780976095	-	Fatty acids and conjugates	5.58572676826	5.17243739754	5.778227533559999	5.66885146132	5.89414141581	5.50381150314	5.44636299406	5.8309906237	5.66731797191	5.42305737982	5.58982589194	5.52304299236	5.6940033864699995	5.6079885623	5.6436119178699995	5.8229482821200005	5.918614428400001	5.763779983639999	5.76602121595	5.7339031809800005	5.525668233589999
pos_3761	Gln-Pro-Lys	-	metab_3760	B(i)	48.0	0.0	-	-	-	-	M+H	C16H29N5O5	3.82923333333	-	-	pos	-	-	-	-	-	-	372.221529096	0.055065013585	45.9	-7.04813753414869	-	-	5.60375612197	5.584687402999999	5.0589105843	5.07419418502	5.11759261213	5.5888236327400005	5.55400329936	5.0613452062099995	5.12673870432	5.63363715258	5.033245560119999	5.556427558689999	5.537931511519999	5.381940502769999	5.45374611023	5.32438832718	5.35761732118	5.54033371295	5.09448597415	5.0991945863699994	5.02151596914
pos_3768	Eugenyl Acetate	-	metab_3767	B(i)	39.0	0.0	-	-	-	HMDB0034122	M+H	C12H14O3	3.83453333333	-	C14567	pos	-	-	-	-	Benzenoids	Phenol esters	207.10080789900002	0.04849840460490001	43.8	-3.7014159306639702	93-28-7	Not Available	5.653626845160001	5.62105091607	5.90985535964	5.77239592437	5.75551097232	5.81560534362	5.52967255013	5.92681265316	5.967920305160001	5.557162642180001	5.75949855721	5.68822581464	5.801792942610001	5.61384066083	5.69064243121	6.01924947561	6.00034885002	5.783724564069999	5.84893039121	5.89329502612	5.83314642738
pos_3772	Pipemidic Acid	吡哌酸	metab_3771	B(i)	64.6	0.0	drug:DB13823	-	-	HMDB0041989	M+H	C14H17N5O3	3.83453333333	-	-	pos	-	-	-	-	Organoheterocyclic compounds	Diazinanes	304.137880352	0.019201877634599997	50.2	-8.3643359419514	51940-44-4	Piperazines	6.2198954445000005	6.64870057136	6.091495850369999	6.4026931643900005	6.5188221862599995	6.20286138119	6.22541828958	7.05105388204	6.974090160910001	6.283280335700001	6.4130453925	6.05225750372	6.3420882477600005	6.478270350040001	6.776646981880001	6.63079285663	6.1858214374900005	6.1535729196	6.910690509	7.17481283495	6.48108275564
pos_3783	7,8-Dihydroxy-3,5,7-Trimethyl-8,8A-Dihydro-1H-Isochromen-6-One	-	metab_3782	B(i)	72.2	0.0	-	-	-	-	M+H	C12H16O4	3.83981666667	-	-	pos	-	-	-	-	-	-	225.111344548	0.009620063983299999	52.2	-3.52904029537017	-	-	5.67800503112	5.56393203753	5.85835344845	5.74369589513	5.8643153657300005	5.8695822285000006	5.3915276843	5.71417322153	5.870204813200001	5.49251606816	5.61066072107	5.57433747502	5.818567968709999	5.66363684082	5.753818695850001	6.03179679395	5.98432896781	5.80881277789	5.958458200060001	5.97692754209	5.79495176972
pos_3787	Met-Met-Ser	-	metab_3786	B(i)	35.5	0.0	-	-	-	-	M+H	C13H25N3O5S2	3.83981666667	-	-	pos	-	-	-	-	-	-	368.13196316	0.007800063331010001	42.6	3.0611330971218105	-	-	5.23648440736	5.645736880419999	5.0231946438	5.1483673304	4.95775008485	5.33709266966	5.1694521603300005	5.29675764108	5.07141856428	5.3474950744	5.19325617447	5.25221179375	5.30575126924	5.15834538358	5.39374764108	5.410743034369999	5.28694978574	5.422425489809999	5.0680447740400005	5.10437676467	4.709528025330001
pos_3789	1-O-E-Cinnamoyl-(6-Arabinosylglucose)	-	metab_3788	B(ii)	0.0	76.4	-	-	-	HMDB0030294	M+ACN+Na	C20H26O11	3.83981666667	-	-	pos	-	-	-	-	Phenylpropanoids and polyketides	Cinnamic acids and derivatives	506.163602259	0.023708717469900005	54.2	0.725617103817063	181373-66-0	Cinnamic acid esters	5.832296994939999	5.9322518652600005	5.7249597452100005	5.56238497347	5.81694659444	5.7649211961599995	5.20194228609	5.500902872080001	5.681926637509999	5.60640619011	5.50534045431	5.4157995979299995	5.667544905260001	5.98328869349	5.876269167259999	5.929160552330001	5.824696812180001	5.61216167452	5.932194873669999	6.023534068019999	5.6372742459800005
pos_3791	2-Hydroxyacetophenone	2-羟基苯乙酮	metab_3790	B(i)	55.0	0.0	nonnatural	-	-	HMDB0245150	M+H	C8H8O2	3.84511666667	-	C07189	pos	-	-	-	-	Organic oxygen compounds	Organooxygen compounds	137.059157206	0.0851402527186	48.4	-4.03316674693874	582-24-1;_	Carbonyl compounds	4.64496582813	4.482736754619999	4.9866239960500005	4.73588261612	4.88392852269	4.6926006836	4.6849750113	4.8540943003	4.74601634121	4.50421549954	4.7800268377199995	4.580175317069999	4.71550968735	4.77254771442	4.71020775251	4.88582995341	5.0188024025	4.8377809355800006	4.919928487830001	4.935965979200001	4.8655583516
pos_3792	Herniarin	7-甲氧香豆素	metab_3791	B(ii)	0.0	57.1	-	-	-	HMDB0029758	M+H	C10H8O3	3.84511666667	-	C09268	pos	-	-	-	-	Phenylpropanoids and polyketides	Coumarins and derivatives	177.053909422	0.0343055195637	50.1	-4.039396090697109	531-59-9	Not Available	5.8882607918900005	5.70194305327	6.066544228280001	6.147230989400001	5.61333017868	5.2913964477699995	5.58361932176	5.81589519979	5.99180488632	5.43277372724	5.441944185490001	5.389625032250001	5.6673083063	5.8634923825400005	5.89227249498	5.774300177180001	5.80761925324	5.33277538391	5.75890209492	5.963666804450001	5.4797970008300005
pos_3795	Vitamin B7	-	metab_3794	B(i)	92.5	0.0	drug:DB00121	map01100;map00780;map02010;map04977;map01240	Metabolic pathways;Biotin metabolism;ABC transporters;Vitamin digestion and absorption;Biosynthesis of cofactors	HMDB0000030	M+H	C10H16N2O3S	3.84511666667	代谢途径;生物素代谢;ABC转运器;维生素的消化和吸收;辅助因子的生物合成	C00120	pos	Vitamins and cofactors	Cofactors	Metabolism;Metabolism;Environmental Information Processing;Organismal Systems;Metabolism	Global and overview maps;Metabolism of cofactors and vitamins;Membrane transport;Digestive system;Global and overview maps	Organoheterocyclic compounds	Biotin and derivatives	245.09444751700002	0.0390396463099	55.7	-4.06532006281314	58-85-5	Not Available	4.32268290889	5.20467688098	4.5999431559	4.51211456136	4.96485954304	4.70085919981	4.67216098919	5.60976748004	4.963152400209999	4.26639215195	4.54598882833	4.29579087922	5.20264126928	4.92991814389	4.5736014125199995	5.34112574197	4.7235100105	4.60047862469	5.04009540965	4.90802306628	4.30178801122
pos_3796	Actiphenol	放线菌酚	metab_3795	B(i)	39.6	0.0	-	-	-	-	M+H	C15H17NO4	3.84511666667	-	-	pos	-	-	-	-	-	-	276.12535807	0.09712413558710001	39.9	8.44593608301734	-	-	6.1442663033	6.68279446515	6.00977627824	5.99108199566	6.08139614299	6.33813275854	6.38105534291	6.5036374572	6.0587796735	6.204624023380001	6.90607314402	6.3196365553	6.3803755852199995	6.36318812422	6.23095137969	6.49897853506	6.44479735906	6.4464377867	5.735276592919999	6.390081016240001	6.565841031930001
pos_3801	N-Octanoyl-Dl-Homoserine Lactone	-	metab_3800	B(i)	47.2	0.0	-	-	-	-	M+H	C12H21NO3	3.85045	-	-	pos	-	-	-	-	-	-	228.158603465	0.010010718184399999	46.5	-3.5945224033448797	-	-	4.89859527194	5.058376362230001	4.687085568600001	4.6508932357	4.43593951132	4.84072783719	5.19765822682	5.48470175054	4.23353762598	4.75106668648	5.1689004799400005	4.78975046266	4.9339595658399995	4.62987005186	4.90609733195	5.31403151162	4.96697788961	4.92905996657	4.7472554672900005	4.83869124954	4.846875005849999
pos_3809	(2S,3R)-3-Hydroxy-2-Methylbutanoylcarnitine	-	metab_3808	B(ii)	0.0	46.3	-	-	-	HMDB0241646	M+H	C12H23NO5	3.85576666667	-	-	pos	-	-	-	-	Lipids and lipid-like molecules	Fatty Acyls	262.16381277799996	0.0679253357381	45.5	-4.16030052155475	-	Fatty acid esters	5.265897263459999	5.441483260599999	5.1320857532	5.1054578272199995	5.16910731889	5.36716970493	5.10725204791	5.13600578194	5.48521867969	5.188393871650001	4.99121665333	5.16211492698	5.2999450244699995	5.17155921688	5.29300550517	5.39569571841	5.25796616371	5.441772445619999	5.29609737134	5.49097650272	5.3020558720599995
pos_3819	4-Nitro-D-Phenylalanine	-	metab_3818	B(i)	39.1	0.0	-	-	-	-	M+H	C9H10N2O4	3.8664	-	-	pos	-	-	-	-	-	-	211.07056412900002	0.020514107702	46.4	-3.66131678780271	-	-	5.36155575107	5.0596911519	5.331391930940001	5.018584833869999	5.01894846564	5.25704691972	5.01202590871	5.43975075856	5.3099372879	4.92371490453	4.76637951931	5.01646538639	5.826034793659999	5.51032543393	5.788321559219999	5.74069960363	5.826999477439999	5.65856380411	5.166076466	5.23115467307	5.29135177023
pos_3821	3-Nitro-2,6-Dipiperidinopyridine	-	metab_3820	B(i)	45.3	0.0	-	-	-	-	M+H	C15H22N4O2	3.8664	-	-	pos	-	-	-	-	-	-	291.179084312	0.0547257881075	44.9	-8.50552184362356	-	-	5.17361671666	4.98117473617	5.407432136360001	5.32857090807	5.15724192212	5.190356994019999	4.9495406469	5.1367178298	5.31671670501	4.979319701680001	4.97734408862	4.99484152198	5.34611350287	5.03907268604	5.180857819690001	5.66832340832	5.63401107951	5.61515936342	5.2303116651699995	5.40359829175	5.2166997018900005
pos_3828	(E)-2-Methyl-2-Buten-1-Ol O-Beta-D-Glucopyranoside	-	metab_3827	B(ii)	0.0	44.9	-	-	-	HMDB0033064	M+ACN+H	C11H20O6	3.87171666667	-	-	pos	-	-	-	-	Lipids and lipid-like molecules	Fatty Acyls	290.15842551	0.0217541276026	45.4	-5.59545839934353	-	Fatty acyl glycosides	5.17245035172	5.1223206788499995	5.27338000459	5.3335841638999995	5.043067564619999	5.11435182333	5.2127970245599995	5.53562758166	5.489736101799999	4.96907447225	5.24132736383	4.94284966751	5.20674505311	5.11571566635	5.52672393248	5.63550558005	5.25759681976	5.19489914748	5.4686464438	5.4952411335199995	5.06808806596
pos_3830	Iprobenfos	异稻瘟净	metab_3829	B(ii)	0.0	40.5	-	-	-	HMDB0031768	M+CH3OH+Na	C13H21O3PS	3.87171666667	-	C15230	pos	-	-	-	-	Benzenoids	Benzene and substituted derivatives	343.109469147	0.035241267891300006	43.9	-3.01641915083409	26087-47-8	Not Available	5.1323500085800005	3.99228970727	5.391657353080001	5.02988332031	5.42030354877	4.68936288689	4.05785326373	5.69618939334	5.1304361983	4.8048631106099995	5.73167387951	4.871688915909999	5.02549017325	4.89507253521	4.3959741603	5.1491305958	5.2079399314599994	4.49436666489	5.40290194885	4.948837071590001	5.22203918925
pos_3839	6-Hydroxymelatonin Glucuronide	-	metab_3838	B(ii)	0.0	60.7	-	-	-	HMDB0060786	M+H-2H2O	C19H24N2O9	3.877	-	-	pos	-	-	-	-	Organic oxygen compounds	Organooxygen compounds	389.13265497099997	0.07773236514779999	50.1	-3.94306517903702	-	Carbohydrates and carbohydrate conjugates	5.594527814419999	5.537884042080001	5.6789174886	5.54224946069	5.651386958890001	5.39127917049	5.8330996117	5.9324681976699996	5.322912881280001	5.409596604480001	5.98984865406	5.797498296410001	5.628397361549999	5.5186893690600005	5.679232052590001	5.81343492671	5.781922315959999	6.04659329909	5.505421726830001	5.12898337649	5.397492031919999
pos_3845	Candoxatrilat	坎多沙曲拉特	metab_3844	B(ii)	0.0	60.1	nonnatural	-	-	HMDB0249582	M+H-2H2O	C20H33NO7	3.88231666667	-	C11721;_	pos	-	-	-	-	Organic acids and derivatives	Carboxylic acids and derivatives	364.209941619	0.062485734231699994	49.7	-4.7788537221724905	123898-42-0;_	Dicarboxylic acids and derivatives	4.13973279869	4.22062969081	3.9162122077800006	3.5849200372099994	3.21802235891	4.34312107753	5.598245438740001	5.19359630205	0.123412436635	3.9097241935800002	0.11986757605000001	3.81419408045	4.434056452619999	3.9833375252699996	4.25552479671	4.28496420487	4.28663915176	4.47800357083	3.4164941316900004	4.10463803435	6.72317690959
pos_3848	Tetrahydroharmine	四氢哈尔明碱	metab_3847	B(i)	80.0	0.0	nonnatural	-	-	-;HMDB0254015	M+H	C13H16N2O	3.88763333333	-	C09243;_	pos	-	-	-	-	Alkaloids and derivatives	Harmala alkaloids	217.132520239	0.0879273678508	52.1	-4.71638814873559	17019-01-1;_	Not Available	5.19939326395	4.683635456919999	4.25098693438	3.48213718552	3.39480263512	4.68014426074	4.471182627569999	4.87648643215	3.62553531856	4.9285954924199995	4.45930592814	4.86489237967	5.22692501382	3.74703956286	4.1210600695899995	4.98469605442	4.2739621878600005	4.457961714980001	4.29263062071	3.4249122029000003	3.83929671035
pos_3849	Indoleacetyl Glutamine	-	metab_3848	B(ii)	0.0	69.0	-	-	-	HMDB0013240	M+H	C15H17N3O4	3.88763333333	-	-	pos	-	-	-	-	Organic acids and derivatives	Carboxylic acids and derivatives	304.12840043299997	0.0670488001783	52.1	-2.57994281299583	6899-04-3	Amino acids, peptides, and analogues	5.939158963280001	5.22054517726	5.6096134300600005	5.352660891569999	5.96804874959	5.62675263036	5.8083412056	6.10434435165	5.743807077990001	5.40851498686	5.855795767540001	5.371199407130001	5.710091134419999	5.29233133325	5.857872254249999	5.85927666281	5.91680780258	5.70735162268	6.03542825224	5.9346215333700005	5.66894327446
pos_3852	8-Hydroxy-5,6-Octadienoic Acid	-	metab_3851	B(ii)	0.0	57.0	-	-	-	HMDB0031101	M+H	C8H12O3	3.8929	-	-	pos	-	-	-	-	Organic acids and derivatives	Hydroxy acids and derivatives	157.085293556	0.0338107279297	48.9	-4.01797174640607	_;	Medium-chain hydroxy acids and derivatives	4.95165832885	4.55736804304	4.93130083328	4.81663084814	5.001202144680001	4.80885811685	4.69887786002	4.90671169624	4.97548353226	4.673765828580001	4.68523072393	4.88150017068	4.92551750584	4.70823879387	4.84363756783	5.0230819351	5.145289120209999	5.03854277043	4.92825667864	4.79441728678	4.7401834027
pos_3854	Batatasin Iii	-	metab_3853	B(i)	82.1	0.0	-	-	-	HMDB0030636	M+NH4	C15H16O3	3.8929	-	-	pos	-	-	-	-	Phenylpropanoids and polyketides	Stilbenes	262.146090897	0.0657641954655	52.5	9.5079909152221	56684-87-8	Not Available	5.587204354330001	5.97671004954	5.43094032664	5.30174160064	4.85193672116	5.461458272590001	5.81278617477	6.1639452294599995	5.28611720575	5.383430731819999	6.27253946768	5.65654263186	5.37486960936	5.34648438041	5.3358711225499995	5.53744937668	4.8817348945	5.51101071329	4.95713870608	5.57000439894	5.84354985276
pos_3858	3-[[4,4-Difluoro-3-(Hydroxymethyl)Piperidin-1-Yl]Methyl]Benzonitrile	-	metab_3857	B(i)	43.5	0.0	-	-	-	-	M+H	C14H16F2N2O	3.89818333333	-	-	pos	-	-	-	-	-	-	267.132545989	0.0254718502441	43.7	8.26675626508264	-	-	4.443434031040001	4.37339294216	4.87278899036	5.20371456285	3.6771619775699995	3.63654854187	5.05003051813	5.28394450554	5.6171941288100005	4.43695671513	3.6511922751499997	4.50206164201	4.88414411656	5.19450836769	5.11375711811	4.68002942256	5.09458624568	4.87470094705	3.4946428460300005	4.28490627015	4.88930246851
pos_3865	Synephrine	脱氧肾上腺素	metab_3864	B(i)	46.7	0.0	-	-	-	HMDB0004826	M+H	C9H13NO2	3.90351666667	-	C04548	pos	-	-	-	-	Benzenoids	Phenols	168.101211624	0.0555077084275	47.1	-4.15015562743155	1994/7/5;94-07-5	1-hydroxy-2-unsubstituted benzenoids	5.03847963181	4.22241667876	5.35233182508	4.97468422204	5.00881714275	4.8398405749	4.73188261552	5.123026304130001	4.98523868655	4.480334034599999	4.81204116272	4.90302825224	4.95488341972	5.1651843500800005	5.07087671738	5.00673330574	5.45399945908	5.4664083141	4.9765872689499995	4.86091866618	4.68730932126
pos_3870	Gabapentin Enacarbil	-	metab_3869	B(ii)	0.0	69.9	nonnatural	-	-	HMDB0252567	M+H	C16H27NO6	3.90351666667	-	-	pos	-	-	-	-	Organic acids and derivatives	Carboxylic acids and derivatives	330.189843369	0.099395545062	51.4	-3.8600049205571096	-	Amino acids, peptides, and analogues	5.5303642787400005	5.04645144736	5.81037393579	5.556067477669999	5.49649634193	5.511102663509999	5.3192023523800005	5.793431726790001	5.482807721	5.390709705980001	5.3912193106199995	5.29627405597	5.6462012890699995	5.371607592080001	5.5328692963	5.758896862459999	5.961681434369999	5.505494994219999	5.69271870181	5.70400783755	5.29198931073
pos_3877	3-Des(Dimethylaminoethyl)-3-Acetic Acid Zolmitriptan	-	metab_3876	B(ii)	0.0	40.9	nonnatural	-	-	HMDB0259690	M+H	C14H14N2O4	3.90881666667	-	-	pos	-	-	-	-	Organoheterocyclic compounds	Indoles and derivatives	275.104952395	0.0220767532182	45.0	8.46065521389599	-	Indolyl carboxylic acids and derivatives	6.22373290309	6.061683326669999	6.23518621799	6.19629824145	5.92214250671	5.727297480930001	6.57830085755	6.574588241900001	6.0613436190400005	6.070453393180001	6.46962822503	6.1056685785800004	6.24461895747	6.079718124659999	6.22986227156	6.487668332999999	6.14501699868	6.13380222332	5.94911102809	5.95189921612	6.30740259495
pos_3886	Beclomethasone	二丙酸氯地米松	metab_3885	B(ii)	0.0	55.0	-	-	-	HMDB0248924	M+K	C22H29ClO5	3.91411666667	-	C06842;_	pos	-	-	-	-	Lipids and lipid-like molecules	Steroids and steroid derivatives	447.135649646	0.165366827232	44.4	5.24251189318861	4419-39-0;_	Hydroxysteroids	3.1721868124199997	4.10288177427	4.84340373607	5.65417047865	5.804412751369999	3.1470169002999997	3.22987941978	3.26383327922	4.59984551059	3.04124337609	4.17780537005	3.15034322914	3.21370357166	5.52207074895	4.764592968680001	4.46502690729	3.2843371006999997	3.2064861519599996	5.67529602975	5.850250105040001	4.83078645804
pos_3888	Cyclosquamosin A	-	metab_3887	B(ii)	0.0	70.0	-	-	-	HMDB0303367	M+Na-H2O	C31H43N7O8	3.91411666667	-	-	pos	-	-	-	-	Organic acids and derivatives	Carboxylic acids and derivatives	646.293652264	0.277057170141	51.1	-4.4659717823413	-	Amino acids, peptides, and analogues	4.35690668498	4.832427700709999	3.2935576150200006	5.58294489372	6.4249171392	3.8038329892	3.1852731153900002	3.25632136563	3.24147168302	3.03373422737	3.9686446740499997	3.14283254886	3.20619216335	5.08577843839	3.19666729265	3.29993672207	3.27682499668	3.19897482132	5.78656497204	6.5388969461199995	3.2236785197099995
pos_3894	Quinoline	喹啉	metab_3893	B(i)	63.1	0.0	drug:DB18050	-	-	HMDB0033731	M+H	C9H7N	3.91941666667	-	C06413	pos	-	-	-	-	Organoheterocyclic compounds	Quinolines and derivatives	130.064557205	0.0453843624572	49.7	-4.404665172915	91-22-5	Not Available	6.31598279518	6.449402646930001	6.52636185258	6.90976143163	7.0692342773000005	6.27355459244	5.71516166001	6.18477968482	6.4639648441499995	6.07296400946	6.42776576146	5.462746629330001	5.5300140277	6.83836386886	6.42051792883	6.35431811706	5.28533985947	5.553393347669999	6.87045927788	7.08612778365	6.51133252559
pos_3913	3,4-Dimethylstyrene	3，4 -二甲基苯乙烯	metab_3912	B(i)	58.0	0.0	-	-	-	-	M+H	C10H12	3.9247166666699997	-	-	pos	-	-	-	-	-	-	133.10063790700002	0.0916034126568	49.2	-4.07974494618226	-	-	4.59400757377	4.32072407071	4.941102374040001	4.461554530330001	4.3419557080199995	4.35196757932	4.47106275276	4.84164669135	4.5479535614	4.1874473792	4.86474276801	4.6917375014800005	4.76920507886	4.39988279397	4.54214907379	4.89111785319	5.26304744261	4.93385921848	4.68947549222	4.13078620088	4.410501417790001
pos_3914	Protocatehuic Acid	-	metab_3913	B(i)	39.0	0.0	drug:DB03946	map01100;map00400	Metabolic pathways;Phenylalanine, tyrosine and tryptophan biosynthesis	HMDB0001856	M+ACN+H	C7H6O4	3.9247166666699997	代谢途径;苯丙氨酸、酪氨酸和色氨酸生物合成	C00230	pos	-	-	Metabolism;Metabolism	Global and overview maps;Amino acid metabolism	Benzenoids	Benzene and substituted derivatives	196.059525491	0.06398507498480001	45.9	-5.8996917363692	99-50-3	Benzoic acids and derivatives	4.519617698169999	5.0943755912199995	4.18209184643	5.266099888259999	4.39571460151	4.43421679051	4.57422830533	4.7980308786800006	4.77428185059	4.65585157923	5.34989693595	5.23874332367	5.0122559632999995	5.4899608751199995	4.929607122119999	4.79097412573	5.26031965586	4.5381158066500005	4.08343949776	5.02654811044	5.04788903806
pos_3918	Dihydroxycarbazepine	奥卡西平杂质	metab_3917	B(i)	79.5	0.0	-	map00982	Drug metabolism - cytochrome P450	-	M+H	C15H14N2O3	3.9247166666699997	药物代谢-细胞色素P450	C07495	pos	-	-	Metabolism	Xenobiotics biodegradation and metabolism	-	-	271.106797066	0.0446646259559	53.7	-3.4123728633164903	35079-97-1	-	4.93782785684	4.9936447891	5.1588569522	5.013029790859999	4.720241533259999	5.04689302454	5.411555330780001	5.32483292459	4.994193365769999	5.04231911013	5.29871589746	5.04757237994	5.07664609294	4.70536312326	4.918414486580001	5.13367188658	5.14075089207	5.269089015990001	5.12063648025	4.08030848612	4.71148556806
pos_3922	Thr-Leu-Lys	-	metab_3921	B(i)	42.7	0.0	-	-	-	-	M+K	C16H32N4O5	3.9247166666699997	-	-	pos	-	-	-	-	-	-	399.19969793300004	0.0527337955937	47.3	-2.02724904071755	-	-	6.10725851515	6.076837966669999	6.01879446153	5.89061240357	5.99458000662	5.9688611069599995	5.49254806744	5.96640971291	5.27153221171	5.58956631723	6.198348380980001	5.457067164980001	5.740793622769999	5.82245236849	5.53709603365	5.63526535706	4.49957058878	5.73231222219	6.1140088623899995	5.60034063271	5.593037703259999
pos_3924	3,4-Dimethylbenzoic Acid	-	metab_3923	B(i)	62.5	0.0	-	-	-	HMDB0002237	M+H	C9H10O2	3.93001666667	-	-	pos	-	-	-	-	Benzenoids	Benzene and substituted derivatives	151.074722503	0.013430266152099999	50.3	-4.2213456504996	619-04-5	Benzoic acids and derivatives	4.77782824367	5.45251605449	4.81756411071	5.33787217067	4.52340373622	5.0024834248	5.231667809659999	5.616256787	5.655931238480001	4.9724017723900005	5.34008076954	5.11654547551	4.92658332475	5.050473554730001	5.03422772475	5.117489963580001	4.91122914429	4.86363865554	4.626754967799999	4.82531919436	5.57839551535
pos_3939	N-[4-[3-(2,3-Diethylbenzimidazol-5-Yl)-1,2,4-Oxadiazol-5-Yl]Phenyl]Acetamide	-	metab_3938	B(i)	40.1	0.0	-	-	-	-	M+H	C21H21N5O2	3.9353	-	-	pos	-	-	-	-	-	-	376.17914876099996	0.143864887573	45.8	6.25688463180976	-	-	4.8741911691199995	4.82208940245	5.14599968105	5.178134325859999	5.50940668295	4.707525540990001	4.0557011666800005	4.32522125596	4.12838807189	4.08164447184	5.29212517102	4.577592054419999	4.79320738248	5.05047835332	4.775212363500001	4.75332918117	5.14696414499	5.02343295909	5.4424205929400005	5.40775567312	4.72637583571
pos_3941	Deoxynivalenol 3-Glucoside	-	metab_3940	B(ii)	0.0	43.7	-	-	-	HMDB0039852	M+Na-H2O	C21H30O11	3.9353	-	-	pos	-	-	-	-	Lipids and lipid-like molecules	Prenol lipids	463.16248440199996	0.0857409816165	43.8	9.75083186370212	131180-21-7	Sesquiterpenoids	4.793009349519999	5.4438403837800005	5.59249990169	5.1156993777499995	4.70054931903	5.516178018810001	3.7954524627699997	4.95050596782	5.51916202397	4.97610822365	5.729334718	5.2959328709	4.85298705819	4.93582751655	4.65870142363	4.79586311203	3.88704502768	4.96503058913	5.21699214134	5.21761857014	5.7287572341
pos_3942	Benzoic Aldehyde	-	metab_3941	B(i)	86.1	0.0	-	map01100	Metabolic pathways	HMDB0006115	M+H	C7H6O	3.94058333333	代谢途径	C00261	pos	-	-	Metabolism	Global and overview maps	Benzenoids	Benzene and substituted derivatives	107.04867061700001	0.035727935542	55.7	-4.43812186093404	100-52-7	Benzoyl derivatives	5.20643186626	5.2976514966199995	5.440563131729999	5.26425367855	5.318182274680001	5.67982991314	5.45870263625	5.39302808893	5.5032858334300006	5.14470990489	5.78329080364	5.62989848636	5.681346712100001	5.53385142899	5.5547399266	5.72269883117	5.94367388365	5.55151991199	5.45015827755	5.499829440569999	5.32999389438
pos_3943	Benzoxazinone	苯并恶嗪酮	metab_3942	B(ii)	0.0	43.0	-	-	-	HMDB0249036	M+CH3OH+H	C8H7NO2	3.94058333333	-	-	pos	-	-	-	-	Organoheterocyclic compounds	Benzoxazines	182.080397919	0.0373910840425	46.8	-5.1777321832059515	-	Not Available	5.63996188482	5.7325526377400005	5.851352608169999	5.689985611869999	5.74293716655	6.0900430317	5.97399987512	5.88739573199	5.93358553962	5.55371042114	6.18245510051	6.02084020357	6.12149733051	6.02661757939	6.085749303200001	6.15296589283	6.417156179859999	5.990689731640001	5.81677943416	5.92421409429	5.7321531913
pos_3944	2,6-Diamino-9-(2-Hydroxyethoxymethyl)Purine	-	metab_3943	B(ii)	0.0	44.6	nonnatural	-	-	HMDB0246998	M+H-2H2O	C8H12N6O2	3.94058333333	-	-	pos	-	-	-	-	Organoheterocyclic compounds	Imidazopyrimidines	189.09006210299998	0.291556947255	39.6	7.7705180333178605	-	Purines and purine derivatives	4.58143722022	4.16675411372	4.8230498635900005	4.34759976251	4.12905709602	4.57730071477	4.10817668148	4.293971507669999	4.5639242500699995	4.20408950435	4.57400018628	4.66094898417	4.94564450035	4.5110944474400005	4.8477174422900005	4.92972309337	5.2757652761300005	4.8501416204300005	4.6556762678800006	4.32811977152	3.7756366340499996
pos_3953	N-(3-Chloro-2-Methylphenyl)-2-(3,4-Dimethoxyphenyl)Imidazo[1,2-A]Pyrazin-3-Amine	-	metab_3952	B(i)	70.3	0.0	-	-	-	-	M+H	C21H19ClN4O2	3.9458666666699997	-	-	pos	-	-	-	-	-	-	395.128692025	0.157143964103	46.5	4.47078740970404	-	-	4.51679635549	4.15311997541	3.9980858490400006	5.2092554475599995	3.30674497278	4.73474526869	3.2668697024199997	3.3379252851	4.57844398822	4.14583042105	3.3085689158599996	4.44835779376	5.05871354648	4.32358989961	4.55283445518	4.0774543148	5.05995298882	5.22280336733	3.42967343213	3.33685190504	4.1877053435
pos_3956	Asp-Phe	天冬氨酸苯丙氨酸	metab_3955	B(i)	62.5	0.0	-	-	-	HMDB0000706	M+H-H2O	C13H16N2O5	3.95115	-	-	pos	-	-	-	-	Organic acids and derivatives	Carboxylic acids and derivatives	263.101566058	0.101877608126	49.5	-3.8103897085040996	13433-09-5	Amino acids, peptides, and analogues	5.35328314571	5.00642869624	5.754221015490001	5.54114178739	5.21686549953	5.24151301056	4.75385864842	5.66229751648	5.49060312469	5.3708448959599995	5.3950115811	5.360000094119999	5.275481718480001	5.09695576755	4.505353787890001	5.07934970439	5.12636714986	5.00716656018	5.465967940619999	5.56946048327	5.30602286514
pos_3958	Aicar	-	metab_3957	B(ii)	0.0	49.7	drug:DB01700	map01100;map00340;map00230;map04152	Metabolic pathways;Histidine metabolism;Purine metabolism;AMPK signaling pathway	HMDB0001517	M+NH4	C9H15N4O8P	3.95115	代谢途径;组氨酸代谢;嘌呤代谢;AMPK信号通路	C04677	pos	-	-	Metabolism;Metabolism;Metabolism;Environmental Information Processing	Global and overview maps;Amino acid metabolism;Nucleotide metabolism;Signal transduction	Nucleosides, nucleotides, and analogues	Imidazole ribonucleosides and ribonucleotides	356.09611761400004	0.167350409849	47.9	-1.35478567583067	3031-94-5	1-ribosyl-imidazolecarboxamides	5.54078005378	3.5855933792300005	5.737766456549999	5.494199360540001	5.32094383986	4.84996747183	1.58744956611	5.59065930896	4.28824397254	4.45308760013	5.57587216819	5.2200979007	5.03096489553	4.54264321975	4.93233388518	4.88158964445	5.47869122554	4.96342011202	5.3741160826400005	4.75460784991	4.18558162678
pos_3961	(2Z,4Z)-Octa-2,4-Dienedioylcarnitine	-	metab_3960	B(ii)	0.0	49.3	-	-	-	HMDB0241731	M+H	C15H23NO6	3.95645	-	-	pos	-	-	-	-	Not Available	Not Available	314.158585646	0.0542285502377	47.2	-3.92219703630827	-	Not Available	5.429209329600001	5.81781273242	6.05200695939	5.622417480959999	5.1162770599	5.6435159153	6.181770559319999	6.19340147839	5.8572688669	5.3748246349199995	6.25541944777	5.9974218631300005	5.808244398080001	5.32274119606	5.74769026283	6.55759510464	5.8549365052199995	5.6509380617	5.873537407000001	5.66741898416	5.52585914584
pos_3964	Sebacoyl-L-Carnitine	-	metab_3963	B(ii)	0.0	51.3	-	-	-	HMDB0240726	M+H-H2O	C17H31NO6	3.96173333333	-	-	pos	-	-	-	-	Lipids and lipid-like molecules	Fatty Acyls	328.210612447	0.10650042561100001	46.8	-3.5833273880565093	-	Fatty acid esters	5.02044485247	5.579606054430001	5.4124759321099996	4.39437748725	4.66567698511	5.04285642924	5.56552450296	5.811457524580001	4.1413372075	5.37610763319	6.20821398015	5.29919589129	5.62708288341	4.87686788307	5.39409449263	5.8282994118	4.96092996549	5.36333490326	5.10392150569	5.4301852547300005	5.2710576404100005
pos_3967	Pyrogallin	焦没食子	metab_3966	B(i)	36.7	0.0	-	-	-	-	M+NH4	C11H8O4	3.96705	-	-	pos	-	-	-	-	-	-	222.075023855	0.100585111864	43.3	-5.19701269000104	-	-	4.98363501579	5.14341902387	5.29689901459	5.551069489480001	4.48606908877	5.0318596177499995	5.22063226492	5.5621683528100005	5.467760265980001	5.07264771348	5.2542206583599995	5.12857187671	5.25513584207	5.41751996409	5.55995935526	5.36130873949	5.2917818919199995	5.08220905549	4.96738507289	4.698344175930001	5.24419853167
pos_3969	Indoline	二氢吲哚	metab_3968	B(i)	56.1	0.0	nonnatural	-	-	HMDB0253472	M+H	C8H9N	3.97235	-	-	pos	-	-	-	-	Organoheterocyclic compounds	Indoles and derivatives	120.080254452	0.0298802795388	49.8	-4.37774743098082	-	Indolines	6.11964270846	6.154831959580001	6.08603658964	6.185826145569999	6.3819583166100005	6.110735398150001	6.10122833383	6.108687011769999	6.047296874530001	6.0178296308300006	6.12026566078	5.88686079584	5.91519763907	6.1389016744300005	6.172593513530001	5.924085872230001	6.00852862344	5.97092624639	6.256120220780001	6.317008658480001	6.14153399113
pos_3970	7-Amino-4-Methylcoumarin	7-氨基-4-甲基香豆素	metab_3969	B(i)	64.9	0.0	nonnatural	-	-	HMDB0247230	M+H	C10H9NO2	3.97235	-	C01386	pos	-	-	-	-	Phenylpropanoids and polyketides	Coumarins and derivatives	176.069858283	0.028768631981900005	51.7	-4.2652066967594	26093-31-2;_	Not Available	6.90820090748	6.9604615260600005	6.863218117030001	6.982899071419999	7.1652222963	6.904235701369999	6.885468006930001	6.90209958452	6.84895808616	6.82306274243	6.906096487310001	6.6881331814	6.73373271353	6.9346849281899985	6.96689130428	6.734596009650001	6.81462526444	6.77779122125	7.04884996205	7.102258266230001	6.93113055601
pos_3978	Cucurbic Acid	-	metab_3977	B(ii)	0.0	63.8	-	-	-	HMDB0029388	M+NH4	C12H20O3	3.98235	-	C08482;_	pos	-	-	-	-	Lipids and lipid-like molecules	Fatty Acyls	230.174325958	0.0279623392648	49.4	-3.5074392434675894	58240-50-9	Lineolic acids and derivatives	5.3249412753800005	3.8576914890400005	5.23740016898	4.80468077389	5.317536158899999	4.94673122111	3.92325279469	5.1377511645	4.91642994015	4.98607333296	4.78584576356	5.145438517890001	5.57538627712	3.9583183656300003	4.94951887421	5.17484446889	5.30255480386	5.29456039764	5.1679735963499995	3.9932622604000003	5.29078663695
pos_3986	4-Amino-4-Deoxychorismate	-	metab_3985	B(ii)	0.0	40.2	-	map00790;map01240	Folate biosynthesis;Biosynthesis of cofactors	HMDB0304170	M+ACN+H	C10H11NO5	3.99701666667	叶酸生物合成;辅助因子的生物合成	C11355	pos	-	-	Metabolism;Metabolism	Metabolism of cofactors and vitamins;Global and overview maps	Organic acids and derivatives	Carboxylic acids and derivatives	267.096481863	0.0653735453019	45.6	-4.73698135591633	-;_	Dicarboxylic acids and derivatives	5.51126605025	5.48523289992	5.70893785411	6.231305988759999	5.559881438940001	5.4766110336	5.2618097602	6.29524169832	6.14933061946	5.5573346721200005	5.48778415689	5.581248919369999	5.95852739472	6.03586363036	5.39507503878	5.45829579092	5.808096624859999	5.61382923569	5.52167133264	5.61207024066	5.973805212359999
pos_3987	Tryptophyl-Asparagine	色氨酰-天冬酰胺	metab_3986	B(ii)	0.0	42.8	-	-	-	HMDB0029078	M+ACN+H	C15H18N4O4	3.99701666667	-	-	pos	-	-	-	-	Organic acids and derivatives	Carboxylic acids and derivatives	360.163866719	0.188545760773	38.0	-8.68783504613084	-	Amino acids, peptides, and analogues	5.2800004251	4.893942613319999	5.55705636219	4.84447508254	5.21693508676	5.709779253860001	4.45872472625	5.75811533096	5.51524687301	5.14890079876	5.53942573173	5.52106721388	5.895892949559999	4.8576365057999995	5.1341453873	6.01208298452	5.91695992849	5.87925609709	5.18420002576	5.160029589680001	5.5870224537199995
pos_4002	1-(2,4-Difluorobenzoyl)-4-Piperidinecarboxylic Acid	-	metab_4001	B(i)	66.0	0.0	-	-	-	-	M+H	C13H13F2NO3	4.01818333333	-	-	pos	-	-	-	-	-	-	270.096078775	0.0248201790317	49.8	9.11463030296226	-	-	5.22076533893	6.02855567	5.53771614015	5.79887855263	5.03421486339	5.6149188167199995	5.56315529168	6.04361952007	5.92856445189	5.54358676887	6.018085220260001	5.552521957180001	5.3745280564	5.49193079834	5.39471853199	5.84168581416	4.94553171083	5.23350998952	5.31555332273	5.811975658330001	5.917823015390001
pos_4014	Nonanedioylcarnitine	壬二酰基肉碱	metab_4013	B(ii)	0.0	57.2	-	-	-	HMDB0241783	M+H	C16H29NO6	4.02351666667	-	-	pos	-	-	-	-	Lipids and lipid-like molecules	Fatty Acyls	332.205473287	0.056565221303400005	49.5	-3.8973398642897497	-	Fatty acid esters	6.2461353888	5.92943320609	6.40240816748	6.17989567556	6.35497469705	6.16748263416	5.95010902954	6.67872513437	6.1112862589	6.23440593162	6.6640604336300004	6.3631122398599995	6.5189507317499995	6.09539929776	6.272643304630001	6.62060524099	6.43828589613	6.32411312903	6.423577830569999	6.440148443709999	6.25905617266
pos_4021	Aminoglutethimide	氨鲁米特	metab_4020	B(ii)	0.0	43.2	drug:DB00357	-	-	HMDB0014501	M+CH3OH+H	C13H16N2O2	4.0288	-	C07617	pos	-	-	-	-	Benzenoids	Benzene and substituted derivatives	265.15349469299997	0.005859428610790001	45.5	-5.0587763477072505	125-84-8	Aniline and substituted anilines	5.199020232830001	5.29720457292	5.70665585495	5.495730001849999	5.41844782801	5.30947585868	5.47570422165	6.15293121038	5.49129592281	5.22905666981	5.5870368989	5.414317486950001	5.61843077852	5.493070883860001	5.35451275764	5.64128731989	5.62136624732	5.38893415892	5.589395930399999	5.654983930299999	5.49738381117
pos_4027	Glutarylcarnitine	戊二酰肉碱	metab_4026	B(ii)	0.0	56.6	-	-	-	HMDB0013130	M+H	C12H21NO6	4.03411666667	-	-	pos	-	-	-	-	Lipids and lipid-like molecules	Fatty Acyls	276.14289997	0.00785591193399	47.4	-4.593560253815348	102636-82-8;	Fatty acid esters	5.23869423878	6.203912291749999	5.69392959869	6.005498105730001	5.50492809248	5.313498177880001	5.7649562434599995	6.23922627152	6.2008766276800005	5.482341158810001	5.97501006584	5.58635742117	5.65511006786	6.085327824969999	5.61259945527	5.79975288625	5.46995391383	5.372779296699999	5.6120197562900005	5.92929074233	6.55138676459
pos_4032	Neuraminic Acid	-	metab_4031	B(ii)	0.0	58.9	-	-	-	HMDB0000830	M+NH4	C9H17NO8	4.03943333333	-	C06469	pos	Carbohydrates	Monosaccharides	-	-	Lipids and lipid-like molecules	Fatty Acyls	285.13174346799997	0.06770439985980001	34.7	9.36530954090481	114-04-5	Fatty acid esters	5.280549120930001	4.94569199497	5.58856971303	5.39780517053	5.408065188659999	5.087343772240001	5.24398913567	5.38689090712	5.41368338778	5.14487159754	5.32138187685	5.26646824379	5.32266681481	5.457261239169999	5.4316613798599995	5.61493709229	5.674576261830001	5.309271674730001	5.38510687916	5.52538832074	5.15651113883
pos_4035	Cromakalim	色满卡林	metab_4034	B(ii)	0.0	68.8	nonnatural	-	-	HMDB0250542	M+H-H2O	C16H18N2O3	4.04475	-	C11819	pos	-	-	-	-	Organoheterocyclic compounds	Benzopyrans	269.127932976	0.104726513288	47.3	-1.82160804086274	94470-67-4;_	1-benzopyrans	5.14177464102	4.88947018952	5.3287574768	5.218363834280001	5.39130138514	5.12779317296	5.2661014265	5.68375996531	5.33814557988	4.99218581454	5.34365314189	5.08037936982	5.28088443824	5.03695304497	5.36383131917	5.34413377106	5.17274337149	5.127567430909999	5.32758002676	5.4170204241499995	5.32176142015
pos_4037	Arginylhistidine	精氨酰组氨酸	metab_4036	B(ii)	0.0	44.4	-	-	-	HMDB0028711	M+H	C12H21N7O3	4.04475	-	-	pos	-	-	-	-	Organic acids and derivatives	Carboxylic acids and derivatives	312.179134803	0.117217435438	45.4	4.08395093175812	155114-05-9	Amino acids, peptides, and analogues	5.13890411638	4.36193602285	5.68534099686	5.65672579881	5.599708045930001	5.02112191804	5.05616757726	5.12170960453	5.4586300450400005	4.87391960385	4.551872597119999	4.47854754806	4.96298916159	5.26999361311	5.3561787252499995	5.6675663274	5.65497652049	5.1317119054800004	5.6313593078299995	5.6983035835599996	5.18356885392
pos_4047	Methyl L-Tyrosinate	-	metab_4046	B(i)	50.6	0.0	-	-	-	-	M+H	C10H13NO3	4.06063333333	-	-	pos	-	-	-	-	-	-	196.09596723	0.0174589708365	47.8	-4.36969631811033	-	-	5.0862689925	5.20167470881	5.46279107892	5.272626207069999	5.323556890369999	5.07514399453	5.01871142797	5.265411862390001	5.49394815819	4.93785215427	5.08083501705	4.85635019625	5.10383395871	5.29446740693	5.26370558354	5.42859148756	5.432068929650001	5.169489714630001	5.437800885060001	5.4994765628	5.52849057941
pos_4048	Alpha-[3-[(Hydroxymethyl)Nitrosoamino]Propyl]-3-Pyridinemethanol	-	metab_4047	B(ii)	0.0	51.5	-	map05204;map00980	Chemical carcinogenesis - DNA adducts;Metabolism of xenobiotics by cytochrome P450	HMDB0062444	M+	C10H15N3O3	4.06063333333	化学致癌作用-DNA加合物;细胞色素P450异生素代谢	C19580	pos	-	-	Human Diseases;Metabolism	Cancer: overview;Xenobiotics biodegradation and metabolism	Organoheterocyclic compounds	Pyridines and derivatives	225.11133380299998	0.028854725025900002	49.3	-0.0379858382888971	-;_	Not Available	5.492563516130001	5.934702766880001	5.911386293840001	5.78077405516	5.7994393106599995	5.87299164518	5.77407818248	5.84586244806	6.132033140930001	5.604714359780001	6.18638039966	5.7708429382599995	5.71866223367	5.81231310529	5.75066583086	6.07053309106	5.89009829913	5.915879630419999	5.86037719889	5.879677257209999	6.19711515928
pos_4049	4-Acetoxy Dmt	-	metab_4048	B(i)	65.9	0.0	-	-	-	-	M+H	C14H18N2O2	4.06063333333	-	-	pos	-	-	-	-	-	-	247.143241812	0.146836531766	50.7	-3.5039271026505796	-	-	4.14353404203	3.65535658916	4.61177189036	4.3256368826800005	4.747062034280001	4.09243384503	3.3426982705299997	5.08175746661	4.5558721040300005	4.35924525694	5.39032456335	4.77064830291	4.722967096530001	4.506688960969999	4.644410692869999	4.927418064669999	4.7020816171	4.42566479791	4.65059260265	4.82957473026	4.4305189441
pos_4055	Trans-4-Aminocyclohexanecarboxylic Acid	-	metab_4054	B(ii)	0.0	44.0	nonnatural	-	-	HMDB0246355	M+H-H2O	C7H13NO2	4.06591666667	-	-	pos	-	-	-	-	Organic acids and derivatives	Carboxylic acids and derivatives	126.090813629	0.0661050111905	47.3	-3.68135110416553	-	Amino acids, peptides, and analogues	4.31263627703	5.41315299776	4.204178680859999	4.81937159627	4.07449051948	4.18685466193	4.49588611306	5.0491999735	4.98249261102	4.56012029261	5.017031352809999	4.48366488053	4.5151590377	4.78552896926	4.59005268503	4.37200315471	4.01933953419	4.26150990924	4.3663935169	4.80025859695	6.01262925151
pos_4068	2-{1-[2-(2,1,3-Benzoxadiazol-4-Ylamino)-2-Oxoethyl]Cyclohexyl}Acetic Acid	-	metab_4067	B(i)	64.8	0.0	-	-	-	-	M+H	C16H19N3O4	4.0712	-	-	pos	-	-	-	-	-	-	318.143417	0.0253161011476	48.8	-4.46347140289353	-	-	5.32484644413	5.448944460619999	5.40095460607	5.38332155289	5.50235352135	5.42508481373	5.37456121901	5.88262583908	5.58587327089	5.336287148269999	5.537567714500001	5.16921414476	5.23337445512	5.1337572386699994	5.62705275646	5.73301139679	4.91251268358	4.98313984405	5.605001254419999	5.83259195771	5.04212593874
pos_4077	Chrysin-7-O-Beta-D-Glucoronide	-	metab_4076	B(i)	90.8	0.0	-	-	-	-	M+H	C21H18O10	4.07651666667	-	-	pos	-	-	-	-	-	-	431.095565629	0.014091908669799999	56.6	-3.97027541612566	-	-	6.904382949389999	6.932710231919999	6.626804482840001	6.66878634958	5.94625841492	7.188088470510001	4.44752070117	6.15253988311	6.086737406209999	6.0310954826300005	6.86099745806	6.3064028491199995	6.0021651898899995	6.0674923840499995	5.41487902234	5.497142756830001	6.16919740089	5.28363288871	6.24495353107	5.69386286074	5.84736945336
pos_4078	3,6,9,12,15,18,21,24,27,30-Decaoxadotriacontane-1,32-Diol	-	metab_4077	B(i)	59.3	0.0	-	-	-	-	M+NH4	C22H46O12	4.07651666667	-	-	pos	-	-	-	-	-	-	520.330590491	0.0243428350856	48.7	-4.30410754748459	-	-	5.2648644438300005	5.4418810508	4.95602353564	5.3957780713900005	5.05539593452	5.10647782001	5.393742863169999	4.95344116037	4.971643509080001	5.45947679051	5.05004440339	5.60633365746	5.62768784143	5.268748567169999	5.44959074708	5.17106890781	5.066509344669999	5.3882149739	5.328160312880001	5.2326771489	5.00481035894
pos_4084	Morphine-3-Glucuronide	吗啡－3－葡糖苷酸	metab_4083	B(i)	94.8	0.0	-	map04976;map00982	Bile secretion;Drug metabolism - cytochrome P450	HMDB0041936;PW_C022689	M+H	C23H27NO9	4.08181666667	胆汁分泌;药物代谢-细胞色素P450	C16643	pos	-	-	Organismal Systems;Metabolism	Digestive system;Xenobiotics biodegradation and metabolism	Alkaloids and derivatives	Morphinans	462.17408308	0.008175658326229998	55.1	-3.8484804796385497	20290-09-9	Not Available	5.78008260011	5.83439247625	5.9644969374	5.58752275707	5.8304120716	5.82869635597	4.4141413397500004	5.529334056280001	5.3875582314	5.4137883029400005	5.6638229650600005	5.6492209550300005	6.039354425650001	5.98983561552	5.96634275645	5.7501140775	6.36947461278	5.7721341124	5.415056528689999	5.62045634541	5.35139243331
pos_4102	Abacavir	阿巴卡韦	metab_4101	B(ii)	0.0	42.7	-	-	-	HMDB0015182	M+H	C14H18N6O	4.09265	-	C07624;_	pos	-	-	-	-	Nucleosides, nucleotides, and analogues	Nucleoside and nucleotide analogues	287.158637692	0.0596433385386	44.1	-9.95255693797074	136470-78-5;_	Cyclopentyl nucleosides	4.35983585265	5.10334439385	4.646226294090001	4.71522527325	4.76028498206	4.51682906055	4.78829359609	4.97620837466	4.954494303730001	4.26731621594	4.91468332051	4.3437940912699995	4.4583061303800005	4.77693127195	4.87652539856	5.14361694412	4.662777641519999	4.68041174708	4.59611984237	5.26170064183	5.87578143463
pos_4119	Thymoquinone	百里香醌	metab_4118	B(i)	52.4	0.0	drug:DB16447	-	-	HMDB0034732	M+H	C10H12O2	4.10325	-	-	pos	-	-	-	-	Organic oxygen compounds	Organooxygen compounds	165.090330072	0.0574594090991	47.7	-4.11975261240304	490-91-5	Carbonyl compounds	5.14675947126	4.93088689817	5.3449699936699995	5.159627788430001	5.28335180611	5.121861654069999	5.07611631992	5.27504190419	5.21322174016	4.9410727122199996	5.162618514080001	5.14428979913	5.24581982374	5.124317352619999	5.167410726519999	5.48780705161	5.46318207197	5.35244018068	5.2267747449	5.2034723968400005	5.154515646419999
pos_4120	N-Acetyl-5-Hydroxytryptamine	-	metab_4119	B(i)	52.3	0.0	drug:DB04275	map01100;map00380	Metabolic pathways;Tryptophan metabolism	HMDB0001238	M+H	C12H14N2O2	4.10325	代谢途径;色氨酸代谢	C00978	pos	-	-	Metabolism;Metabolism	Global and overview maps;Amino acid metabolism	Organoheterocyclic compounds	Indoles and derivatives	219.111943095	0.0295296642153	47.5	-3.94778835648503	1210-83-9	Hydroxyindoles	5.720091202100001	5.6818160939	5.8175305792	5.932067986440001	6.0570331495800005	5.66797865669	5.659300904169999	6.02727445356	5.8572313197899994	5.71231351613	6.43805382406	5.625224638330001	5.7053643378	5.6950280288199995	5.91022105971	6.076787512509999	5.751423361610001	5.69119142076	6.0476465915199995	5.9146835517400005	5.89810109243
pos_4124	2-Cyclohexen-1-One	-	metab_4123	B(ii)	0.0	58.7	nonnatural	-	-	HMDB0245089	M+H	C6H8O	4.1085333333300005	-	C02395	pos	-	-	-	-	Organic oxygen compounds	Organooxygen compounds	97.0644059777	0.027772193644400003	50.6	-4.01145495096035	930-68-7;_	Carbonyl compounds	5.52322590257	5.34109984806	5.525112580519999	5.872046929240001	5.32693733896	5.35536064916	5.28654106568	5.95086868621	5.61827875888	5.100222066050001	5.805752115009999	5.33554600191	5.403030730299999	5.44107079963	5.06466039481	5.59113695788	5.02309274223	5.17352002358	5.6072117006	5.69598488382	5.918967812509999
pos_4127	Angenomalin	川白芷素	metab_4126	B(i)	53.8	0.0	-	-	-	-	M+NH4	C14H12O3	4.1085333333300005	-	-	pos	-	-	-	-	-	-	246.111654112	0.0611343386909	47.4	-3.57622866885809	-	-	2.93895753457	2.89973227498	5.41161854399	4.70794728933	4.52322637151	3.9225015144199995	0.0551977657574	5.05118829579	4.72016399112	3.88508688621	4.1690968148900005	4.21565028143	4.80546718549	4.32298310181	3.3255793622400005	3.92071285074	5.013971422209999	3.5017404819099998	5.04908628218	5.34535515976	3.04765280285
pos_4128	2-[[7-(Cyclopent-3-Ene-1-Carbonyl)-7-Azaspiro[3.5]Nonan-3-Yl]Oxy]Acetamide	-	metab_4127	B(i)	60.3	0.0	-	-	-	-	M+H	C16H24N2O3	4.1085333333300005	-	-	pos	-	-	-	-	-	-	293.184748027	0.036897651013	49.1	-4.179095416569621	-	-	5.1791232333599995	5.4955359577900005	5.628740410469999	6.12241980762	5.41451480146	5.20341044693	5.888020545340001	6.207396319169999	5.932058789959999	5.208215711	5.6357793874399995	5.384272026440001	5.46759894845	5.87747999992	5.729222383890001	5.55722187625	5.54355831265	5.41232390007	5.60344306906	5.73210641325	5.77674233556
pos_4138	Tibalosin	替巴洛新	metab_4137	B(ii)	0.0	67.1	nonnatural	-	-	HMDB0259074	M+NH4	C21H27NOS	4.11383333333	-	-	pos	-	-	-	-	Benzenoids	Benzene and substituted derivatives	359.21626358	0.0431607931868	50.2	3.2315936284310496	-	Phenylbutylamines	5.27078639755	5.74904237238	5.791761664889999	5.25123902204	5.10884049487	5.26252410412	5.555230842159999	5.76617977232	5.40308072166	4.94276748248	5.6464292163400005	5.5690718239	5.4983046747	5.14126802685	5.504559573790001	6.10824621118	5.42267732323	5.09805822641	5.60190756954	5.448807390730001	5.30847703201
pos_4151	Trp Cys Phe	色氨酸 半胱氨酸 苯丙氨酸	metab_4150	B(i)	47.5	0.0	-	-	-	-	M+H	C23H26N4O4S	4.11911666667	-	-	pos	-	-	-	-	-	-	455.179103848	0.042989921238199995	45.8	9.580352740791561	-	-	3.56518668604	3.15639081134	4.322286755	4.33493923379	4.3132295446399995	3.17614869968	3.2219181046599994	6.03595451907	4.6714908239	4.9499912014	4.57993742629	3.1794751818700004	4.30364437862	5.07410493671	3.52960381196	4.70617439103	5.06927390822	4.0040717394300005	4.92840922956	5.34494815156	3.2603254515499995
pos_4153	Quinaldic Acid	-	metab_4152	B(i)	94.9	0.0	-	-	-	HMDB0000842	M+H	C10H7NO2	4.12445	-	C06325	pos	-	-	-	-	Organoheterocyclic compounds	Quinolines and derivatives	174.05423024700002	0.0286552233336	57.5	-4.18759504078136	1993/10/7;93-10-7	Quinoline carboxylic acids	5.42633651212	5.03840088682	5.68147027377	5.287594047280001	5.43828602436	5.3148774429	5.1885963013	5.43825826096	5.28133219124	5.05581663852	5.446260723250001	5.29802920508	5.39358334043	5.1981338492599996	5.50563905222	5.24694663775	5.511958387690001	5.28914010141	5.422963918150001	5.26244163368	5.400519890369999
pos_4160	Brefeldin A	布雷菲德菌素A	metab_4159	B(i)	83.8	0.0	-	-	-	-	M+H	C16H24O4	4.12445	-	-	pos	-	-	-	-	-	-	281.173655229	0.0336396218566	54.7	-3.85644806903669	-	-	5.6744728793300006	5.21759230331	5.67030901901	5.57272218796	5.8277216982	5.391301984419999	5.89257551834	6.309723153869999	5.7665701261099995	5.39655371186	5.5127402561	5.32852655626	5.3087097302399995	5.541737759019999	5.530811589140001	5.877248369169999	5.3714819593900005	5.3351959495	5.8081686033399995	5.846412061490001	6.0292139785300005
pos_4162	N-(6-Methoxyquinolin-8-Yl)-3-Phenylsulfanylpropanamide	-	metab_4161	B(i)	38.9	0.0	-	-	-	-	M+H	C19H18N2O2S	4.12445	-	-	pos	-	-	-	-	-	-	339.117303231	0.0171341060444	44.7	3.3361222297815605	-	-	6.553657148150001	6.26698588814	6.879862547789999	6.56159874976	6.71092295988	6.630219026930001	6.05501398509	6.99864545364	6.55528574536	6.21451964995	6.904227668310001	6.460192247389999	6.64555146845	6.41284795664	6.23050670793	6.83110621135	6.967151897310001	6.455824484419999	6.74837115525	6.7922187536	6.4602881321500005
pos_4165	Acacetin-7-Glucuronide	-	metab_4164	B(i)	89.2	0.0	-	-	-	-	M+H	C22H20O11	4.12445	-	-	pos	-	-	-	-	-	-	461.105965914	0.054776212850800005	56.0	-4.0686206180466	-	-	6.24878053181	5.65524806352	5.62805145645	6.00980282468	4.785370874190001	6.106276786869999	3.21584691712	3.28689807735	3.69274199051	4.79004726691	4.96517458865	4.980058023580001	4.438147464059999	4.84859314099	3.7274863645300003	3.33051499816	4.6126649209699995	3.9860338719599997	4.160801161499999	4.4167830239	3.2542539533999997
pos_4188	2-Hydroxy-5-Oxohexanedioic Acid	-	metab_4187	B(ii)	0.0	40.1	-	-	-	HMDB0257585	M+H-H2O	C6H8O6	4.14036666667	-	-	pos	-	-	-	-	Organic acids and derivatives	Keto acids and derivatives	159.028159916	0.0283498745342	46.0	-3.63461141524877	-	Medium-chain keto acids and derivatives	4.3276578482	4.48667839132	4.364911440619999	4.13688002856	4.5219471016199995	4.5909611227300005	3.5791569141199995	3.9911223318	3.24742732608	4.35450622226	4.48470520844	4.34270022665	4.87237811576	4.95338195381	4.603893329069999	4.33396525575	5.1797182396300006	4.752856985269999	2.8028763585900003	4.031677632169999	4.04554495122
pos_4195	5-Hydroxy-4-Methoxy-5-Prop-1-En-2-Ylfuran-2-One	-	metab_4194	B(i)	66.1	0.0	-	-	-	-	M+H-2H2O	C8H10O4	4.14568333333	-	-	pos	-	-	-	-	-	-	135.04352582	0.0215871929409	52.1	-3.11681395383308	-	-	5.6838856088	5.35792796383	5.687043116209999	5.458427535019999	5.836270976869999	5.742242688819999	5.1355473836800005	5.758938870260001	5.63331845925	5.59142151511	5.88420192275	5.60397008971	5.56195620803	5.52128385319	5.647052047610001	5.463342729450001	5.8395866677	4.97229744715	5.77269473936	5.76840038034	5.7941910851900005
pos_4196	Scopoletin	东莨菪素	metab_4195	B(ii)	0.0	46.3	-	-	-	HMDB0034344	M+NH4	C10H8O4	4.14568333333	-	C01752	pos	-	-	-	-	Phenylpropanoids and polyketides	Coumarins and derivatives	210.075264054	0.056268798201599995	47.9	-4.27099163557091	92-61-5	Hydroxycoumarins	5.9839983310000004	5.69287327768	6.0138878471399995	5.8000352913699995	6.15635049727	6.027847342669999	5.51717199516	6.19107977935	5.96985583284	5.89529375272	6.248658241109999	5.89505510766	5.868544476419999	5.854258166819999	6.0419383692199995	5.74380412304	6.1515113903	5.12524433046	6.11245257485	6.1063810931099995	6.1408321165499995
pos_4201	Dihydroflavokawin B	-	metab_4200	B(i)	39.7	0.0	-	-	-	LMPK12120513	M+K	C17H18O4	4.14568333333	-	-	pos	-	-	-	-	-	-	325.084007371	0.10323501798000001	46.3	1.18913375340297	0	-	3.7608339432199998	4.79110702795	5.15477040704	5.30534250898	5.4467245346099995	5.47311966806	5.100911513030001	5.65284815397	5.40941162078	4.73853829515	5.61856747696	4.64159390817	4.43730461433	5.25236860356	3.26124944311	4.79939523585	4.52833388062	4.30241096198	5.52461230241	5.7006939149399996	6.0348416163600005
pos_4206	4-Tert-Butylcatechol	4 - Tert - 4-叔丁基-1,2-苯二酚	metab_4205	B(i)	57.0	0.0	nonnatural	-	-	HMDB0246584	M+H	C10H14O2	4.15098333333	-	-	pos	-	-	-	-	Benzenoids	Benzene and substituted derivatives	167.105976609	0.020992921535799996	49.1	-4.09099048987568	-	Phenylpropanes	5.4926737252499995	5.36225788336	5.80356499355	5.62266407022	5.6915826666	5.586752935980001	5.50324105791	5.79861241881	5.72035367275	5.41598816944	5.649022841310001	5.503189213860001	5.67317216601	5.69327897355	5.66421612446	5.923943733400001	5.959069089480001	5.748084959400001	5.67088924061	5.646076040720001	5.611154458940001
pos_4208	Abu-Ile-Oh	-	metab_4207	B(i)	55.7	0.0	-	-	-	-	M+H	C15H20N2O6	4.15098333333	-	-	pos	-	-	-	-	-	-	325.13816336900004	0.0387430960855	49.0	-3.85469663754867	-	-	5.9039696024	5.3005310133800005	6.18103586335	6.05428164449	6.1234325839	5.580038771340001	5.60722632648	5.94713746815	5.67908537676	5.17899927367	5.81788937155	5.39980262393	5.71328027904	5.56681865273	5.49630450445	5.942752507080001	6.061445458990001	5.68053190243	6.05499094222	6.17135205793	5.5262715423
pos_4212	Glu-Leu	-	metab_4211	B(i)	72.1	0.0	-	-	-	HMDB0028823	M+H-H2O	C11H20N2O5	4.1563	-	-	pos	-	-	-	-	Organic acids and derivatives	Carboxylic acids and derivatives	243.13297209400002	0.0306548794069	52.7	-3.6957585404803597	5969-52-8	Amino acids, peptides, and analogues	5.94530601024	6.06793033036	6.13190906207	6.16282179043	6.0562077383899995	5.968211832020001	4.91100196885	6.43969064097	6.17273930044	5.81041075816	6.4934768113	5.97471235865	5.9109806248500005	6.029713345989999	6.04146815752	6.1510727342900005	6.1395989794700006	6.023904391319999	6.08952712593	6.3128018815499995	6.37281847356
pos_4225	Tyr-Arg	-	metab_4224	B(i)	47.0	0.0	-	-	-	HMDB0005768	M+Na	C15H23N5O4	4.1616	-	C02993	pos	-	-	-	-	Organic acids and derivatives	Carboxylic acids and derivatives	360.163968129	0.0449839578396	47.2	-0.7615953433201941	70904-56-2	Amino acids, peptides, and analogues	5.25560291595	4.901142694780001	5.4549433702400005	5.4619132901	5.48575767021	5.507621004419999	4.74868709026	5.55451255449	5.58075470212	5.46182032576	5.54606291472	5.35715778634	5.50054078375	5.3614619746	5.17561066904	5.77696325012	5.75318560026	5.485057297719999	5.29754366502	5.08061977964	4.86881134863
pos_4228	4-Hydroxynonenal	四羟基壬烯	metab_4227	B(i)	73.4	0.0	-	map05225;map05200	Hepatocellular carcinoma;Pathways in cancer	-;HMDB0004362;LMFA06000051	M+H-H2O	C9H16O2	4.16686666667	肝细胞癌;癌症的发病通路	C21642;_	pos	-	-	Human Diseases;Human Diseases	Cancer: specific types;Cancer: overview	Lipids and lipid-like molecules	Fatty Acyls	139.111201977	0.0509159582386	52.6	-3.45594793572816	-;75899-68-2;	Fatty alcohols	4.824395653030001	4.73065577764	5.03451586122	4.69422373283	4.90602976196	4.85264512811	4.56590017704	4.94114343929	4.91419737293	4.52362934036	4.96093814189	4.78849019991	4.8631176074599995	4.84573357945	4.70544392242	5.03868271905	5.03040339473	4.95707209428	4.88324323326	4.7478841719	4.6524756048
pos_4233	5'-Deoxy-5'-Fluorouridine	-	metab_4232	B(ii)	0.0	44.0	nonnatural	-	-	HMDB0246881	M+H	C9H11FN2O5	4.16686666667	-	-	pos	-	-	-	-	Nucleosides, nucleotides, and analogues	5''-deoxyribonucleosides	247.07026029099998	0.0129407789781	46.3	-9.00501673275666	-	Not Available	5.3002747894599995	4.935743313540001	5.402320867309999	5.21923391293	5.45679262472	5.725006241390001	5.44089921162	5.8131660598899995	5.28920361938	5.191255508309999	5.706767178990001	5.10268551574	5.441251294190001	5.2024834565499996	5.06851659509	5.29882441053	5.33471014776	5.625701767560001	5.75508466237	5.60238447278	6.11993008564
pos_4239	3-Hydroxy-N-(2-Oxooxolan-3-Yl)Hexanamide	-	metab_4238	B(i)	44.7	0.0	-	-	-	-	M+Na-H2O	C10H17NO4	4.17216666667	-	-	pos	-	-	-	-	-	-	220.095980518	0.0592986998813	45.8	4.72996434617422	-	-	4.6382051786	4.14644812362	4.66123815419	4.85019618244	5.23481127254	4.307477774730001	4.8087609998000005	4.54505225352	4.34410606046	4.16399562144	4.49486897239	4.1002393042500005	4.3846885965	4.415723821499999	4.89083407994	4.4173603238800005	4.71162016159	4.3973921983999995	5.06270426467	4.99764728381	4.13857164395
pos_4242	Aucubin	桃叶珊瑚苷	metab_4241	B(ii)	0.0	57.3	-	-	-	HMDB0036562	M+H	C15H22O9	4.17216666667	-	C09771	pos	-	-	-	-	Lipids and lipid-like molecules	Prenol lipids	347.133628167	0.263556198575	50.8	-0.0882539584404747	479-98-1;	Terpene glycosides	4.2141999091	3.1485985551599995	7.22191721137	6.83159655425	7.3649241636100005	7.02729104178	6.60217532128	6.76168750918	7.70587687347	6.385709747640001	7.1068736998699995	6.4590294121000005	6.1455688714	7.078216255519999	4.625952825880001	6.848464977999999	6.86762476836	6.25713409892	7.48784273595	7.64400323867	7.01127307138
pos_4247	N-Phenylacetylglutamic Acid	-	metab_4246	B(ii)	0.0	44.0	-	-	-	HMDB0059772	M+H	C13H15NO5	4.17746666667	-	-	pos	-	-	-	-	Organic acids and derivatives	Carboxylic acids and derivatives	266.101248924	0.020983236354799997	47.4	-3.96118849326091	-	Amino acids, peptides, and analogues	6.841414663919999	6.249593093530001	6.70619918385	6.8653626689600005	7.4454626677	6.43909526694	6.869417638630001	6.626112384830001	6.40519664022	6.34850942527	6.56394244408	6.2230249435300005	6.3764453776600005	6.55985906531	7.0336635744	6.36642165332	6.78280749654	6.34775963436	7.27428690908	7.23131107372	6.1661305449
pos_4248	4-[(3,4-Dimethoxyphenethyl)Amino]-4-Oxobutanoic Acid	-	metab_4247	B(i)	67.8	0.0	-	-	-	-	M+H	C14H19NO5	4.17746666667	-	-	pos	-	-	-	-	-	-	282.132473102	0.0340632931788	50.0	-4.00546703174773	-	-	4.90390538102	4.80916514729	5.46753044202	5.4153590025	5.26400841037	4.855587408380001	5.13367267133	5.7674522582000005	5.651900241950001	5.12194229279	5.37542543511	5.12357991512	5.13399542999	5.251007496050001	5.292690359830001	5.6460700198	5.657356528130001	5.09847444724	5.32876272755	5.33743477183	5.23086320031
pos_4251	Ecgonine Methyl Ester	芽子碱甲酯	metab_4250	B(i)	79.7	0.0	-	map01100	Metabolic pathways	HMDB0006406	M+H	C10H17NO3	4.18278333333	代谢途径	C12448	pos	-	-	Metabolism	Global and overview maps	Alkaloids and derivatives	Tropane alkaloids	200.12736574599998	0.0367489559358	54.1	-3.7871201634985097	7143/9/1;7143-09-1	Not Available	5.28242353155	5.7646246563	5.61079527231	5.831478455650001	5.77708886235	5.493051712250001	5.21348276764	5.76608743414	5.99202896416	5.34624878155	5.516039932000001	5.34061740245	5.49094268331	5.82703965899	5.62077609229	5.78489953656	5.73133201758	5.35603091055	5.8808379232700005	5.831964451009999	5.97390680612
pos_4293	8-Azaspiro[4.5]Decane-7,9-Dione	-	metab_4292	B(ii)	0.0	59.7	nonnatural	-	-	HMDB0245995	M+Na	C9H13NO2	4.20401666667	-	-	pos	-	-	-	-	Organoheterocyclic compounds	Azaspirodecane derivatives	190.08551471099997	0.0249813956667	49.1	9.96663080865872	-	Not Available	5.1549150184300006	4.8508696113	5.27488199436	5.09982737284	5.85565076789	5.13544863634	5.04396058759	5.21728330657	4.9749118585500005	4.8986974419400005	5.19818760897	4.93922757508	5.08378240394	5.09033946046	5.12417580344	5.14764285665	5.49133265872	5.12464085274	5.3848309177900004	5.43020059545	6.05123136486
pos_4295	Obscurolide A1	暗昼内酯A1	metab_4294	B(i)	73.6	0.0	-	-	-	-	M+H	C15H17NO5	4.20401666667	-	-	pos	-	-	-	-	-	-	292.120147686	0.019309754151999998	51.3	7.55247519036217	-	-	5.128144807280001	5.886761498080001	5.4113209305900005	5.491140129369999	5.11765650131	5.24551801917	5.51065404252	5.9106595229100005	5.442622590599999	5.13845913035	6.023079275850001	5.3852562530400006	5.06603655945	5.26692164309	5.4422197593599995	5.71052264311	4.91937644553	5.05891471947	5.119183349030001	5.61875248822	6.18226394962
pos_4309	Gly-Phe-Tyr	-	metab_4308	B(i)	43.4	0.0	-	-	-	-	M+CH3OH+Na	C20H23N3O5	4.2146	-	-	pos	-	-	-	-	-	-	440.179792847	0.09356666496539999	45.1	1.52142310896047	-	-	4.44827971705	3.8928255196499997	5.1006726895300005	4.76817432403	5.07065592226	4.038484403480001	4.72980728935	5.79317048853	5.65725975588	5.2407584337	5.7304090616100005	5.16795222191	4.845257511530001	4.65149467496	4.60429385427	4.81630251294	5.11134744845	4.14435572975	5.01445735648	5.0217985851	5.33792207262
pos_4315	Dl-Dopa	-	metab_4314	B(ii)	0.0	55.1	-	-	-	HMDB0000609	M+H-2H2O	C9H11NO4	4.22516666667	-	-	pos	-	-	-	-	Organic acids and derivatives	Carboxylic acids and derivatives	162.054292038	0.0229784595688	48.2	-3.3635831518895603	63-84-3	Amino acids, peptides, and analogues	5.9495789630900004	5.35922123259	5.71501398291	5.607537521449999	5.659772220009999	5.756162435219999	7.27947823876	5.756447678220001	5.57731264232	5.560960885499999	5.97252116883	5.70191775759	5.696227544419999	5.48787602679	5.5273458037	5.7951327448	5.68070299326	5.94544330243	5.61905599612	5.57046510722	5.63639453025
pos_4316	P-Coumaraldehyde	P-香豆醛	metab_4315	B(ii)	0.0	44.1	-	map01100	Metabolic pathways	HMDB0040986	M+NH4	C9H8O2	4.22516666667	代谢途径	C05608	pos	-	-	Metabolism	Global and overview maps	Phenylpropanoids and polyketides	Cinnamaldehydes	166.085599869	0.06619040632659999	46.1	-4.4251682267792996	2538-87-6;20711-53-9	Not Available	4.797464718490001	4.75759523631	5.15988703988	5.10040789725	5.09051812525	4.72685518183	4.910184930440001	5.37349635531	5.185671077109999	4.60623161008	5.1162048948	4.70166565334	4.8636323124	4.996762700080001	5.0112798202099995	5.063417132380001	5.1304265633199995	4.84805223747	5.096314638430001	5.25905519383	5.390017021499999
pos_4319	Prostaglandin M	地诺前列酮M	metab_4318	B(ii)	0.0	48.0	nonnatural	-	-	HMDB0256857	M+ACN+H	C16H24O7	4.22516666667	-	-	pos	-	-	-	-	Lipids and lipid-like molecules	Fatty Acyls	370.18429272300006	0.0178565992772	45.5	-5.289964440841941	_;	Eicosanoids	5.21259762918	4.9975978353	5.7063483353999995	5.45265373768	5.2533392204	5.09527353334	5.14842495916	5.52465559832	5.5432793165100005	4.95162170399	5.597007713480001	4.92979769065	5.39639647069	5.34855138201	5.65742100893	5.52627493824	5.5180441379	5.10566357206	5.60320721136	5.64083304661	5.30064529927
pos_4320	Glu Ser Ser	谷氨酸 丝氨酸 丝氨酸	metab_4319	B(i)	52.7	0.0	-	-	-	-	M+H	C11H19N3O8	4.23046666667	-	-	pos	-	-	-	-	-	-	322.128332215	0.0185638147314	45.8	11.961997317325599	-	-	4.63148397469	4.5749860597900005	5.61241678324	5.387351323430001	5.514125397490001	5.07439821189	5.37292047566	5.263099593430001	5.74716274342	4.602749884850001	5.39635593539	4.91744315693	4.77946474182	5.1266060411900005	4.74250118798	5.4399184122	5.36037337603	4.98346958885	5.4284904136800005	5.480307685290001	5.43319968086
pos_4323	Gentianine	龙胆宁	metab_4322	B(ii)	0.0	58.6	-	-	-	HMDB0303030	M+H-H2O	C10H9NO2	4.23576666667	-	C06525	pos	-	-	-	-	Organoheterocyclic compounds	Pyranopyridines	158.05939305799998	0.0227478780498	50.2	-3.69708531109796	439-89-4;_	Not Available	5.80898081658	5.45488077857	5.8137832509	5.64256398371	5.85057580204	5.610618842849999	5.71380016128	6.184742451819999	5.7501376654400005	5.46469397449	6.072334455	5.43356797255	5.80598124549	5.535507448740001	5.68475295788	5.89062558869	5.71913707502	5.61096840219	6.0035949542	5.910299162719999	6.161358623280001
pos_4339	12-Hydroxyjasmonic Acid	12 -羟基茉莉酸	metab_4338	B(i)	62.9	0.0	-	-	-	-;LMFA02020011	M+H	C12H18O4	4.24635	-	C21669;_	pos	-	-	-	-	-	-	227.126975337	0.027595057818900003	50.4	-3.5828244098726296	-;	-	5.78962130361	5.78018583436	6.0312907175	5.935643616819999	6.016084612969999	5.74500350467	5.7805996745599995	6.20751448794	6.214729461649999	5.81456551334	6.1029719366299995	5.864793645469999	5.835557354580001	5.8747493430199995	5.9387934835000005	6.027271011390001	6.08374682553	5.81896719889	5.9309875630699995	6.0040426170700005	5.95871066441
pos_4342	Zearalenol	玉米赤霉烯醇	metab_4341	B(i)	54.0	0.0	-	-	-	HMDB0041824	M+H	C18H24O5	4.24635	-	C14750	pos	-	-	-	-	Phenylpropanoids and polyketides	Macrolides and analogues	321.17130382	0.0991537113676	48.3	5.1646299280472805	36455-72-8	Not Available	4.36409877924	4.2083479521	5.46094124018	5.1909046959500005	5.369776144299999	5.0410882813699995	5.11899805777	5.43263925336	5.42658413486	4.40033295685	5.25664090259	4.80452429754	4.76108590963	5.212117611559999	4.646116156140001	5.01637740184	5.15413498411	4.96597228697	5.375732875390001	5.25567634594	4.9892172530300005
pos_4343	Gpcho(14:1/2:0)	-	metab_4342	B(i)	35.1	0.0	-	-	-	-	M+H	C24H46NO8P	4.24635	-	-	pos	-	-	-	-	-	-	508.299392329	0.148866439491	44.7	-7.861621073042281	-	-	1.37121599732	0.130988537688	2.71004106606	2.72141225347	2.4787051768	2.3590771570599998	1.2519637779100001	4.43659901324	0.166135557353	1.65071827496	0.161574841751	1.39180691885	0.352683098139	3.57952391141	1.63580521907	2.0740400451700003	2.13055222237	2.24297954606	1.9612648811700002	3.8355455674300005	6.380094066540001
pos_4344	5,8-Dihydroxy-3-Methyl-3,4,4A,5,6,7-Hexahydroisochromen-1-One	-	metab_4343	B(i)	70.0	0.0	-	-	-	-	M+H	C10H14O4	4.25165	-	-	pos	-	-	-	-	-	-	199.095703456	0.016749678939200003	52.5	-3.94722623869685	-	-	6.02526251036	6.21369173892	6.36233569154	6.21212693151	6.19815244732	6.206329084	5.87541316145	6.33026383722	6.2120404673500005	6.033366055269999	6.41998843532	6.11791525839	6.146998298080001	6.184891197280001	6.20364878136	6.45540006038	6.276880558969999	6.03797681472	6.27198896684	6.387837693630001	6.4016882688
pos_4352	N-(3,5-Dimethylphenyl)-2-(5-Pyrazin-2-Yl-1,3,4-Oxadiazol-2-Yl)Acetamide	-	metab_4351	B(i)	72.9	0.0	-	-	-	-	M+H	C16H15N5O2	4.25695	-	-	pos	-	-	-	-	-	-	310.127117086	0.0340688536807	49.2	-8.84468121393983	-	-	5.00155849947	5.12403146412	5.28754873874	5.21921270482	5.03508089996	5.09880254053	4.748063645619999	5.55503380527	5.33488374867	4.76847926267	5.539374551	4.99521646416	5.10944312348	5.07632792795	4.86417146072	5.56201877862	5.34201597261	5.144244630299999	5.16986001166	5.350587623430001	5.01498614448
pos_4353	Anisatin	莽草毒素	metab_4352	B(ii)	0.0	56.3	-	-	-	HMDB0302686	M+NH4	C15H20O8	4.25695	-	C09294	pos	-	-	-	-	Lipids and lipid-like molecules	Prenol lipids	346.148266037	0.00540212104431	49.4	-4.1969656507798305	5230-87-5;_	Terpene lactones	6.257174589169999	6.3985154153499995	6.42050709456	6.34705044219	6.284596979880001	6.32748593315	5.8779586774300006	6.77341335364	6.54227140017	6.0662722438	6.75947730454	6.220287784530001	6.3822890786099995	6.329682264340001	6.12032338484	6.804532141599999	6.58845915431	6.16995122639	6.3814412451699996	6.58420838956	6.2866507798099995
pos_4355	Coumarin	香豆素	metab_4354	B(i)	88.6	0.0	drug:DB04665	-	-	HMDB0001218	M+H	C9H6O2	4.26225	-	C05851	pos	-	-	-	-	Phenylpropanoids and polyketides	Coumarins and derivatives	147.043479351	0.0283449552018	56.3	-3.9477244406208802	91-64-5	Not Available	5.32230107204	5.553649811590001	5.6606977037699995	5.59204762152	5.5425835108	5.1405670811	5.19144203005	5.926110174010001	5.8321442252699995	5.4097373979	5.5688932798	5.48150378429	5.55285006051	5.59626517258	5.270143947699999	5.58342581845	5.7111664016	5.340283915580001	5.63286115656	5.64087785468	5.51090874466
pos_4377	Caryophyllen-Beta	-	metab_4376	B(ii)	0.0	49.3	-	-	-	HMDB0304653	M+H	C13H23NO6	4.27811666667	-	-	pos	-	-	-	-	Lipids and lipid-like molecules	Fatty Acyls	290.158606343	0.018015073731900002	47.2	-4.17616659270007	-	Fatty acid esters	5.346476204659999	5.56974129708	5.43476630114	5.78746996882	5.7100802572500005	5.03519922419	5.55798869796	6.158992198049999	6.071887449990001	5.37290118257	5.602721686590001	5.243372792	5.541788652209999	5.64450299747	6.1463657965	5.77977763283	5.6376604208500005	5.35540266459	5.89983126237	6.01848788697	5.628581561180001
pos_4385	Tyrosine Lactate	-	metab_4384	B(ii)	0.0	44.2	-	-	-	HMDB0259352	M+CH3OH+H	C12H15NO5	4.2834	-	-	pos	-	-	-	-	Organic acids and derivatives	Carboxylic acids and derivatives	286.12739206599997	0.0269314754215	44.0	-4.43192195831595	-	Amino acids, peptides, and analogues	5.5091243397000005	5.480531421599999	5.739610037669999	5.655198125549999	5.66461361352	5.24419883219	5.41415694795	5.96623379424	5.69201015064	5.27509671951	5.62330092607	5.27056568763	5.61709311533	5.62968522314	5.8014746039	5.846275511240001	5.801542629119999	5.3974692740900005	5.7467763003400005	5.80470684404	5.52897686985
pos_4389	Farnesylcysteine	法尼基半胱氨酸	metab_4388	B(ii)	0.0	44.2	-	map00900	Terpenoid backbone biosynthesis	HMDB0011627	M+Na-H2O	C18H31NO2S	4.2887	萜类骨架生物合成	C19691	pos	-	-	Metabolism	Metabolism of terpenoids and polyketides	Lipids and lipid-like molecules	Prenol lipids	330.189983118	0.0414331591966	43.2	9.92559811559427	68000-92-0	Sesquiterpenoids	4.99716014104	5.02874098863	5.23949571249	5.40557947625	4.985251186409999	4.93452269046	5.1322011732999995	5.4148219709	5.37172804949	4.77740442156	5.19677795275	4.81529588047	5.1197283035800005	5.27986003901	5.27272983496	5.27314980266	5.10131044054	4.937878889559999	4.9931916552499995	5.11525001626	5.25642942569
pos_4397	Methyl 2-Amino-4-Methylpentanoate	-	metab_4396	B(i)	56.1	0.0	nonnatural	-	-	HMDB0254597	M+H-H2O	C7H15NO2	4.29933333333	-	-	pos	-	-	-	-	Organic acids and derivatives	Carboxylic acids and derivatives	128.10646061100002	0.0152861590954	49.3	-3.65145454725873	-	Amino acids, peptides, and analogues	4.75994852636	4.61629037224	5.00687477484	4.75500432536	4.77695468555	4.62061760509	4.56389419464	4.90119757186	4.9761422859	4.649138328219999	4.96350618933	4.75314484237	4.75136114804	4.7443908054	4.7168836036199995	4.99532530035	5.293145007930001	4.79667607181	4.8896332312699995	4.95457932197	5.24568405806
pos_4400	46-Dimethylcurvulinic Acid	-	metab_4399	B(i)	66.1	0.0	-	-	-	-	M+H	C12H14O5	4.29933333333	-	-	pos	-	-	-	-	-	-	239.089246232	0.0429047058831	49.4	-9.046160592552381	-	-	5.214946851600001	5.46055195082	5.70396804339	5.37312184137	5.44157828866	5.4807089499	5.12476055696	5.6969473838199995	5.48169287048	5.307500286000001	5.8803214096700005	5.36656848542	5.433190296159999	5.42489491092	5.391658725140001	5.79518351814	5.54873686201	5.37236833592	5.585247830369999	5.75573996853	5.72958782076
pos_4406	3-(4-Methylbenzoyl)Acrylic Acid	-	metab_4405	B(i)	38.6	0.0	-	-	-	-	M+H	C11H10O3	4.30465	-	-	pos	-	-	-	-	-	-	191.069447758	0.0109971697954	44.6	-4.32936932365222	-	-	4.45232856391	4.92873240122	4.60084325332	4.50814859865	4.65847577574	4.89109862665	4.69932101464	4.91257898293	4.84991719729	4.65303870644	5.171468880869999	4.9099285320499995	4.859412944040001	4.84602206175	4.707747234619999	5.0391996445	4.86195585836	4.87202821624	4.7720073234500004	4.98277240576	5.3477683551999995
pos_4434	Cyclo(Proline-Leucine)	-	metab_4433	B(i)	65.6	0.0	-	-	-	HMDB0034276	M+H	C11H18N2O2	4.32586666667	-	-	pos	-	-	-	-	Organic acids and derivatives	Carboxylic acids and derivatives	211.14326922700002	0.0449197306838	51.7	-3.9737480512339514	2873-36-1	Amino acids, peptides, and analogues	5.8307379267299995	5.75832864921	6.318602626340001	5.886785584859999	6.0481288185699995	6.07765036071	5.93011455279	5.946685165009999	6.11301589339	5.59089301123	5.9220271682200005	6.13414172393	6.39805912777	6.170373402640001	6.26944069656	6.127976439330001	6.65766253485	6.423980577259999	5.8968130182000005	5.796025288380001	6.1451275149599995
pos_4443	5-Methoxytryptophol	5-甲氧基色氨醇	metab_4442	B(i)	46.6	0.0	-	-	-	HMDB0001896	M+H	C11H13NO2	4.33115	-	-	pos	-	-	-	-	Organoheterocyclic compounds	Indoles and derivatives	192.10112208299998	0.057206040241999996	46.1	-4.0974971831048705	712-09-4	Indoles	4.46899831338	4.56275564329	5.01875498408	4.73884894607	4.84621053701	4.80577850945	4.803438818969999	4.9064093060500005	4.58731882682	4.4737311648	4.979095002169999	4.69017673058	4.83956899113	4.9862641506	5.00081734854	5.05641152846	5.12106523113	4.97693538378	4.61988905769	4.67523235727	4.55237035848
pos_4448	Labetalol	柳胺苄心安	metab_4447	B(ii)	0.0	46.6	drug:DB00598	-	-	HMDB0014736	M+Na	C19H24N2O3	4.33115	-	C07063	pos	-	-	-	-	Benzenoids	Benzene and substituted derivatives	351.165029795	0.0430398901547	43.4	-8.78644247501448	36894-69-6	Benzoic acids and derivatives	5.2220013000300005	4.43556438376	4.59990493865	4.92313569535	4.542874642709999	3.6119035136199997	5.089370156369999	6.81052062824	5.29429426238	5.54667634492	5.95771294852	5.1004291102999995	5.37768421841	5.22233295798	5.254590218380001	5.46492768771	5.0628352112199995	4.81408307121	4.542786036569999	5.3947427035399995	4.82756761067
pos_4455	L-Arginine, L-Asparaginylglycyl-	-	metab_4454	B(ii)	0.0	47.2	nonnatural	-	-	HMDB0253872	M+H	C12H23N7O5	4.33645	-	-	pos	-	-	-	-	Organic acids and derivatives	Carboxylic acids and derivatives	346.184757641	0.025259724184900002	47.7	4.09744496470125	-	Amino acids, peptides, and analogues	6.102441951209999	6.15735124373	6.408472500889999	6.25432114569	6.226967371310001	6.0426034154699995	6.30354910224	6.6208676120200005	6.3261445401	5.8412038304100005	6.66805086892	6.1354069276	6.1779785909800005	6.0690115765699995	6.30621339296	6.831656285619999	6.09163976635	6.2637765108800005	6.40806521727	6.362532175269999	6.5873907346700005
pos_4456	Tamsulosin	-	metab_4455	B(i)	58.9	0.0	nonnatural	-	-	HMDB0014844;HMDB0259951	M+K	C20H28N2O5S	4.33645	-	C07124;_	pos	-	-	-	-	Benzenoids	Benzene and substituted derivatives	447.138356451	0.037692372037900004	47.7	8.09797561663863	106133-20-4;_	Phenethylamines	4.2955482262	3.91393566129	5.26929520772	4.633633677290001	5.80119990344	5.55737723909	3.9003799542300004	4.440522379630001	5.472134559330001	3.7487454382300003	5.10429956217	4.76224006542	4.73836812494	5.195589344019999	5.10692573527	5.3819536013	5.34386756322	4.627407861619999	5.37697602396	4.98016865326	5.533537826440001
pos_4469	(2,3-Dimethoxyphenyl)-[1-[2-(4-Fluorophenyl)Ethyl]Piperidin-4-Yl]Methanol	-	metab_4468	B(ii)	0.0	48.4	nonnatural	-	-	HMDB0242485	M+NH4	C22H28FNO3	4.34176666667	-	-	pos	-	-	-	-	Benzenoids	Benzene and substituted derivatives	391.242598445	0.0614121902044	46.3	9.2467420743091	-	Methoxybenzenes	5.9953144065999995	6.025564365730001	6.11629752399	5.932973826919999	5.95911204931	5.96013626479	6.0585732107700005	6.0319822182800005	6.08045313715	5.79387014804	6.264841870930001	6.09340864797	6.07156615505	5.875932747969999	6.152330435360001	6.4116514598	5.7233202930800005	6.15371428279	6.15381529164	6.0103598928299995	6.306628611669999
pos_4492	Pyr-Phe-Oh	-	metab_4491	B(i)	57.4	0.0	-	-	-	-	M+H	C14H16N2O4	4.35233333333	-	-	pos	-	-	-	-	-	-	277.117237374	0.017251524863799998	50.0	-3.7885433001271895	-	-	6.11527967644	6.364912060140001	6.49821961598	6.42139172998	6.220591113080001	6.25014764275	5.20354062364	6.69112623579	6.33764238007	6.03497384034	6.73827043783	6.124152131719999	6.136706280419999	6.20596903341	6.25542215949	6.4785657912	6.17122709848	5.99798791786	6.36623733266	6.53114234403	6.74911116804
pos_4496	Cyclohexyladenosine	腺苷类似物	metab_4495	B(ii)	0.0	50.9	-	-	-	HMDB0250660	M+H-H2O	C16H23N5O4	4.35233333333	-	-	pos	-	-	-	-	Nucleosides, nucleotides, and analogues	Purine nucleosides	332.16926046	0.029779001326200004	46.6	-7.03237477782485	-	Not Available	5.51830386502	5.41600184676	5.766251703119999	5.899961863130001	5.96019344297	5.53045955462	5.33541159194	5.88944106605	5.89575346276	5.2205833813	5.751660062080001	5.2929302601099995	5.49023923939	5.69971027263	5.54557073247	5.77802829851	5.76666215916	5.36241679697	5.94304750924	6.229287235859999	5.5900032654
pos_4513	3-Propylidene-1(3H)-Isobenzofuranone	-	metab_4512	B(ii)	0.0	42.5	-	-	-	HMDB0031845	M+H	C11H10O2	4.36295	-	-	pos	-	-	-	-	Organoheterocyclic compounds	Isocoumarans	175.074635401	0.034814588892300005	46.4	-4.13970916054465	17369-59-4	Isobenzofuranones	5.37663971315	5.51352893293	5.36266717559	5.22170375607	5.65968668245	5.288320370119999	4.3347104367	5.68266646523	5.458502085680001	5.303410946840001	5.4044424613199995	5.01640050871	5.24976247607	5.30299998375	5.18532527164	5.070388217990001	5.11736927185	4.86285620669	5.58837249959	5.53039482634	5.43901564645
pos_4530	6-Methylhept-5-En-2-Ol	-	metab_4529	B(i)	52.8	0.0	-	-	-	HMDB0030030;LMFA05000566	M+H-H2O	C8H16O	4.36825	-	C07288	pos	-	-	-	-	Lipids and lipid-like molecules	Fatty Acyls	111.11634945700001	0.0043292496986300005	48.5	-3.7263904397597796	1569-60-4;4630-06-2;	Fatty alcohols	3.8197316197800006	4.01162500939	4.21955501507	3.93646356381	3.3524062926	3.96269934047	4.69563717759	3.17517379519	2.9892196453099995	3.87747598566	4.3160810432300005	4.1262223624	3.6517422841400005	3.51905003062	4.54538155808	3.33129000713	3.26908992115	3.8377865610699997	3.546288122	2.7313046247500004	2.86679306017
pos_4535	3-(4-Hydroxy-5-Oxo-3-Phenyl-2H-Furan-2-Yl)Propanoic Acid	-	metab_4534	B(i)	52.3	0.0	-	-	-	-	M+H	C13H12O5	4.36825	-	-	pos	-	-	-	-	-	-	249.074781168	0.018809716765599997	49.1	-3.90515976405455	-	-	6.480804103119999	6.61399136103	6.4005885533099995	6.29255158523	6.75974178478	6.39184574002	5.13138029742	6.76517896232	6.5487476849199995	6.42691645729	6.4740826012	6.121539219419999	6.337349211569999	6.37423847091	6.28955841206	6.1023795303499995	6.17115979219	5.875737425980001	6.67936122712	6.61812680046	6.50515544293
pos_4547	Cinnamaldehyde	肉桂醛	metab_4546	B(i)	74.9	0.0	-	map01100;map04750	Metabolic pathways;Inflammatory mediator regulation of TRP channels	HMDB0003441	M+H	C9H8O	4.37353333333	代谢途径;TRP通道的炎症介质调节	C00903	pos	-	-	Metabolism;Organismal Systems	Global and overview maps;Sensory system	Phenylpropanoids and polyketides	Cinnamaldehydes	133.06425057	0.018284203955	53.0	-4.09472003218556	104-55-2	Not Available	5.2226866609	5.27930528328	5.33467461079	5.12292317366	5.43218640215	5.15158417578	4.39171410552	5.47483284477	5.262758203530001	5.06045150098	5.32453414764	4.97154001411	5.26002697879	5.18082792849	5.17033328714	5.12493260696	5.422503278169999	5.06796396241	5.35929485531	5.40483674728	5.21802753329
pos_4550	Phe-Pro	-	metab_4549	B(i)	69.9	0.0	-	-	-	HMDB0011177	M+H	C14H18N2O3	4.37353333333	-	-	pos	-	-	-	-	Organic acids and derivatives	Carboxylic acids and derivatives	263.137515843	0.08625209641710001	50.9	-5.7338901994289895	7669-65-0	Amino acids, peptides, and analogues	5.0383259339199995	5.03273469345	5.1169696912000004	5.269497228640001	5.4737741754	4.93810503873	5.10385292267	5.20116288061	5.300145522569999	5.13526086598	6.070890020580001	5.19000387107	4.97558611774	5.257145036640001	5.31052100629	5.721117650730001	4.99650190923	4.96549548314	5.3491686519099995	5.51598057637	5.39613744623
pos_4557	Phe-Phe-Met	-	metab_4556	B(i)	61.0	0.0	-	-	-	-	M+	C23H29N3O4S	4.37353333333	-	-	pos	-	-	-	-	-	-	443.187512974	0.00872208095879	48.9	-0.8245907925547651	-	-	6.22779583232	5.87729744714	6.34853510702	6.11753930329	6.26990455414	6.14113644049	5.96570881613	6.3964084979199995	6.009038439919999	6.02544068867	6.076888755240001	6.01042341329	6.20918401278	6.216195057309999	6.03785446662	6.266524854759999	6.35122906175	6.17331131546	6.260500141930001	6.30955413623	6.08374124979
pos_4558	4-Phenylbutyl Glucosinolate	-	metab_4557	B(ii)	0.0	70.8	-	-	-	HMDB0038415	M+NH4	C17H25NO9S2	4.37353333333	-	-	pos	-	-	-	-	Organic oxygen compounds	Organooxygen compounds	469.12963682099996	0.218228824562	50.4	-2.79782718215478	76265-26-4	Carbohydrates and carbohydrate conjugates	3.72922370631	4.53435652667	3.34463525879	4.21551735232	5.17700948284	5.82673154264	3.2136114607999997	3.6297377987	4.39837831161	4.13627548232	4.03382490025	4.20888956051	4.49492655779	3.7028978601099998	4.26669126616	3.3282792252499998	3.8544413763599996	4.374817430849999	4.77119996226	4.51933545265	3.67415411667
pos_4559	Salviaflaside Methyl Ester	-	metab_4558	B(ii)	0.0	41.1	-	-	-	HMDB0033706	M+CH3OH+Na	C25H28O13	4.37353333333	-	-	pos	-	-	-	-	Organic oxygen compounds	Organooxygen compounds	591.166345175	0.036867521659	46.4	-3.88280485390602	178860-70-3	Carbohydrates and carbohydrate conjugates	6.4050634968599995	6.5548370983	6.05960058331	5.95879789487	6.469288946869999	6.2664179977100005	4.47070270074	6.32546356785	6.30493643428	6.54426972207	6.12308753865	6.008297915580001	6.177048725930001	6.128258772330001	6.0286326699199995	5.57394353826	5.696957823150001	5.48863366765	6.480945734520001	6.2828158082300005	6.18147675916
pos_4561	Alpha-Methyl-5-Ht	-	metab_4560	B(ii)	0.0	42.9	nonnatural	-	-	HMDB0248230	M+Na	C11H14N2O	4.37881666667	-	-	pos	-	-	-	-	Organoheterocyclic compounds	Indoles and derivatives	213.101416261	0.0882235652855	44.3	8.32411539700712	-	Tryptamines and derivatives	4.878478435340001	3.4448429520099997	4.9867622785500005	4.77158796561	5.26158757883	4.9898443693	5.17300335822	4.2783429993099995	5.1709349897	3.27444867259	4.96903358805	4.83399178792	4.03787895202	4.35420510381	4.9233119073300005	5.05506195487	4.935761313	4.922791070440001	4.82301882204	3.5985496492699998	4.98101193878
pos_4562	3-Hydroxy-3-(2-Pyridylmethyl)Indolin-2-One	-	metab_4561	B(i)	55.3	0.0	-	-	-	-	M+H	C14H12N2O2	4.37881666667	-	-	pos	-	-	-	-	-	-	241.09623457200001	0.0053755045294799995	49.8	-3.82979052926865	-	-	6.89822924288	6.16615978847	7.16242393415	6.959497333169999	7.358348303189999	7.16601716987	7.384673639560001	6.60092226744	7.34737644618	6.26630083001	7.09587931105	7.046353517769999	6.52743653547	6.70728476371	6.89320616098	7.205913344389999	7.101666932810001	7.10583165325	7.001463263150001	6.4951121578499995	7.142519910669999
pos_4563	1-(2,6-Dihydroxy-4-Methoxyphenyl)-3-Phenylpropan-1-One	-	metab_4562	B(i)	74.1	0.0	-	-	-	HMDB0034435	M+NH4	C16H16O4	4.37881666667	-	C09644	pos	-	-	-	-	Phenylpropanoids and polyketides	Linear 1,3-diarylpropanoids	290.1409772	0.027957362593	48.2	8.425717724134769	35241-55-5	Chalcones and dihydrochalcones	4.79405225877	5.676088851880001	5.28150924482	5.27810521594	5.17085921398	5.244908550340001	5.18063907824	5.84599767448	5.4052200537	4.91124784195	6.21343471421	5.164792837649999	5.20108604882	5.4728277172099995	5.47223353949	5.50181703273	5.28286791526	5.26965038371	5.12633468028	5.756490809500001	5.9329484068900005
pos_4570	P-Mentha-1,3,5,8-Tetraene	-	metab_4569	B(i)	42.0	0.0	-	-	-	HMDB0029641	M+H	C10H12	4.3841	-	-	pos	-	-	-	-	Benzenoids	Benzene and substituted derivatives	133.10062939899998	0.0419680432415	46.1	-4.14415613946254	1195-32-0	Phenylpropenes	5.14172633791	4.79367886699	5.29837572288	5.0701729169	5.3021587513599995	4.8507714458199995	4.96382096265	5.41835276457	5.24216564179	4.806843911690001	5.20996981089	5.01204687936	5.16837788579	4.9681930947	4.94997588858	5.16395178176	5.49578608026	5.12582040466	5.17056501349	5.18205260207	5.03437909229
pos_4572	Loliolide	黑麦草内酯	metab_4571	B(i)	79.5	0.0	-	-	-	HMDB0302428	M+H	C11H16O3	4.3841	-	-	pos	-	-	-	-	Organoheterocyclic compounds	Benzofurans	197.11644594	0.07319654426450001	53.1	-3.9511726185659097	-	Not Available	5.30161777982	5.27394722975	5.670906434269999	5.2272358591	5.344522269980001	5.163701134669999	5.17624124177	5.392012510060001	5.3807162002	4.98964502306	5.8204924262999995	5.23633292415	5.223832000880001	5.3349352877800005	5.114078704150001	5.59727979739	5.427674689530001	5.29600320441	5.3818569081500005	5.34902998831	5.26579450647
pos_4573	2-Naphthoxyacetic Acid	2-萘氧乙酸	metab_4572	B(i)	37.1	0.0	-	-	-	HMDB0032706	M+H	C12H10O3	4.3841	-	C18750	pos	-	-	-	-	Benzenoids	Benzene and substituted derivatives	203.069499378	0.056218681756499994	44.5	-3.81679434181119	120-23-0	Phenoxyacetic acid derivatives	5.32363682083	5.34975109044	5.48877099207	5.29428468479	5.683709921599999	5.237600412780001	4.17151041356	5.6287191425400005	5.528037583400001	5.19783216681	5.46622883651	5.06099581605	5.24765034777	5.4196763709399995	5.30576962923	5.46172654638	5.3885546799699995	5.17009990462	5.6199354976	5.66086920396	5.36743196482
pos_4584	(E)-5,8-Megastigmadien-4-One	-	metab_4583	B(ii)	0.0	50.7	-	-	-	HMDB0034671	M+H	C13H20O	4.38938333333	-	-	pos	-	-	-	-	Organic oxygen compounds	Organooxygen compounds	193.15792786	0.011966049829	48.6	-3.97516267844669	67401-26-7	Carbonyl compounds	5.90439366281	5.37417284865	5.7431695608	5.4597722408000005	5.973588165800001	5.40552287153	5.21213842598	5.83739482237	5.45190683377	5.2987491998500005	5.73500669865	5.681843917130001	5.99198857972	5.556045253759999	5.48044491657	5.56922725862	6.309232693819999	5.860452248960001	5.72879473329	5.678887272230001	5.4349610323899995
pos_4585	3-(2,4,5-Trimethoxyphenyl)Propane-1,2-Diol	-	metab_4584	B(i)	50.9	0.0	-	-	-	-	M+H	C12H18O5	4.38938333333	-	-	pos	-	-	-	-	-	-	243.121747165	0.0308385270223	48.5	-3.93590171502213	-	-	6.06519779319	6.18256260836	6.45924886531	6.192520845980001	6.15415789415	6.060788700040001	5.991756650580001	6.30871479582	6.30490295032	5.82011331131	6.55472686355	6.0323973970599996	6.106374153280001	6.15417589287	6.0578883154100005	6.503907159680001	6.275313474859999	6.13060706003	6.26552179753	6.30587146879	6.31819137972
pos_4591	His Gly Phe	组氨酸 甘氨酸 苯丙氨酸	metab_4590	B(i)	49.4	0.0	-	-	-	-	M+H	C17H21N5O4	4.38938333333	-	-	pos	-	-	-	-	-	-	360.16386766	0.04600274136080001	46.6	-7.6928189814482	-	-	6.01027037079	6.31506437612	6.143474429199999	6.09205381761	6.1333191755	6.106795135950001	5.916276957999999	6.5231723632800005	6.22445830806	5.94322828268	6.492470721930001	5.92440989676	5.9046475448	6.016103381930001	6.14466898162	6.405181234780001	5.88438616611	5.85125769984	6.19359844357	6.40132379026	6.03686773637
pos_4601	Alongside	-	metab_4600	B(ii)	0.0	55.3	-	-	-	HMDB0248179	M+H	C12H16O4	4.39466666667	-	-	pos	-	-	-	-	Phenylpropanoids and polyketides	Macrolides and analogues	225.11100527	0.025515071455900002	48.8	-5.04296672203242	-	Not Available	5.991165609169999	6.0297124136399995	6.25106507665	6.10295807987	6.09483418139	5.98551227745	5.88708032384	6.165309208200001	6.198613465989999	5.77709918226	6.2564285997099995	5.93460291743	6.113556082590001	6.131377297159999	6.05148837296	6.32499880216	6.27213043712	6.13814084454	6.10757463783	6.1750138329799995	6.19708224762
pos_4609	Fendosal	芬度柳	metab_4608	B(ii)	0.0	41.2	nonnatural	-	-	HMDB0252197	M+H	C25H19NO3	4.39466666667	-	-	pos	-	-	-	-	Organoheterocyclic compounds	Pyrroles	382.145988596	0.048258961667099996	44.0	5.8212521519984115	-	Substituted pyrroles	5.663830366869999	6.0108435272800005	5.61562995097	5.535631530800001	5.49861732338	5.73505667087	5.38999559286	5.65048384253	5.58749627454	5.710380195959999	5.62846640579	5.566994053559999	5.5840894507500005	5.719409196849999	5.6879916469300005	5.734667439090001	5.23385901738	5.47187417027	5.74577669553	5.57280863719	5.38485292449
pos_4625	Phthaldialdehyde	-	metab_4624	B(i)	54.4	0.0	nonnatural	-	-	HMDB0255866	M+H	C8H6O2	4.40521666667	-	-	pos	-	-	-	-	Benzenoids	Benzene and substituted derivatives	135.043530072	0.0373211233461	48.2	-3.9227439988280497	-	Benzoyl derivatives	5.08809467434	5.22930108125	5.269967966269999	5.0063615522400005	4.8080590257199995	5.2541075285500005	5.11641232019	5.00809616888	4.738015385930001	4.69960089862	5.1869034343500005	5.01277085774	5.346189109080001	5.246497267790001	5.40227578207	5.2480153438	5.5791050987699995	5.34494781062	4.6014126841800005	4.84442520227	4.85062767454
pos_4626	1-Phenyl-2-Butanone	-	metab_4625	B(i)	46.8	0.0	-	-	-	HMDB0302410	M+H	C10H12O	4.40521666667	-	-	pos	-	-	-	-	Benzenoids	Benzene and substituted derivatives	149.095511986	0.024707026009200002	47.4	-3.9128558570971697	-	Not Available	5.01652975878	4.9848583768	5.199694502380001	5.10840531602	5.17320850437	5.04525347085	4.89081233854	5.261111934290001	5.15829013644	4.74996654307	5.09816803992	4.95395396137	5.2149294072800005	5.27429432464	5.222499902119999	5.309741697200001	5.4682421883800005	5.227663021000001	5.08295339103	5.13206380467	5.04135081755
pos_4629	Abu-Abu-Oh	-	metab_4628	B(i)	53.8	0.0	-	-	-	-	M+H	C13H16N2O6	4.40521666667	-	-	pos	-	-	-	-	-	-	297.111075418	0.00493194987325	47.6	10.0058686422715	-	-	6.21162654098	6.14422709016	6.50452000324	6.2580536990699995	6.61718898421	6.1511391280800005	5.45780787227	6.54728553529	6.51029326829	6.087666179330001	6.44454001533	6.06360115347	6.1788088728799995	6.43912949908	6.31543270702	6.510593808029999	6.46354730139	6.19232706729	6.57391086168	6.63503632069	6.3535878191799995
pos_4648	Epsilon-Captrolactone	-	metab_4647	B(i)	58.8	0.0	-	-	-	-	M+H-H2O	C6H10O2	4.4158	-	-	pos	-	-	-	-	-	-	97.0644093317	0.0380198398293	50.2	-3.34868558550452	-	-	4.44304359458	5.16175191862	4.633266362840001	4.65188095229	4.53273088368	4.44902922261	4.43927852937	4.957034817069999	4.87840698915	4.302531195019999	4.77965690123	4.51831814872	4.6559097107300005	4.7413116317	4.58811153538	4.72029242949	4.78035409959	4.59491721716	4.52777607383	4.73509266759	5.82566129387
pos_4649	Senkyunolide F	-	metab_4648	B(i)	69.4	0.0	-	-	-	-	M+H	C12H14O3	4.4158	-	-	pos	-	-	-	-	-	-	207.100634559	0.0460789817174	50.9	-4.54248745291317	-	-	5.63956848619	5.6672671688	5.962078298630001	5.84248667216	5.852465286569999	5.64446359219	5.53855770602	5.99227657968	5.9201187071	5.43608314551	5.87574791388	5.57603226133	5.71969328176	5.762303762519999	5.664244748659999	6.017891629559999	5.93723812311	5.725725730260001	5.886663416549999	5.99923748421	5.9329890694800005
pos_4664	Traumatic Acid	愈伤酸	metab_4663	B(i)	83.8	0.0	-	map00592	alpha-Linolenic acid metabolism	HMDB0000933;LMFA01170002	M+H	C12H20O4	4.4264	α-亚麻酸代谢	C16308	pos	-	-	Metabolism	Lipid metabolism	Lipids and lipid-like molecules	Fatty Acyls	229.14252733799998	0.027017894567400003	55.1	-3.98101695752755	6402-36-4;	Fatty acids and conjugates	5.880549670390001	5.696096001619999	6.24921466559	5.63812606913	5.75197475502	5.597593412719999	5.65405019452	5.89663297015	5.94345160631	5.46506289633	6.2774591089900005	5.78104562096	5.58824159355	5.68247198861	5.50798066073	6.212911501490001	5.6622962404	5.64237638164	5.854345873840001	5.85702781801	5.82195174739
pos_4665	5-Methyl-3-Phenyl-N-Propan-2-Yl-4H-1,2-Oxazole-5-Carboxamide	-	metab_4664	B(i)	48.3	0.0	-	-	-	-	M+H	C14H18N2O2	4.4264	-	-	pos	-	-	-	-	-	-	247.14326561099998	0.051738197629800003	44.9	-3.4072385230242004	-	-	4.93189892173	5.2421107697	5.35278010573	5.516291363580001	5.478581290349999	5.37620882776	5.211454861530001	5.678363513230001	5.59848069708	5.03915168822	5.44435779754	4.80696988807	5.05634756634	5.349109755490001	5.49403524392	5.50519156148	5.03003463266	5.0838557594300005	5.55593758681	5.67419673131	5.3775979313199995
[truncated: 3,356 more rows]
[truncated: 6 more columns]
