# Supplementary material for: Effects of different protein sources on rumen fermentation-microbial characteristics, nutrient utilization, and fecal and urinary metabolites in periparturient breeding cows
Source: Front Microbiol. 2026 Jun 3;17:1834901. doi: 10.3389/fmicb.2026.1834901 (PMC13273543; doi:10.3389/fmicb.2026.1834901)
Supplement: Supplementary file 2 [file Data_Sheet_2.CSV]

ID	Metabolite	代谢物	metab_id	level	Fragmentation Score	Theoretical Fragmentation Score	compound source	KEGG Pathway ID	KEGG Pathway Description	Library ID	Adducts	Formula	Retention time	通路	KEGG Compound ID	Mode	KEGG Compound First Category	KEGG Compound Second Category	KEGG Pathway First Category	KEGG Pathway Second Category	HMDB Superclass	HMDB Class	M/Z	RSD	Score	Mass Error	CAS ID	HMDB Subclass	A220971	A221013	A221088	A221130	A210408	A221092	A220956	A210257	A210432	A210565	A220788	A221065	A221064	A210417	A220688	A221127	A220947	A210529	A210484	A220782	A221046
pos_3	Sulfaguanidine	磺胺胍	metab_2	B(i)	87.8	0.0	nonnatural	-	-	HMDB0258573	M+H	C7H10N4O2S	0.0013666666666700001	-	-	pos	-	-	-	-	Benzenoids	Benzene and substituted derivatives	215.05945282099998	0.209033915213	55.2	-1.26226055115765	-	Benzenesulfonamides	3.1128808271399997	1.30346324548	1.3205980886700002	1.28568683885	1.2825161347299998	2.09359658811	1.3081245875	1.37926311929	4.02873356993	3.4876158222099995	3.2592027691100003	2.54185721768	2.4659508576199998	2.1262686500599997	1.3540557442200003	2.16351638612	1.34072707361	2.10139006123	1.34886090613	1.3912210517299999	2.09753323232
pos_120	Cyclophosphamide	环磷酰胺	metab_119	B(ii)	0.0	56.2	-	map00982	Drug metabolism - cytochrome P450	HMDB0014672	M+H	C7H15Cl2N2O2P	0.334583333333	药物代谢-细胞色素P450	C06933;C07888	pos	-	-	Metabolism	Xenobiotics biodegradation and metabolism	Organic nitrogen compounds	Organonitrogen compounds	261.029975964	0.049740574099699994	42.8	-8.1539420735888	6055-19-2;50-18-0	Nitrogen mustard compounds	6.9495193835	6.22695323186	6.86251062214	6.7065397589	6.7110668243	6.449168417919999	6.447122312159999	6.92803008992	6.7846685697	6.92641053661	6.5116960511699995	6.068608478430001	6.4939085513	7.0716422539699995	7.023973676889999	6.73171915531	6.87997656615	6.329538876799999	6.92358677671	7.028276590549999	6.66623307952
pos_148	N1-Acetylspermidine	N1 -乙酰亚精胺	metab_147	B(i)	73.3	0.0	-	-	-	HMDB0001276	M+H	C9H21N3O	0.371633333333	-	C00612	pos	-	-	-	-	Organic acids and derivatives	Carboximidic acids and derivatives	188.175331138	0.188583946443	53.1	-2.17772610804552	-;14278-49-0	Carboximidic acids	5.587158517230001	4.03841635155	4.48117549149	5.25456933811	4.7802399953600005	4.7363654239	4.16187339606	5.53479105747	4.9222952945800005	5.82304004944	5.12796134552	5.72377820814	5.04928667654	5.40256547153	5.54333046898	4.98301370777	5.07479898079	4.83726201905	4.95282623389	5.045597594619999	5.4071581661699994
pos_347	Trimethylamine N-Oxide	三甲胺N-氧化物	metab_346	B(i)	49.4	0.0	-	map01100	Metabolic pathways	HMDB0000925	M+H	C3H9NO	0.440833333333	代谢途径	C01104	pos	-	-	Metabolism	Global and overview maps	Organic nitrogen compounds	Organonitrogen compounds	76.0756005202	0.035046187282800005	48.9	-1.19657272387541	1184-78-7	Aminoxides	3.5740015493	3.4782927081099997	3.55061507148	3.2461484548799997	3.9469013983199996	3.43156435134	4.22814336378	3.6869299283699997	4.02204563935	3.8486703951	3.73182624825	3.9331857315599996	3.84546497485	3.6906268243500002	3.41219772338	3.4908144390199993	3.90916323824	3.47961843296	4.078931570869999	4.0691826436300005	3.7640473285600002
pos_364	Lys-Pro	-	metab_363	B(i)	47.7	0.0	-	-	-	HMDB0028959	M+H	C11H21N3O3	0.44615	-	-	pos	-	-	-	-	Organic acids and derivatives	Carboxylic acids and derivatives	244.16514301799998	0.11283566571900001	46.5	-1.7476698376875002	52766-27-5	Amino acids, peptides, and analogues	4.17857329576	3.96357266291	3.9161340059400005	4.0309799076	3.91619023371	3.95834339834	4.08701594693	4.0863876355	4.07108757509	4.0385425036100004	4.05943004495	4.2880259896199995	3.9691440584099995	4.16209902524	4.40416039384	3.8752175166900003	3.84178956936	3.9961990709099995	4.12037676433	3.4724720486000002	3.9286192346499997
pos_370	Cytosine	胞嘧啶	metab_369	B(i)	66.2	0.0	-	map00240;map01100;map01232	Pyrimidine metabolism;Metabolic pathways;Nucleotide metabolism	HMDB0000630	M+H	C4H5N3O	0.45145	嘧啶代谢;代谢途径;核苷酸代谢	C00380	pos	Nucleic acids	Bases	Metabolism;Metabolism;Metabolism	Nucleotide metabolism;Global and overview maps;Global and overview maps	Organoheterocyclic compounds	Diazines	112.05027742	0.022589267672599996	51.7	-2.34868684753669	71-30-7	Pyrimidines and pyrimidine derivatives	3.9499025552999996	3.8366544496199997	3.90086389251	3.5510100021199995	3.9897170292800004	4.214564715980001	3.5589145518699996	3.70115314852	4.17719128081	3.5782607350499998	3.93122241627	3.8851032361800004	3.7118170167300004	4.338976754719999	5.290154588409999	3.51026003725	4.1478038571699996	4.0250062280000005	4.06070491816	3.98577030794	4.103137692380001
pos_383	Cephamycin C	-	metab_382	B(ii)	0.0	52.7	nonnatural	map01100;map00311	Metabolic pathways;Penicillin and cephalosporin biosynthesis	HMDB0249812	M+H-2H2O	C16H22N4O9S	0.45145	代谢途径;青霉素和头孢菌素生物合成	C06566;_	pos	Antibiotics;-	beta-Lactams;-	Metabolism;Metabolism	Global and overview maps;Biosynthesis of other secondary metabolites	Organoheterocyclic compounds	Lactams	411.097622419	0.101905767724	49.1	1.6275284001686001	38429-35-5;_	Beta lactams	4.2477512971	4.10988214004	4.22677337761	4.42270393594	4.51206913569	3.41338638431	4.214233664040001	4.84422081539	4.74620929883	4.68860606087	4.3110549393	3.34608028485	4.37266429817	5.22352031449	4.25737855656	3.8819863226599995	4.9500881439199995	3.4037651406200005	4.91965602623	5.075510809180001	4.57722302905
pos_388	Diglykokoll	-	metab_387	B(i)	49.1	0.0	-	-	-	-	M+H	C4H7NO4	0.456766666667	-	-	pos	-	-	-	-	-	-	134.04450389	0.057489195064699995	48.3	-2.10654340655191	-	-	4.5876417069499995	4.39859225851	4.3469751937	4.181408535969999	4.254038593630001	4.25220918789	4.48932879131	4.117542841680001	4.33736450958	4.1790204834699995	4.26703403185	4.41773290942	4.169169000119999	3.8707818716	4.37542092455	4.3430410758399995	4.01751648109	4.340805594040001	4.213786471880001	4.54800345361	3.9236990125599998
pos_397	Gamma-Aminobutyric Acid	γ-氨基丁酸	metab_396	B(i)	79.5	0.0	-	map01100;map00650;map00760;map00330;map00410;map04024;map04727;map04080;map00250;map04721;map04929;map04742;map04723;map04915;map05032;map05033	Metabolic pathways;Butanoate metabolism;Nicotinate and nicotinamide metabolism;Arginine and proline metabolism;beta-Alanine metabolism;cAMP signaling pathway;GABAergic synapse;Neuroactive ligand-receptor interaction;Alanine, aspartate and glutamate metabolism;Synaptic vesicle cycle;GnRH secretion;Taste transduction;Retrograde endocannabinoid signaling;Estrogen signaling pathway;Morphine addiction…	HMDB0000112;PW_C000071	M+H	C4H9NO2	0.462083333333	代谢途径;丁酸代谢;烟酸和烟酰胺代谢;精氨酸和脯氨酸代谢;β-丙氨酸代谢;cAMP信号通路;GABA能突触;神经活性配体-受体相互作用;丙氨酸、天冬氨酸和谷氨酸代谢;突触小泡循环;GnRH分泌;味觉转导;逆行内源性大麻素信号传导;雌激素信号通路;吗啡成瘾;尼古丁成瘾	C00334	pos	Peptides;Peptides;Hormones and transmitters	Amino acids;Amines;Neurotransmitters	Metabolism;Metabolism;Metabolism;Metabolism;Metabolism;Environmental Information Processing;Organismal Systems;Environmental Information Processing;Metabolism;Organismal Systems;Organismal Systems;Organismal Systems;Organismal Systems;Organismal Systems;Human Diseases;Human Diseases	Global and overview maps;Carbohydrate metabolism;Metabolism of cofactors and vitamins;Amino acid metabolism;Metabolism of other amino acids;Signal transduction;Nervous system;Signaling molecules and interaction;Amino acid metabolism;Nervous system;Endocrine system;Sensory system;Nervous system;Endocrine system;Substance dependence;Substance dependence	Organic acids and derivatives	Carboxylic acids and derivatives	104.070373503	0.0384980456535	54.6	-2.24581572854557	1956/12/2;56-12-2	Amino acids, peptides, and analogues	4.478415930390001	4.3115398627	4.31387391009	4.52533677751	4.30187986551	4.273719625319999	4.3673090177	4.400904969180001	4.326322286680001	4.26240982449	4.29312988292	4.33831051608	4.38766288274	4.79626081665	4.8417132686	4.26514526345	4.47687373053	4.46911894465	4.54943678554	4.690972448969999	4.16796259677
pos_399	Pro-Gly	-	metab_398	B(i)	41.4	0.0	-	-	-	HMDB0011178	M+H	C7H12N2O3	0.462083333333	-	-	pos	-	-	-	-	Organic acids and derivatives	Carboxylic acids and derivatives	173.09170198900003	0.033043801318099995	45.5	-2.13090414426436	2578-57-6	Amino acids, peptides, and analogues	4.93534545503	4.93675997986	4.84815280452	4.77351708155	4.7808492640599995	4.66898808566	4.88703442031	4.91725094619	4.87559207695	4.91541297455	4.81974592316	4.8224927945800005	4.81820519864	4.9615160631999995	4.99970003595	4.79730953135	4.78803201218	4.717707738780001	4.88984841246	4.86552717144	4.69571690722
pos_400	Citrulline	瓜氨酸	metab_399	B(i)	94.8	0.0	drug:DB00155	map01100;map00220;map01230	Metabolic pathways;Arginine biosynthesis;Biosynthesis of amino acids	HMDB0000904;PW_C000723	M+H	C6H13N3O3	0.462083333333	代谢途径;精氨酸生物合成;氨基酸生物合成	C00327	pos	Peptides	Amino acids	Metabolism;Metabolism;Metabolism	Global and overview maps;Amino acid metabolism;Global and overview maps	Organic acids and derivatives	Carboxylic acids and derivatives	176.102594487	0.0056069897097600005	57.1	-2.1316042833143203	372-75-8	Amino acids, peptides, and analogues	5.45406411903	5.130417896469999	5.2016633723000005	5.01968302502	5.1258076278099995	5.02219043999	5.1266080981	5.13588450928	5.06568214885	5.07881540129	5.07693473607	5.04103522903	5.06675386281	5.26745262189	5.55503530322	5.03134617295	5.00063258082	5.09042867024	5.16460924069	5.552690312109999	4.96400950939
pos_401	Mannosamine	-	metab_400	B(i)	61.8	0.0	-	-	-	-	M+H	C6H13NO5	0.462083333333	-	-	pos	-	-	-	-	-	-	180.086256521	0.104502727882	50.5	-2.1913797495119898	-	-	4.59890215896	4.063065314709999	4.21111837045	4.25861271539	3.99936228941	3.7960055696099997	4.0595802049400005	4.27865951549	4.16611643051	4.21254216106	3.9421561909400005	4.0491874464699995	4.08143810683	4.69310780239	4.60083576726	4.030473221559999	4.46802783426	4.019580244469999	4.202233441600001	4.82358725896	4.21944064044
pos_417	Deoxycarnitine	-	metab_416	B(i)	70.8	0.0	-	map01100;map00310;map02010	Metabolic pathways;Lysine degradation;ABC transporters	HMDB0001161	M+H	C7H15NO2	0.4674	代谢途径;赖氨酸降解;ABC转运器	C01181	pos	-	-	Metabolism;Metabolism;Environmental Information Processing	Global and overview maps;Amino acid metabolism;Membrane transport	Lipids and lipid-like molecules	Fatty Acyls	146.117304176	0.0681860555784	53.0	-1.7295898473375702	407-64-7	Fatty acids and conjugates	4.1093950791100005	3.6715145445699995	3.56785749491	3.5158427841199993	3.45539582232	3.82143734301	3.25740633917	3.53891167331	3.3593556889999996	5.18178918823	3.5911433191800004	5.68990200174	3.6050770559599994	3.55682296085	4.56099365486	3.3121605759099997	3.5557535972099994	3.52264621334	3.5892238398100003	3.7987389177599997	3.6134778282999998
pos_418	Methionine Sulfoxide	蛋氨酸亚砜	metab_417	B(i)	91.0	0.0	-	map01100;map00270	Metabolic pathways;Cysteine and methionine metabolism	HMDB0002005;PW_C001342	M+H	C5H11NO3S	0.4674	代谢途径;半胱氨酸和蛋氨酸代谢	C02989;_	pos	-	-	Metabolism;Metabolism	Global and overview maps;Amino acid metabolism	Organic acids and derivatives	Carboxylic acids and derivatives	166.052913127	0.0311252035953	55.9	-1.98442505647743	3226-65-1;62697-73-8	Amino acids, peptides, and analogues	4.303441199690001	4.7862465918	4.54500099385	4.3618693335400005	3.93979535181	3.90634960612	4.3975023814	4.5944180509	4.27995060329	4.170115150919999	4.41198880893	4.14966705346	4.461961158349999	4.2738877117400005	4.540530190899999	3.7874527140599996	4.31114642101	3.8561638619	4.27713598941	4.853632016000001	4.38680896454
pos_422	Gly-Pro-His	-	metab_421	B(i)	70.6	0.0	-	-	-	-	M+H-H2O	C13H19N5O4	0.4674	-	-	pos	-	-	-	-	-	-	292.13869813599996	0.10900040960000001	50.9	-5.55639699436733	-	-	4.735964020959999	4.79406285559	5.159446221880001	5.07069061819	4.44470950982	4.4803641693800005	4.555530918490001	4.68851962996	4.52524202204	4.66266289953	4.48359388257	4.08832465562	4.5902349218900005	4.69824249014	5.149814242380001	4.61582227165	4.7170858330900005	4.4503612960300005	4.5621179756300005	4.53012292709	4.49867199054
pos_423	5-{[4-(Methoxycarbonyl)-3-Thienyl]Amino}-5-Oxo-3-Phenylpentanoic Acid	-	metab_422	B(i)	44.0	0.0	-	-	-	-	M+H	C17H17NO5S	0.4674	-	-	pos	-	-	-	-	-	-	348.089407928	0.057682770655699996	46.3	-1.7637069152484095	-	-	5.939048120469999	4.74491241476	4.51593165663	5.016750621619999	4.449263298969999	2.97387448393	4.79039135985	4.754886385	4.49649541699	5.00617311378	4.5304566807199995	5.097891401619999	3.5572115207099997	4.43259841	4.52347326405	4.73690063274	4.39498685336	5.36561711853	4.0145571452999995	5.340757175889999	4.86678873474
pos_427	Val-Ser	-	metab_426	B(i)	52.9	0.0	-	-	-	HMDB0029136	M+H-H2O	C8H16N2O4	0.472683333333	-	-	pos	-	-	-	-	Organic acids and derivatives	Carboxylic acids and derivatives	187.10733864	0.0444048059336	49.3	-1.86227537421177	13588-94-8	Amino acids, peptides, and analogues	5.688007960989999	5.65840914329	5.689165010419999	5.593722608029999	5.54429524786	5.480299145190001	5.63945874272	5.7105038515199995	5.6183995726800005	5.71041783178	5.55666231551	5.480202842380001	5.61465782155	5.75613701679	5.62449313832	5.58283110974	5.56016091669	5.443415223810001	5.76400121209	5.7309015529	5.625531355260001
pos_432	L-Carnitine	L-肉碱	metab_431	B(i)	41.3	0.0	drug:DB00583	map05415;map04976;map04714	Diabetic cardiomyopathy;Bile secretion;Thermogenesis	HMDB0000062;PW_C000044	M+H	C7H15NO3	0.477983333333	糖尿病性心肌病;胆汁分泌;产热	C00318	pos	-	-	Human Diseases;Organismal Systems;Organismal Systems	Cardiovascular disease;Digestive system;Environmental adaptation	Organic nitrogen compounds	Organonitrogen compounds	162.112136984	0.030515381779299997	46.5	-2.06568517759009	541-15-1	Quaternary ammonium salts	4.82923697065	4.311268801780001	4.45480376867	4.55068398285	4.6565339444300005	4.53119370105	4.60601628462	4.66041934678	4.51467061308	4.7048250263	4.39605035811	4.54212170224	4.507392037280001	4.72290349791	4.76465887036	4.67744335665	4.68122620457	4.63157495472	4.57975115926	4.706512325	4.40606662964
pos_442	Benomyl	苯菌灵	metab_441	B(ii)	0.0	43.6	-	-	-	HMDB0031767	M+NH4	C14H18N4O3	0.4833	-	C10896	pos	-	-	-	-	Organoheterocyclic compounds	Benzimidazoles	308.169845786	0.06334644203800001	35.7	-6.44589839975573	17804-35-2	2-benzimidazolylcarbamic acid esters	4.34708360834	3.42678147461	4.3814799006300005	3.9863172838199996	4.00126856881	3.0185127628900004	4.75772285321	4.38532145909	4.68013320592	4.46314892025	4.24061818992	4.51082801366	4.21982300026	4.278628780280001	4.72134818084	4.52186993133	4.4807280598400006	4.35370925281	4.24465040737	3.7280542033999997	3.9925503415699994
pos_444	Ethylmethylmaleimide	乙基甲基马来酰亚胺	metab_443	B(i)	40.1	0.0	-	-	-	-	M+H	C7H9NO2	0.488616666667	-	-	pos	-	-	-	-	-	-	140.07032515	0.0340999838481	46.7	-2.01213703821918	-	-	4.666904840959999	4.5927296449199995	4.6808671215599995	4.53298939243	4.51980059627	4.47674344774	4.87973161852	5.025987646680001	4.86410045638	5.03438054191	4.89810450674	4.78333638792	4.91993063806	5.01570588235	4.90049132685	4.93502864724	4.914214616680001	4.7539041978	4.7805744058899995	4.71272306715	4.614701183819999
pos_452	Ectoine	依克多因	metab_451	B(i)	62.2	0.0	-	map01100;map00260	Metabolic pathways;Glycine, serine and threonine metabolism	HMDB0240650	M+H	C6H10N2O2	0.49393333333300005	代谢途径;甘氨酸、丝氨酸和苏氨酸代谢	C06231	pos	-	-	Metabolism;Metabolism	Global and overview maps;Amino acid metabolism	Organic acids and derivatives	Carboxylic acids and derivatives	143.08121408	0.0178945809489	51.3	-2.04063037672698	96702-03-3	Amino acids, peptides, and analogues	4.90559278318	5.01150895644	4.62673158875	4.70207468765	5.64353370228	4.4810653434	5.33859650613	4.60731039311	5.84017967783	4.69169879993	4.40190142633	4.512198784880001	4.49559534667	4.67981425987	4.56851152765	4.73656177006	4.61810921691	4.5968342917300005	4.59540042898	4.7272513730000005	4.4396506344199995
pos_455	Glu-Pro	-	metab_454	B(i)	74.6	0.0	-	-	-	HMDB0028827	M+H	C10H16N2O5	0.49393333333300005	-	-	pos	-	-	-	-	Organic acids and derivatives	Carboxylic acids and derivatives	245.112721698	0.017614010537700002	53.3	-1.9514243928260704	41745-47-5	Amino acids, peptides, and analogues	5.5282030077	5.33127380774	5.485050818080001	5.40281798926	5.30265398889	5.30578203624	5.0962712117199995	5.268161182180001	5.04942333176	5.362343861549999	5.20226684328	5.08208284687	4.974991666419999	5.18860073957	5.3069178601199996	5.18189220975	5.16469510747	5.06283642125	5.56291236372	5.67976870872	5.07997189337
pos_463	Arabinofuranosylguanine	-	metab_462	B(ii)	0.0	44.8	-	-	-	HMDB0061067	M+H-2H2O	C10H15N5O5	0.499233333333	-	-	pos	-	-	-	-	Nucleosides, nucleotides, and analogues	Purine nucleosides	250.092651799	0.048452254211900005	45.7	-2.85458675243486	-	Not Available	3.89893639205	3.8456734008999995	3.9838478690800003	4.10287615178	3.9813261514300002	3.9703258260000003	3.8952459290099997	4.29268701275	3.94968222505	4.3003597543800005	4.22737817326	4.2117324104	4.13540246441	3.8664940681599997	4.1102324676999995	3.9922750492900003	3.9332030560800004	4.0028692467900004	4.15352497675	3.9912113761900003	3.69958459708
pos_465	Disperse Red 60	-	metab_464	B(i)	66.6	0.0	-	-	-	-	M+H	C20H13NO4	0.499233333333	-	-	pos	-	-	-	-	-	-	332.094702205	0.026812801538200003	48.5	8.96409719626026	-	-	5.40051069003	4.770620909690001	3.8318655059599998	4.2387206529500006	4.14953638668	3.79648044193	4.39604619151	4.48875641482	4.2041603272	4.332947923480001	4.439819056	4.8090106732199995	3.7313469972	3.7793179567800004	1.72672650809	4.63905783025	1.71303667751	4.7013796800300005	3.6426112478699992	4.46018972086	4.7450889624
pos_470	Methyl Picolinate	-	metab_469	B(i)	46.6	0.0	-	-	-	-	M+H	C7H7NO2	0.504533333333	-	-	pos	-	-	-	-	-	-	138.054684069	0.0475841862395	48.1	-1.976186346715	-	-	5.58482739452	4.82204024745	4.82478885231	4.95821853193	4.75910045236	4.46054939445	4.65326686761	4.941088482	4.8264828462	4.74127866888	4.65298720466	4.7301628949	4.42120546589	5.02467083106	5.00743629043	4.78378761129	4.78365021833	4.9227353984699995	4.68889421796	5.50308402204	4.933735212699999
pos_473	N-Acetyl-L-2-Aminoadipate(2-)	-	metab_472	B(ii)	0.0	50.7	-	-	-	HMDB0062715	M+H	C8H13NO5	0.504533333333	-	-	pos	-	-	-	-	Organic acids and derivatives	Carboxylic acids and derivatives	204.086247203	0.03932671	49.2	-1.9782812918139	-	Amino acids, peptides, and analogues	6.68462954361	5.86717278334	5.94554446222	6.07522606659	5.98060525286	5.67318030905	5.77499569161	6.09223755348	5.942564303539999	5.9211902405400005	5.84764599929	5.87125903051	5.5653414647599995	6.19761513716	6.17029153223	5.91431138015	5.937253052969999	6.06495567028	5.84964800803	6.589556998250001	5.979626752509999
pos_474	N-Acetyl-D-Galactosamine	-	metab_473	B(i)	90.3	0.0	-	map01100;map00520;map01250;map00052	Metabolic pathways;Amino sugar and nucleotide sugar metabolism;Biosynthesis of nucleotide sugars;Galactose metabolism	-	M+H	C8H15NO6	0.504533333333	代谢途径;氨基糖和核苷酸糖代谢;核苷酸糖的生物合成;半乳糖代谢	C01132	pos	Carbohydrates	Monosaccharides	Metabolism;Metabolism;Metabolism;Metabolism	Global and overview maps;Carbohydrate metabolism;Global and overview maps;Carbohydrate metabolism	-	-	222.09685489700001	0.09653067338600001	57.1	-1.6225892317877502	14215-68-0;1811-31-0	-	6.17900376796	5.3519265414	5.48384344056	5.6949069755199995	5.43964760509	5.104568406	5.2100600538	5.66564614049	5.4264583884099995	5.37045021999	5.33682387647	5.3486665492	4.89422015363	5.6583608743400005	5.59773464155	5.40144293852	5.448965103330001	5.5755824485300005	5.30370487744	6.128737490340001	5.5176308445
pos_489	N-Acetylneuraminic Acid	N-乙酰神经氨酸	metab_488	B(i)	97.8	0.0	-	map01100;map00520;map01250	Metabolic pathways;Amino sugar and nucleotide sugar metabolism;Biosynthesis of nucleotide sugars	-;HMDB0000230;HMDB0000773;PW_C000155	M+H	C11H19NO9	0.510083333333	代谢途径;氨基糖和核苷酸糖代谢;核苷酸糖的生物合成	C00270;C19910;C19909	pos	Carbohydrates;-;-	Monosaccharides;-;-	Metabolism;Metabolism;Metabolism	Global and overview maps;Carbohydrate metabolism;Global and overview maps	Organic oxygen compounds	Organooxygen compounds	310.112647205	0.067862732635	57.6	-1.97478251461874	131-48-6;19342-33-7;21646-00-4	Carbohydrates and carbohydrate conjugates	5.70837520568	5.00714274335	4.37454605512	4.62170701689	4.44597348646	4.0449865776800005	4.54968666827	4.93886480002	4.63111928923	4.66909882715	4.6716546616	4.7952566325	4.35656147177	4.60111509866	4.61797496192	4.69963675193	4.20725740689	4.69909617432	4.4012427363499995	5.15060490572	4.9398146343
pos_507	Delta-Valerobetaine	-	metab_506	B(i)	46.6	0.0	-	-	-	-	M+H	C8H17NO2	0.520716666667	-	-	pos	-	-	-	-	-	-	160.13290309200002	0.057265974258300004	48.2	-1.8986766589530504	-	-	3.8393463343199996	3.7997202485800003	3.7911533671800006	3.5633044985000004	3.77433673308	3.5808134172000003	3.77748440319	3.9831701127699994	3.7600966187699996	5.3205858600300004	3.84852717987	4.93576415942	3.97740136301	4.113144147780001	4.18984748802	3.8652198565499996	3.8799334160800005	4.63420671084	3.84287816041	3.95046231643	3.91255182497
pos_510	Thr-Pro	-	metab_509	B(i)	76.8	0.0	-	-	-	HMDB0029069	M+H	C9H16N2O4	0.520716666667	-	-	pos	-	-	-	-	Organic acids and derivatives	Carboxylic acids and derivatives	217.117906293	0.029990708977099996	54.4	-1.74511956585515	46398-79-2	Amino acids, peptides, and analogues	5.09213582898	5.10827726983	5.01828314103	5.01601783764	4.9515136343599995	4.9037123633399995	5.15197573601	5.239097462069999	5.13416036295	5.2385093750800005	5.130885044709999	5.05312249455	4.9836059907	5.11556578191	5.03852387607	5.05675965233	5.063841716540001	4.92002647196	5.06888398428	5.139416150880001	4.86734362428
pos_512	Gamma-L-Glutamyl-L-Pipecolic Acid	-	metab_511	B(ii)	0.0	51.6	-	-	-	HMDB0038614	M+H	C11H18N2O5	0.520716666667	-	-	pos	-	-	-	-	Organic acids and derivatives	Carboxylic acids and derivatives	259.128374939	0.0135189549685	47.3	-1.8331581137802	-	Amino acids, peptides, and analogues	5.09957312663	4.982957942950001	5.10996391221	5.01222624324	4.9316642798000005	4.89417478836	5.05881031019	5.12327461138	5.06949507754	5.21658485998	4.9858797593	4.96605364892	5.05005124717	5.26315547648	5.24722546762	5.19004405058	5.16788159167	4.99904614847	5.0974719335500005	5.17341846375	4.93103033801
pos_515	7,8-Dihydro-2'-Deoxyguanosine	-	metab_514	B(ii)	0.0	47.7	nonnatural	-	-	HMDB0247293	M+Na	C10H15N5O4	0.520716666667	-	-	pos	-	-	-	-	Nucleosides, nucleotides, and analogues	Purine nucleosides	292.102084602	0.0506297358674	47.3	1.70909360873793	-	Purine 2''-deoxyribonucleosides	5.43546283489	4.79599922215	4.16327148226	4.43906104629	4.13906058271	3.76851570997	4.46471321124	4.7780281552999995	4.56179419007	4.63335332276	4.58405415433	4.64814210065	4.13132418241	4.31553310117	4.332890280269999	4.45270621392	4.092468316640001	4.45133607075	4.15788514742	4.87116672949	4.663292047240001
pos_550	3H-Dopamine	-	metab_549	B(ii)	0.0	45.2	-	-	-	HMDB0246265	M+CH3OH+H	C8H13NO2	0.53135	-	-	pos	-	-	-	-	Organic oxygen compounds	Organooxygen compounds	188.127747394	0.063353865807	47.4	-2.40141557657997	-	Alcohols and polyols	5.1046285255	4.86548275931	5.26314562378	4.655293686569999	4.91895376924	4.68632037264	5.20520143609	5.08890105304	5.229738648480001	5.26555730862	5.0254755189800004	5.07824160576	4.95294093352	5.323943498869999	5.3583507813599995	5.232754837930001	5.43360832297	5.33495485494	4.982906004609999	5.12189788368	5.00527542976
pos_561	Asp-Ile	-	metab_560	B(i)	47.2	0.0	-	-	-	HMDB0028756	M+H	C10H18N2O5	0.53135	-	-	pos	-	-	-	-	Organic acids and derivatives	Carboxylic acids and derivatives	247.128494741	0.023387302312099997	48.2	-1.43577686668616	-	Amino acids, peptides, and analogues	5.05058434555	4.92986713448	4.9465313019999995	4.89532619111	4.93232871792	4.827032603919999	5.0151348242900005	4.88794216671	4.84918158304	4.9958891020300005	4.85190204237	4.90475218448	4.75744062139	4.93490940181	5.14038112666	4.93871022906	4.90609509886	4.95284661375	4.93578817549	4.96462149816	4.67268986834
pos_572	Pyrenophorol	吡啉甫醇	metab_571	B(i)	58.0	0.0	-	-	-	-	M+Na	C16H24O6	0.53135	-	-	pos	-	-	-	-	-	-	335.144358145	0.0730589614519	46.9	-6.890827948826491	-	-	3.80762883361	3.0131888555699997	3.6733816899800003	3.6268310312199996	3.7297371061	3.6433112564699996	3.81136204367	3.52702661825	3.77139964861	3.8352007622000004	3.64739091828	3.6617592084500004	3.54303764186	3.92647057796	3.9462823643300005	3.82441422982	4.86024040151	3.98803082333	3.69905930074	4.072796987869999	3.1937257166000004
pos_575	Methylmalonic Acid	甲基丙二酸	metab_574	B(i)	64.1	0.0	-	map00240;map01100;map00640;map00280	Pyrimidine metabolism;Metabolic pathways;Propanoate metabolism;Valine, leucine and isoleucine degradation	HMDB0000202;LMFA01170118;PW_C000130	M+NH4	C4H6O4	0.536666666667	嘧啶代谢;代谢途径;丙酸代谢;缬氨酸、亮氨酸和异亮氨酸降解	C02170	pos	-	-	Metabolism;Metabolism;Metabolism;Metabolism	Nucleotide metabolism;Global and overview maps;Carbohydrate metabolism;Amino acid metabolism	Organic acids and derivatives	Carboxylic acids and derivatives	136.061494617	0.085492572946	49.9	8.98455697873232	516-05-2;	Dicarboxylic acids and derivatives	4.5180504608800005	5.161072314669999	5.14259680964	4.487454362569999	4.61432628106	4.83415762717	5.03730229351	5.04126900316	4.62821644652	4.348652438869999	5.03134788121	4.432999216	4.64628473214	4.98729036896	4.782885352869999	4.3201542342699994	4.51211631092	4.32697507828	4.99872569137	4.38159374171	5.24462484323
pos_580	Oxaceprol	-	metab_579	B(i)	39.9	0.0	drug:DB08847	map01100;map00470;map00330;map02010	Metabolic pathways;D-Amino acid metabolism;Arginine and proline metabolism;ABC transporters	HMDB0000725	M+H	C7H11NO4	0.536666666667	代谢途径;D-氨基酸代谢;精氨酸和脯氨酸代谢;ABC转运器	C01157	pos	Peptides	Amino acids	Metabolism;Metabolism;Metabolism;Environmental Information Processing	Global and overview maps;Metabolism of other amino acids;Amino acid metabolism;Membrane transport	Organic acids and derivatives	Carboxylic acids and derivatives	174.075731825	0.0326563626799	45.8	-2.0364313107986103	51-35-4	Amino acids, peptides, and analogues	5.2522124659800005	4.88548142806	5.00880912081	5.05667185184	5.01190004567	4.871500482709999	4.95459990135	5.12251218905	5.01426985609	5.16152792179	4.9337539309	5.09733415775	4.76840857158	5.08001062931	5.1647544598	5.048586375069999	4.932506195319999	5.027179934409999	5.010380747119999	5.21459916059	4.84223017358
pos_610	L-Valine	L-缬氨酸	metab_609	B(i)	87.0	0.0	drug:DB00161	map01100;map04978;map00311;map00280;map01240;map01210;map02010;map01230;map00290;map04974;map00970;map00770;map05230	Metabolic pathways;Mineral absorption;Penicillin and cephalosporin biosynthesis;Valine, leucine and isoleucine degradation;Biosynthesis of cofactors;2-Oxocarboxylic acid metabolism;ABC transporters;Biosynthesis of amino acids;Valine, leucine and isoleucine biosynthesis;Protein digestion and absorption;Aminoacyl-tRNA biosynthesis;Pantothenate and CoA biosynthesis;Central carbon metabolism in cancer	HMDB0000883;PW_C000704	M+H	C5H11NO2	0.541983333333	代谢途径;矿物质吸收;青霉素和头孢菌素生物合成;缬氨酸、亮氨酸和异亮氨酸降解;辅助因子的生物合成;2-氧代羧酸代谢;ABC转运器;氨基酸生物合成;缬氨酸、亮氨酸和异亮氨酸生物合成;蛋白质的消化和吸收;氨酰基tRNA生物合成;泛酸和CoA生物合成;癌症的中心碳代谢	C00183	pos	Peptides	Amino acids	Metabolism;Organismal Systems;Metabolism;Metabolism;Metabolism;Metabolism;Environmental Information Processing;Metabolism;Metabolism;Organismal Systems;Genetic Information Processing;Metabolism;Human Diseases	Global and overview maps;Digestive system;Biosynthesis of other secondary metabolites;Amino acid metabolism;Global and overview maps;Global and overview maps;Membrane transport;Global and overview maps;Amino acid metabolism;Digestive system;Translation;Metabolism of cofactors and vitamins;Cancer: overview	Organic acids and derivatives	Carboxylic acids and derivatives	118.08599789200001	0.0644676510766	56.6	-2.1962659086984	72-18-4	Amino acids, peptides, and analogues	5.964285138409999	5.796216396779999	5.78050715409	5.6931424454999995	5.58999715595	5.518025289480001	5.738812284140001	5.7890546361899995	5.62335220356	5.78557099023	5.63062495271	5.7601559591100004	5.593886373049999	5.849786205650001	5.929291319	5.58392138207	5.56332797595	5.625397968300001	5.7848779412199995	6.0201061321700005	5.49364116258
pos_612	4-Guanidinobutanoic Acid	4 -胍基丁酸	metab_611	B(i)	64.0	0.0	-	map01100;map00330	Metabolic pathways;Arginine and proline metabolism	HMDB0003464	M+H	C5H11N3O2	0.541983333333	代谢途径;精氨酸和脯氨酸代谢	C01035	pos	-	-	Metabolism;Metabolism	Global and overview maps;Amino acid metabolism	Organic acids and derivatives	Carboxylic acids and derivatives	146.092106944	0.0416706230186	51.1	-2.04083239788622	463-00-3	Amino acids, peptides, and analogues	4.156034379049999	4.72098275129	4.20304229984	4.38405164644	4.22421442998	4.38416250629	4.266998538219999	4.35777059192	4.35772561163	4.166647503469999	4.55460083259	4.4767749080699994	4.4796324932800005	4.21910432026	3.94034664821	4.24215968742	4.20593804471	4.04915260874	4.32180926371	4.440451176040001	4.308832510249999
pos_613	N-(3-Hydroxypropyl)Valine	-	metab_612	B(ii)	0.0	40.4	nonnatural	-	-	HMDB0255001	M+H	C8H17NO3	0.541983333333	-	-	pos	-	-	-	-	Organic acids and derivatives	Carboxylic acids and derivatives	176.127760012	0.0338446338627	46.7	-2.0547437330208997	-	Amino acids, peptides, and analogues	4.442962027119999	4.32889167563	4.38737365284	4.27969022829	4.41200895308	4.1997517203	4.687481064569999	4.31332565267	4.296597579	5.25299193491	4.26159169181	4.98032098649	4.233116320430001	4.5103683513	4.45252773316	4.45712405915	4.4685013931199995	5.0145572733699995	4.2118667293800005	4.38124443016	4.24251831928
pos_619	Pyroglutamylproline	-	metab_618	B(i)	62.7	0.0	-	-	-	-	M+H	C10H14N2O4	0.541983333333	-	-	pos	-	-	-	-	-	-	227.102294333	0.011791282146999999	45.7	-1.49952416002386	-	-	5.37420232054	4.99457859134	5.084276817619999	4.93469617387	5.00023015781	4.9268644010000004	5.03488812266	4.964130906459999	5.10793681303	5.12451958612	4.98626417825	4.97002876721	4.98256272804	5.186266347669999	5.3628468195	5.05752984335	5.04387262943	4.98682249363	5.12838590806	5.26044191482	4.838427885580001
pos_620	(2S)-3-Hydroxy-1-[(2S)-Pyrrolidine-2-Carbonyl]Pyrrolidine-2-Carboxylic Acid	-	metab_619	B(ii)	0.0	64.8	nonnatural	-	-	HMDB0257791	M+H	C10H16N2O4	0.541983333333	-	-	pos	-	-	-	-	Organic acids and derivatives	Carboxylic acids and derivatives	229.117866299	0.0166987296611	51.3	-1.82864272382274	-	Amino acids, peptides, and analogues	5.59074555859	5.5799655623	5.60206006939	5.70643858873	5.47447799212	5.37284687895	5.39780826982	5.4928620306300004	5.27525974859	5.44092461096	5.3659470026	5.31487241595	5.36237088515	5.37196068573	5.4847148866	5.41662797291	5.31925347601	5.10201013551	5.52806106479	5.389789842409999	5.34654340836
pos_644	Tetrahydrothiophene-3-Ol 1,1-Dioxide	-	metab_643	B(ii)	0.0	43.8	nonnatural	-	-	HMDB0244530	M+H	C4H8O3S	0.579133333333	-	-	pos	-	-	-	-	Organoheterocyclic compounds	Thiolanes	137.026478035	0.07537771463560002	47.0	-1.5697204789605799	-	Not Available	2.1690401761900002	3.47701948931	2.7182007982700003	2.3471017016599998	2.33368319306	2.0295743062900002	2.53571110473	3.14639758763	3.0004457656	2.7363108325200005	2.76438158143	3.29791712676	2.6609878385299996	2.16187159675	4.2926187126699995	2.14111863163	4.69456395777	3.9103202700099997	2.4190454911000003	3.3501815251599996	3.3288413460400004
pos_651	Miglitol	米各尼醇	metab_650	B(i)	52.0	0.0	drug:DB00491	-	-	HMDB0014634	M+H	C8H17NO5	0.589766666667	-	C07708	pos	-	-	-	-	Organoheterocyclic compounds	Piperidines	208.11750984900002	0.103352627564	47.9	-2.12075415467411	72432-03-2	Not Available	3.67725639554	3.82932731932	3.7158984676699998	3.76396071542	3.68722546275	3.41949897542	3.65179566555	3.61037513629	3.56297423233	3.9514370683899998	3.55850449301	3.6143262753400003	3.5188030071199994	3.71758583573	3.6321021458800007	3.70171264333	3.68553302149	3.4879282975	3.6425666993699997	3.8055345395099995	3.33791510482
pos_663	Inulobiose	菊二糖	metab_662	B(ii)	0.0	67.4	-	map00500	Starch and sucrose metabolism	HMDB0029898	M+ACN+H	C12H22O11	0.6325	淀粉和蔗糖代谢	C01711;C03323	pos	-	-	Metabolism	Carbohydrate metabolism	Organic oxygen compounds	Organooxygen compounds	384.14931656	0.20081422364	51.3	-2.10598294076988	470-58-6	Carbohydrates and carbohydrate conjugates	4.269461589850001	3.46732076755	2.71213581226	3.4437885203900005	3.14028396962	2.37717189751	2.4510615969	3.31423638546	2.60202420091	2.57662381186	2.4894318303	2.68131890689	2.47196045122	3.3504622082999997	2.79998664897	2.52880762363	2.4851694729599996	3.4010065535400003	2.49366082396	4.168226934880001	3.39861362115
pos_674	3-Hexenedioic Acid	-	metab_673	B(i)	49.0	0.0	-	-	-	HMDB0000393;LMFA01170087	M+H	C6H8O4	0.733333333333	-	-	pos	-	-	-	-	Lipids and lipid-like molecules	Fatty Acyls	145.049269676	0.15230977583	48.7	-1.84314705507737	29311-53-3;	Fatty acids and conjugates	4.33755535741	4.19099147999	4.149420850569999	4.3470256263	4.29645807299	4.19949648062	4.05584637888	4.21679103654	4.29563092568	4.18420163259	4.338339210219999	4.134218854519999	4.2221266898100005	4.13853667631	4.05352102091	4.2872242624800005	4.08603111162	4.03142420149	4.17301195065	4.0306491090900005	4.03388935494
pos_675	Histidylglutamine	组氨酰谷氨酰胺	metab_674	B(ii)	0.0	45.2	-	-	-	HMDB0028883	M+H-2H2O	C11H17N5O4	0.73865	-	-	pos	-	-	-	-	Organic acids and derivatives	Carboxylic acids and derivatives	248.11289357799998	0.211817612125	45.4	-4.61815545872979	224638-13-5	Amino acids, peptides, and analogues	4.57224975055	4.785417022380001	4.77437933871	4.69583668753	4.96008516573	4.9092490587699995	4.9574896527	4.61095709302	4.531847910950001	4.6090608917800004	4.36194467449	4.39145314805	4.49652948187	4.3901224155000005	4.335296634740001	4.641962063369999	4.40153141155	4.536843424150001	4.83032934364	4.497481839330001	4.4948209267
pos_684	Gln-Ser-His	-	metab_683	B(i)	67.9	0.0	-	-	-	-	M+H-2H2O	C14H22N6O6	0.776083333333	-	-	pos	-	-	-	-	-	-	335.14429174599996	0.16282821968699998	51.1	-5.23494067681104	-	-	3.7146588875199997	3.44553638441	3.6253451616000003	3.2059876224400004	3.5028585860300003	3.35926227576	3.7140120906300003	3.39074406024	3.43987954388	3.7913944458999995	3.340008215	3.4680615371499997	3.16306806001	3.9521322577999998	3.80848920315	3.8905696880400003	5.469439518709999	3.65634064759	3.25035139559	4.06867636691	3.11026158343
pos_687	Isocytosine	-	metab_686	B(i)	56.5	0.0	-	-	-	-	M+H	C4H5N3O	0.7866833333329999	-	-	pos	-	-	-	-	-	-	112.050293666	0.100132359528	49.7	-2.20238503632223	-	-	5.12535993926	4.40661858394	4.69167628992	4.053138565769999	4.6124128334	4.48928000084	4.37020276395	4.42152590041	4.6272171025599995	4.52735623332	4.42249658434	4.336240226469999	4.35634310952	4.69766616441	5.065389514980001	4.1144234498	4.34151456785	4.59100724256	4.75344776129	4.80545821264	3.8947110053300005
pos_691	N-Acetylcadaverine	N-(5-氨基戊基)乙酰胺	metab_690	B(i)	49.6	0.0	-	-	-	HMDB0002284	M+H	C7H16N2O	0.791983333333	-	-	pos	-	-	-	-	Organic acids and derivatives	Carboxylic acids and derivatives	145.133283571	0.11556007530899999	48.6	-1.77624292334901	32343-73-0	Carboxylic acid derivatives	3.0269345189999997	2.3401604052700002	2.6717819266599996	2.7129450245999998	4.13558213498	2.22490771782	3.58637966852	3.22020314339	3.20530025911	4.17633868704	3.06061731545	3.6991384429000003	2.9495682390099995	2.98633388503	3.4012474764999996	2.2238213231	3.89493221191	3.91718535991	2.6827986561	2.96224930004	3.09094434444
pos_692	N6-Acetyl-L-Lysine	-	metab_691	B(ii)	0.0	41.7	-	map01100;map00310	Metabolic pathways;Lysine degradation	HMDB0000206	M+H-H2O	C8H16N2O3	0.791983333333	代谢途径;赖氨酸降解	C02727	pos	-	-	Metabolism;Metabolism	Global and overview maps;Amino acid metabolism	Organic acids and derivatives	Carboxylic acids and derivatives	171.112551391	0.131627668591	47.0	-1.3435331315006298	692-04-6	Amino acids, peptides, and analogues	4.7579104797300005	4.787697601680001	4.8442258568400005	4.6565883153900005	4.6435571295899996	4.546512040400001	4.7151371232	4.85837698349	4.74665807575	4.80129218007	4.672775719	4.56440084969	4.8184824546	4.942913282669999	4.68004561424	4.68401389894	4.73064570446	4.5208169608199995	4.977759839719999	4.83157222161	4.86257155402
pos_695	Alpha-Amino-3-Hydroxy-5-Methyl-4-Isoxazolepropionic Acid	-	metab_694	B(ii)	0.0	48.7	nonnatural	-	-	HMDB0248356	M+Na	C7H10N2O4	0.8025833333329999	-	C13672	pos	-	-	-	-	Organic acids and derivatives	Carboxylic acids and derivatives	209.054873908	0.145216128247	44.0	8.57994742556695	77521-29-0;_	Amino acids, peptides, and analogues	4.06926826047	4.04553963181	4.065421407940001	3.96944755298	3.9610610008499996	3.9277928122500003	4.21678607807	4.01853095147	4.13849154868	4.02866887529	3.97762921149	4.10309126522	4.023693139150001	4.0534466051199995	3.9682238867	3.9908292610400005	4.14523907967	4.0462448953	4.12525192867	4.24780738571	3.9629164243300004
pos_705	D-Digitoxose	D-洋地黄毒糖	metab_704	B(ii)	0.0	55.2	nonnatural	-	-	HMDB0251279	M+ACN+H	C6H12O4	0.83975	-	C21045;_	pos	-	-	-	-	Organic oxygen compounds	Organooxygen compounds	190.10701882400002	0.0724719041113	50.1	-2.4688332392005097	-;_	Carbohydrates and carbohydrate conjugates	4.53403786614	4.549928969930001	4.5260721759699996	4.48425933016	4.48769419054	4.436117984030001	4.57398748519	4.641446173169999	4.441507898369999	5.41311835577	4.494018823119999	4.943842222840001	4.30468553245	4.517898570880001	4.5915596836	4.609259607069999	4.46927370829	4.5740325873300005	4.4672825055	4.60454839981	4.16583711721
pos_706	Leucylhydroxyproline	亮氨酰羟基脯氨酸	metab_705	B(ii)	0.0	46.8	-	-	-	HMDB0028930	M+H	C11H20N2O4	0.83975	-	-	pos	-	-	-	-	Organic acids and derivatives	Carboxylic acids and derivatives	245.149135898	0.155040558682	39.2	-1.83361618570605	63912-01-6	Amino acids, peptides, and analogues	4.81555196691	5.087087563440001	4.8403367992	4.6818714025	5.0497908998400005	4.8163390675199995	5.0981608973000005	4.9240470490199995	4.94134673696	4.95175059162	4.85757111875	4.9489011572	4.8611922214	4.72255582995	4.68038071239	4.847119114740001	4.5480013203	4.82263716094	5.06644287271	4.954808931530001	4.688934622350001
pos_707	Tyrosine Lactate	-	metab_706	B(ii)	0.0	72.0	-	-	-	HMDB0259352	M+CH3OH+H	C12H15NO5	0.83975	-	-	pos	-	-	-	-	Organic acids and derivatives	Carboxylic acids and derivatives	286.128460813	0.161510165472	53.5	-0.2092138381288829	-	Amino acids, peptides, and analogues	4.35732264471	4.1974989346300005	4.41525928615	4.22256971299	4.01489746376	3.89044703474	4.463293380980001	4.731763969659999	4.6166693600699995	4.98832615013	4.6352118569	4.48500577372	4.00748938802	4.2639001266	4.23804173279	4.407314105069999	4.2926015048	3.7411733292800005	4.2579004821	4.29516964015	3.53343524921
pos_709	N-[2-(4-Chlorophenyl)Pyrimidin-5-Yl]-2,2-Dimethylpropanamide	-	metab_708	B(i)	61.2	0.0	-	-	-	-	M+H	C15H16ClN3O	0.84505	-	-	pos	-	-	-	-	-	-	290.105372955	0.118197525382	47.6	-0.322811902453214	-	-	4.255353446519999	4.25067282024	4.17731489123	4.01873856648	4.15357580543	3.86446045911	5.06241359487	5.27924758435	5.08880361793	5.33457616118	5.17021382694	5.02822558318	3.74980923519	4.20340817003	4.08305875695	4.34702153939	4.095219682430001	4.078464352159999	4.08804916504	4.27913884393	3.85320526126
pos_710	Isonicotinic Acid	异烟酸	metab_709	B(i)	74.3	0.0	drug:DB16884	map00983	Drug metabolism - other enzymes	HMDB0060665	M+H	C6H5NO2	0.850333333333	药物代谢-其它酶	C07446	pos	-	-	Metabolism	Xenobiotics biodegradation and metabolism	Organoheterocyclic compounds	Pyridines and derivatives	124.03904403700001	0.0996613299789	54.0	-2.11976540062123	55-22-1	Pyridinecarboxylic acids and derivatives	5.579230791740001	5.31173062086	5.40932599734	5.22605116399	5.281387088080001	5.17037476496	5.27507688862	5.34943862523	5.456337748969999	5.22380964138	5.170697338959999	5.16226835356	5.11890412215	5.60768796519	5.54228987913	5.34509942199	5.454669904	5.32754844808	5.35307145322	5.86110520381	5.30688320377
pos_713	2-Amino-3-Methoxybenzoic Acid	-	metab_712	B(i)	66.6	0.0	-	map00380	Tryptophan metabolism	HMDB0060374	M+H	C8H9NO3	0.850333333333	色氨酸代谢	C05831	pos	-	-	Metabolism	Amino acid metabolism	Benzenoids	Benzene and substituted derivatives	168.065222916	0.0588722325423	51.6	-1.7758353899687902	-	Benzoic acids and derivatives	5.11749000375	4.79087140214	4.9617003979900005	4.8160240529600005	4.94877236809	4.83778192296	4.886696050069999	4.98946491083	4.8817444978	5.09285077774	4.94763325292	4.919084004559999	4.82844251098	5.0294532708499995	5.019400511080001	5.07263741307	4.90580078488	4.91270466621	5.02148607866	5.06896976422	4.71760376574
pos_714	Pro-Gly-Ser	-	metab_713	B(i)	57.4	0.0	-	-	-	-	M+H	C10H17N3O5	0.850333333333	-	-	pos	-	-	-	-	-	-	260.123586485	0.13044750879699998	49.5	-1.9705574968286697	-	-	5.25160864773	5.212475663959999	5.27799275373	5.11812821173	5.0812525811	5.07989699362	5.1622462883099995	5.2782066179600005	5.11088825013	5.576701328080001	5.2070551398000005	5.17693091951	5.02606532982	5.24745162334	5.16997583333	5.3250807700800005	5.136045509700001	4.992397239630001	5.234270845119999	5.27770343167	4.82876608379
pos_716	3-Hydroxypyridine	3-羟基吡啶	metab_715	B(i)	49.9	0.0	-	-	-	-	M+H	C5H5NO	0.85565	-	-	pos	-	-	-	-	-	-	96.0442150423	0.10335853787699999	48.5	-1.84322087334366	-	-	3.8423907009900002	3.7502148862099998	3.9382179612300003	3.79093194986	3.9419976700999997	3.82118018176	3.9232315961400004	4.060609866419999	3.92092806836	4.13243839086	4.0969338447800006	3.9776110926499997	3.7988587661800004	3.85299589451	3.93526329367	4.08918399669	3.8378181800999998	3.8693821209199997	4.0707654049199995	3.9461897008800007	3.69428257863
pos_719	Val Glu	缬氨酸 谷氨酸	metab_718	B(i)	64.2	0.0	-	-	-	-	M+H	C10H18N2O5	0.85565	-	-	pos	-	-	-	-	-	-	247.12846952799998	0.0887794227408	51.3	-1.5382188757621005	-	-	4.66443923048	4.55037687924	4.5404043313499995	4.31237979317	4.708960747190001	4.5133548805000006	4.74087073637	4.48980494945	4.53556438236	4.6500914384300005	4.45740820205	4.62407230189	4.35161019248	4.58982628217	4.7266475099	4.6723776425	4.55815962681	4.72331206131	4.64805010874	4.59707490677	4.39411385431
pos_721	N-(2-Hydroxypropyl)Valine	-	metab_720	B(ii)	0.0	47.4	nonnatural	-	-	HMDB0254992	M+H	C8H17NO3	0.8609666666670001	-	-	pos	-	-	-	-	Organic acids and derivatives	Carboxylic acids and derivatives	176.127768709	0.0582857786946	47.5	-2.0050829599968	-	Amino acids, peptides, and analogues	4.30034632143	4.2828965927	4.29012362465	4.26032964742	4.30272844358	4.10973959732	4.6975778868	4.33408832431	4.3358829421900005	5.325243443580001	4.23444866551	4.92375394768	4.20006984367	4.47350814668	4.3057592290599995	4.44109800055	4.330904021519999	4.92219911395	4.24733060718	4.19251280121	4.24299805142
pos_735	Xanthine	黄嘌呤	metab_734	B(i)	89.0	0.0	drug:DB02134	map01100;map01232;map00230;map00232	Metabolic pathways;Nucleotide metabolism;Purine metabolism;Caffeine metabolism	HMDB0000292;PW_C000198	M+H	C5H4N4O2	0.9033833333329999	代谢途径;核苷酸代谢;嘌呤代谢;咖啡因代谢	C00385	pos	-	-	Metabolism;Metabolism;Metabolism;Metabolism	Global and overview maps;Global and overview maps;Nucleotide metabolism;Biosynthesis of other secondary metabolites	Organoheterocyclic compounds	Imidazopyrimidines	153.040423286	0.0270286201112	56.0	-1.83205152242459	69-89-6	Purines and purine derivatives	5.16899220937	3.9795391528800006	4.654729225400001	4.14134787107	4.46986697814	4.5634130613499995	4.261589772930001	4.186191802340001	4.48474824696	4.53503140102	4.55607035189	4.9691246724	4.315965590159999	5.12677804015	5.2449746588	4.642703682830001	4.68282481304	4.67414760959	4.52272423062	5.10057694123	4.43587336085
pos_738	L-Xylonic Acid	-	metab_737	B(ii)	0.0	48.1	-	map00040;map00053	Pentose and glucuronate interconversions;Ascorbate and aldarate metabolism	HMDB0060256	M+ACN+H	C5H10O6	0.9140166666670001	戊糖和葡萄糖醛酸相互转化;抗坏血酸和醛酸代谢	C05411	pos	-	-	Metabolism;Metabolism	Carbohydrate metabolism;Carbohydrate metabolism	Organic oxygen compounds	Organooxygen compounds	208.082512071	0.05805506035730001	47.3	5.71223194420738	-;4172-44-5	Carbohydrates and carbohydrate conjugates	3.44190397384	3.7943625064699997	4.079749015269999	3.83848775361	3.2384229955799997	3.16061999823	3.5641512460900002	3.5455623887	3.8864343407099997	3.21542837188	3.5456884674699998	3.1229011184799997	3.63854602632	3.4589495376999997	3.6951818205	3.3742357064200004	3.5677717709900003	3.00860470126	3.52935092709	3.23144375068	3.7088247496599998
pos_741	Tyramine	酪胺	metab_740	B(i)	95.7	0.0	drug:DB08841	map01100;map04080;map04974;map00350;map01240	Metabolic pathways;Neuroactive ligand-receptor interaction;Protein digestion and absorption;Tyrosine metabolism;Biosynthesis of cofactors	HMDB0000306;PW_C000210	M+H	C8H11NO	0.930183333333	代谢途径;神经活性配体-受体相互作用;蛋白质的消化和吸收;酪氨酸代谢;辅助因子的生物合成	C00483	pos	Peptides	Amines	Metabolism;Environmental Information Processing;Organismal Systems;Metabolism;Metabolism	Global and overview maps;Signaling molecules and interaction;Digestive system;Amino acid metabolism;Global and overview maps	Benzenoids	Benzene and substituted derivatives	138.09106915	0.140880643823	58.1	-1.9787796943614	51-67-2	Phenethylamines	5.03363159829	5.0400563611199996	5.34609483674	5.008217684780001	4.628100099069999	4.72176966007	4.50891571947	5.3389459198199996	5.16143268268	5.448700891919999	4.79613490761	5.155951140930001	4.852979284680001	4.91097026064	5.2134103543800006	4.9601990235	4.92443794303	4.85979361567	5.20153191829	5.03616536177	5.046254498550001
pos_747	5-(Hydroxymethyl)-4-Methoxy-2(5H)-Furanone	-	metab_746	B(i)	64.4	0.0	-	-	-	-	M+H	C6H8O4	0.9673	-	-	pos	-	-	-	-	-	-	145.049281301	0.14524376159900002	51.8	-1.7624426840998602	-	-	3.8735285295899997	3.8316316978800007	3.89418642661	4.44032733564	4.02313632159	3.9084728706900003	3.7818525469599997	3.92498411121	3.9565395942699997	4.008420265430001	3.9487205422400002	3.8542418235199998	3.87681178917	3.8351506567199998	3.8056990321499997	3.84980285628	3.81401845359	3.8082182520499996	3.8821136031	3.6899588848500002	3.98566793327
pos_748	L-Tyrosine	L-酪氨酸	metab_747	B(i)	89.6	0.0	drug:DB00135	map01100;map00350;map01240;map00730;map00130;map04728;map01230;map05031;map05012;map01210;map00360;map04974;map00970;map00261;map05034;map00400;map05030;map05230;map04916;map04917	Metabolic pathways;Tyrosine metabolism;Biosynthesis of cofactors;Thiamine metabolism;Ubiquinone and other terpenoid-quinone biosynthesis;Dopaminergic synapse;Biosynthesis of amino acids;Amphetamine addiction;Parkinson disease;2-Oxocarboxylic acid metabolism;Phenylalanine metabolism;Protein digestion and absorption;Aminoacyl-tRNA biosynthesis;Monobactam biosynthesis;Alcoholism;Phenylalanine, tyros…	HMDB0000158;PW_C000103	M+H	C9H11NO3	0.9673	代谢途径;酪氨酸代谢;辅助因子的生物合成;硫胺素代谢;泛醌和其他萜类醌生物合成;多巴胺能突触;氨基酸生物合成;苯丙胺成瘾;帕金森病;2-氧代羧酸代谢;苯丙氨酸代谢;蛋白质的消化和吸收;氨酰基tRNA生物合成;单环菌素生物合成;酒精中毒;苯丙氨酸、酪氨酸和色氨酸生物合成;可卡因成瘾;癌症的中心碳代谢;黑色素生成;催乳素信号通路	C00082	pos	Peptides	Amino acids	Metabolism;Metabolism;Metabolism;Metabolism;Metabolism;Organismal Systems;Metabolism;Human Diseases;Human Diseases;Metabolism;Metabolism;Organismal Systems;Genetic Information Processing;Metabolism;Human Diseases;Metabolism;Human Diseases;Human Diseases;Organismal Systems;Organismal Systems	Global and overview maps;Amino acid metabolism;Global and overview maps;Metabolism of cofactors and vitamins;Metabolism of cofactors and vitamins;Nervous system;Global and overview maps;Substance dependence;Neurodegenerative disease;Global and overview maps;Amino acid metabolism;Digestive system;Translation;Biosynthesis of other secondary metabolites;Substance dependence;Amino acid metabolism;Sub…	Organic acids and derivatives	Carboxylic acids and derivatives	182.080796574	0.093963713981	57.0	-2.0603410106344	60-18-4	Amino acids, peptides, and analogues	6.0792636215	6.059938535830001	5.92332327857	5.7180508314	5.960031708300001	5.815029400599999	6.06711835065	6.033347747760001	5.93490022711	6.032567934919999	6.015074273130001	6.10965945874	5.82848776298	6.03652698002	6.0419531829299995	5.89163675836	5.67582319383	5.909639383150001	6.0402189486	6.14195626791	5.74606786131
pos_752	5-Aminovaleric Acid	5-氨基戊酸	metab_751	B(i)	40.0	0.0	-	map01100;map00310;map00470;map00330	Metabolic pathways;Lysine degradation;D-Amino acid metabolism;Arginine and proline metabolism	HMDB0003355	M+ACN+H	C5H11NO2	0.988533333333	代谢途径;赖氨酸降解;D-氨基酸代谢;精氨酸和脯氨酸代谢	C00431	pos	-	-	Metabolism;Metabolism;Metabolism;Metabolism	Global and overview maps;Amino acid metabolism;Metabolism of other amino acids;Amino acid metabolism	Organic acids and derivatives	Carboxylic acids and derivatives	159.112546828	0.122273392808	39.5	-2.19765003483968	660-88-8	Amino acids, peptides, and analogues	4.73613794623	4.695217860540001	4.6437787019300005	4.49945166426	4.67953905367	4.54694672983	4.78445468329	4.89453503283	4.85873897922	4.99874661231	4.76910308515	4.69828750517	4.65139201266	4.77086749566	4.66829406278	4.7092435862599995	4.54160952748	4.47814588625	4.71214068627	4.764070359100001	4.53309126692
pos_756	Muramic Acid	胞壁酸	metab_755	B(i)	66.9	0.0	-	-	-	HMDB0003254;HMDB0248237	M+H-H2O	C9H17NO7	1.0097166666700002	-	C06470;_	pos	Carbohydrates;-	Monosaccharides;-	-	-	Organic oxygen compounds	Organooxygen compounds	234.097429653	0.09763920367380001	51.8	0.860277648705619	1114-41-6;_	Carbohydrates and carbohydrate conjugates	4.54763831997	4.45064772047	4.566898559599999	4.42337927481	4.633477940290001	4.58089797275	4.6401106793	4.77794534601	4.64812532648	4.80424732687	4.7866414453	4.67078353511	4.65499729841	4.58342143563	4.67440769703	4.83056685502	4.74037858067	4.774225261630001	4.759216348	4.49631547821	4.31818544997
pos_759	Lys-Ile	-	metab_758	B(i)	43.3	0.0	-	-	-	HMDB0028954	M+H	C12H25N3O3	1.015	-	-	pos	-	-	-	-	Organic acids and derivatives	Carboxylic acids and derivatives	260.196377324	0.155191717664	46.9	-1.89352964147528	20556-13-2	Amino acids, peptides, and analogues	4.23203471539	4.50827770429	3.92312500828	3.7489702588599996	4.61550971297	4.21285056579	4.58122886875	4.04548300024	4.57120303029	3.759984562	4.3230779988300005	3.98833203724	4.18572678387	4.06508488013	4.21388040445	3.9339914521699995	3.83498104982	4.57284927174	4.490010852819999	4.29515309731	4.0293152787599995
pos_764	2-Amino-9-[4-Hydroxy-2-(Hydroxymethyl)Butyl]-3H-Purin-6-One	-	metab_763	B(ii)	0.0	44.9	-	-	-	HMDB0244320	M+Na-H2O	C10H15N5O3	1.0256166666700002	-	-	pos	-	-	-	-	Organoheterocyclic compounds	Imidazopyrimidines	258.096510689	0.11740945207499999	40.4	-0.725652006368082	-	Purines and purine derivatives	5.241156602869999	4.683446464609999	4.95616010424	5.08010242932	4.85031256271	4.553028118069999	4.95363742097	4.953882394	4.92397889039	5.1327432989999995	4.82755244906	4.738919903949999	4.67117227954	5.05930904764	4.97567142492	5.0096984802	4.88086547298	4.74441525812	4.92800061475	5.05464418496	4.4393883578099995
pos_771	Leu Thr	亮氨酸 苏氨酸	metab_770	B(i)	45.8	0.0	-	-	-	-	M+H	C10H20N2O4	1.04681666667	-	-	pos	-	-	-	-	-	-	233.149108267	0.036644869582699996	47.3	-2.04742425231928	-	-	4.33558911886	4.74267636925	4.36681756696	4.13919562971	4.46871222627	4.09949582139	4.55894957735	4.4907505932800005	4.363622772769999	4.15311243005	4.46991020295	4.232084637380001	4.3756073229800005	4.18144273082	4.1719017242400005	4.15261624255	4.01106159194	4.438252218580001	4.452358762	4.4267819928300005	4.114289085119999
pos_774	His-Leu	-	metab_773	B(i)	37.6	0.0	nonnatural	-	-	HMDB0028889;HMDB0253179;HMDB0028889	M+H	C12H20N4O3	1.0680333333299998	-	C05010	pos	-	-	-	-	Organic acids and derivatives	Carboxylic acids and derivatives	269.15995300099996	0.208240361288	44.4	-3.22184964368664	7763-65-7	Amino acids, peptides, and analogues	3.7753395556199996	4.186176866219999	3.5666660015300007	3.51442004446	3.9710303136	3.6504543340499995	4.273737485369999	3.8101301373000003	3.87751028069	3.51629894372	3.8982385747199992	4.05304699852	3.85688828252	3.36009685376	3.54533090807	3.3894700189599996	3.06346713001	4.05509534376	3.9176636165800005	3.3429026609099997	3.60332321879
pos_796	Trinexapac-Ethyl	-	metab_795	B(ii)	0.0	74.8	nonnatural	-	-	HMDB0259248	M+	C13H16O5	1.15848333333	-	C18541	pos	-	-	-	-	Organic acids and derivatives	Vinylogous acids	252.097466905	0.156737841674	51.8	-9.15393703511062	95266-40-3;_	Not Available	5.542034040880001	4.6412903665	6.1981070551999995	5.794396678080001	4.9847460129300005	4.14950859082	4.78945182697	5.52076330651	4.90623923546	5.24844955076	4.75732459866	4.77078570741	4.80042536188	4.497968095919999	6.17531916105	4.71171904919	5.0706199668	4.2205743912400004	5.2327864366500005	4.51132761493	4.94889324667
pos_797	2,4-Dihydroxy-2,5-Dimethyl-3(2H)-Furanone	-	metab_796	B(i)	60.6	0.0	-	-	-	-	M+H	C6H8O4	1.1638	-	-	pos	-	-	-	-	-	-	145.049269876	0.12244964790400001	50.8	-1.8417575163279398	-	-	3.6636837467900003	3.6203784520199997	3.67258956301	4.01809149663	3.76755353002	3.71474304595	3.5830307453600003	3.6732870669199995	3.6782764340300007	3.7382612571800005	4.11050785706	3.67383209446	3.62591351677	3.6291382712300004	3.60056323769	3.6015220483099997	3.57512500209	3.5550952851999997	3.55257698446	3.47772750682	3.91944321814
pos_798	Isoleucylarginine	-	metab_797	B(i)	52.8	0.0	-	-	-	HMDB0028901	M+H	C12H25N5O3	1.16908333333	-	-	pos	-	-	-	-	Organic acids and derivatives	Carboxylic acids and derivatives	288.202516543	0.0519134799918	48.4	-1.7394866868872698	-	Amino acids, peptides, and analogues	3.9110198737800004	4.24596303835	3.84904313925	3.6619376179300005	4.14286360891	4.00314590443	4.21322766322	4.037371332569999	4.19727438884	3.8547743631599998	3.92178860687	3.98224505366	3.97262050889	3.6952105026199997	3.8246032321900003	3.8054001181099997	3.66413612481	4.10018971121	4.1988191630400005	3.9959011366	3.91847578459
pos_800	Isoleucyllysine	-	metab_799	B(i)	50.3	0.0	-	-	-	HMDB0028912	M+H	C12H25N3O3	1.1796833333299999	-	-	pos	-	-	-	-	Organic acids and derivatives	Carboxylic acids and derivatives	260.19641069200003	0.117186648194	48.5	-1.7647891001615301	-	Amino acids, peptides, and analogues	3.84452305745	4.06680369644	3.45536701876	3.2084852486699997	4.16953912052	3.8895173338099998	4.15660705545	3.6062588491300005	4.1358031443800005	3.3411154968	3.85324317953	3.5546573988800003	3.7539306011300004	3.6179763151	3.8454947744699997	3.52991900426	3.3327214487	4.103902901680001	4.04416040219	3.91258735299	3.61870950573
pos_805	(+/-)-2-Hydroxy-4-(Methylthio)Butanoic Acid	-	metab_804	B(ii)	0.0	63.9	-	-	-	HMDB0037115	M+H	C5H10O3S	1.21685	-	-	pos	-	-	-	-	Lipids and lipid-like molecules	Fatty Acyls	151.041981755	0.20811039340100002	50.1	-2.39847916686765	120-91-2	Fatty acids and conjugates	2.0631357916299997	1.9908469236900002	2.7131993931700005	2.4165263254900005	1.7908567495200003	1.7444624421400001	1.81740848628	2.58135464846	2.17951345377	2.45029600036	1.8553477975	1.7913850058400003	2.45086389037	2.7421922965	3.31108923138	2.2916325054400004	3.3571661282300003	1.94705836449	2.66299207436	3.5742224765800006	2.9401505316
pos_807	2,3-Dihydrobenzofuran	2,3-二氢苯并呋喃	metab_806	B(i)	71.5	0.0	-	-	-	HMDB0013815	M+H	C8H8O	1.23275	-	-	pos	-	-	-	-	Organoheterocyclic compounds	Coumarans	121.064528705	0.110057193339	53.5	-2.18731278306979	496-16-2	Not Available	5.41529988905	5.50227493001	5.75646059485	5.469796553330001	5.10572615185	5.20794543944	4.95526853273	5.73878183296	5.55226419411	5.798567019759999	5.2164045554600005	5.51998447928	5.31140884812	5.27857437459	5.539298958350001	5.3596161029900005	5.29818338987	5.288018903869999	5.61095556113	5.36556841388	5.459799375479999
pos_811	1,3,5-Triazin-2(1H)-One, 4-Amino-1-(2-Deoxy-Beta-D-Erythro-Pentofuranosyl)-	-	metab_810	B(ii)	0.0	50.5	nonnatural	-	-	HMDB0255781	M+H-H2O	C8H12N4O4	1.2755	-	-	pos	-	-	-	-	Organoheterocyclic compounds	Triazines	211.082226649	0.0316655115956	47.6	-1.49059219167544	-	1,3,5-triazines	4.7100863518	3.7461375002099997	5.02914103298	4.70692858307	3.2461990669599996	3.7116127951999998	4.16098308334	4.77577291026	4.11620792833	4.2752824696900005	3.5091269709400006	3.48673175065	4.44041664727	4.04353564735	4.9031198941400005	4.0648079603800005	3.4262731713599996	3.29552737658	4.0689451911	3.96762218855	4.317469554790001
pos_817	Glu Pro Thr	谷氨酸 脯氨酸 苏氨酸	metab_816	B(i)	84.1	0.0	-	-	-	-	M+H	C14H23N3O7	1.30206666667	-	-	pos	-	-	-	-	-	-	346.160385832	0.18537638880899998	54.7	-1.42165483930069	-	-	4.75204750166	4.52355088982	4.472052665450001	4.420467261180001	4.781509084830001	4.86546322805	4.88273072753	5.00917384634	4.68384081651	5.31414710632	5.03670320276	4.865456117790001	4.4296621829500005	4.84093494561	4.3720755361900006	5.2752887159599995	4.5601691312199994	4.45371449181	4.882294742069999	4.98675715765	4.119703357990001
pos_821	Alpha-D-Glucose	-	metab_820	B(i)	54.2	0.0	-	map01100;map01250;map00520;map01200;map00051;map00052;map00010;map04964	Metabolic pathways;Biosynthesis of nucleotide sugars;Amino sugar and nucleotide sugar metabolism;Carbon metabolism;Fructose and mannose metabolism;Galactose metabolism;Glycolysis / Gluconeogenesis;Proximal tubule bicarbonate reclamation	HMDB0003345;PW_C001851	M+H-2H2O	C6H12O6	1.32856666667	代谢途径;核苷酸糖的生物合成;氨基糖和核苷酸糖代谢;碳代谢;果糖和甘露糖代谢;半乳糖代谢;糖酵解/糖原异生;近端小管碳酸氢盐回收	C00267	pos	-	-	Metabolism;Metabolism;Metabolism;Metabolism;Metabolism;Metabolism;Metabolism;Organismal Systems	Global and overview maps;Global and overview maps;Carbohydrate metabolism;Global and overview maps;Carbohydrate metabolism;Carbohydrate metabolism;Carbohydrate metabolism;Excretory system	Organic oxygen compounds	Organooxygen compounds	145.04922594	0.16479874973	49.6	-1.7172979830020498	492-62-6	Carbohydrates and carbohydrate conjugates	3.46247118464	3.4057121247099995	3.51141667046	3.7284264830300002	3.68656333686	3.4501102011199998	3.43437340663	3.4995115404400003	3.5377091424300002	3.5651680472000002	3.54766295145	3.50930502885	3.4766829552	3.4234125945700002	3.42243544273	3.5091645403199996	3.37495111542	3.53632541309	3.3624649137700002	3.3790471067000003	3.5025493907099996
pos_822	6-Carboxy-5,6,7,8-Tetrahydropterin	-	metab_821	B(ii)	0.0	65.0	-	map01100;map00790	Metabolic pathways;Folate biosynthesis	HMDB0060410	M+Na-H2O	C7H9N5O3	1.32856666667	代谢途径;叶酸生物合成	C20239	pos	-	-	Metabolism;Metabolism	Global and overview maps;Metabolism of cofactors and vitamins	Organoheterocyclic compounds	Pteridines and derivatives	216.04974821	0.06875415476039999	52.1	0.0191331640798211	-;_	Pterins and derivatives	4.82959978156	4.68021896796	5.127262025159999	4.860106496509999	4.96905713922	4.728713863319999	4.73320479508	4.75431845694	4.7361322250999995	4.766313422580001	4.94216862041	4.82557149207	4.53191218569	4.71711921538	5.04977298757	5.15612154478	4.936887487190001	4.84111559833	4.87190941945	4.42788448334	4.61724983364
pos_823	4-(Glutamylamino) Butanoate	-	metab_822	B(ii)	0.0	52.2	-	map01100;map00330	Metabolic pathways;Arginine and proline metabolism	HMDB0012161	M+CH3OH+Na	C9H16N2O5	1.32856666667	代谢途径;精氨酸和脯氨酸代谢	C15767	pos	-	-	Metabolism;Metabolism	Global and overview maps;Amino acid metabolism	Organic acids and derivatives	Carboxylic acids and derivatives	287.123502039	0.0431622123515	47.2	9.23896668974618	5105-96-4	Amino acids, peptides, and analogues	4.8864517454100005	3.76475189273	4.781744583969999	4.6479457785000005	4.703287984519999	3.56340004731	4.7285435628500005	4.6653809297199995	4.67258184267	4.8632488493	4.0876747387300005	4.75633167267	4.41252510204	4.84681772852	5.05270130117	5.10071137701	4.70776332202	4.87638475117	4.72832944939	4.216997231690001	4.01462318651
pos_826	Piperidine	哌啶	metab_825	B(i)	39.4	0.0	-	map04974	Protein digestion and absorption	HMDB0034301	M+H	C5H11N	1.35508333333	蛋白质的消化和吸收	C01746	pos	-	-	Organismal Systems	Digestive system	Organoheterocyclic compounds	Piperidines	86.0962784242	0.11685887987400001	46.3	-1.73189434602139	110-89-4	Not Available	6.01183705676	5.898179750580001	5.78505640222	5.54975076477	5.68485049853	5.60240765675	5.86138326887	5.80130255025	5.66130029559	5.808267755599999	5.715884573080001	5.902012372710001	5.57182894444	5.946388414019999	5.93859016513	5.62633227033	5.43670986754	5.6869850607500005	5.72502396045	6.07670858038	5.54708981895
pos_828	(2S)-2-[(2-Carboxy-2-Oxoethyl)Amino]Pentanedioic Acid	-	metab_827	B(ii)	0.0	57.7	nonnatural	-	-	HMDB0257920	M+H-2H2O	C8H11NO7	1.36041666667	-	-	pos	-	-	-	-	Organic acids and derivatives	Carboxylic acids and derivatives	198.039335517	0.0864118953051	50.6	-1.55860269177115	-	Amino acids, peptides, and analogues	5.490167538180001	5.32240620332	5.5876995887800005	5.43410841382	5.48843084049	5.34261012286	5.383186311139999	5.42503567419	5.3857754813100005	5.51123990478	5.49301283444	5.4604887154699995	5.0933328842400005	5.423490617760001	5.55749835028	5.6094440812199995	5.467782826460001	5.38463333565	5.45348242029	5.19456312958	5.21447205498
pos_833	Dihydrobiopterin	二氢生物蝶呤	metab_832	B(ii)	0.0	45.2	-	map01100;map00790;map01240	Metabolic pathways;Folate biosynthesis;Biosynthesis of cofactors	HMDB0000038	M+CH3OH+Na	C9H13N5O3	1.37103333333	代谢途径;叶酸生物合成;辅助因子的生物合成	C00268;C02953	pos	-	-	Metabolism;Metabolism;Metabolism	Global and overview maps;Metabolism of cofactors and vitamins;Global and overview maps	Organoheterocyclic compounds	Pteridines and derivatives	294.117874251	0.112599894633	46.1	2.5050066772069903	-;6779-87-9	Pterins and derivatives	4.0175164363	3.35159867278	3.75124249306	3.35051824515	3.7182486746900003	3.60719538352	3.7253758955300005	3.57432630816	3.6842547153500003	3.7892705811500003	3.4480863511699997	3.8354566229900002	3.2338004192299996	4.02550473755	4.10210461839	3.8920604772300007	3.8462591540099997	3.8395622028199994	3.64243685751	4.17396635142	3.47982642148
pos_836	D-Glucose	D-葡萄糖	metab_835	B(i)	48.1	0.0	-	map01200;map05415;map02010;map04922;map04742;map01100;map00520;map00524;map00052;map04068;map00010;map00500;map00030;map04066;map04978;map04973;map04976;map04152;map04910;map04911;map05230;map04917;map04932;map04933;map04930;map04931	Carbon metabolism;Diabetic cardiomyopathy;ABC transporters;Glucagon signaling pathway;Taste transduction;Metabolic pathways;Amino sugar and nucleotide sugar metabolism;Neomycin, kanamycin and gentamicin biosynthesis;Galactose metabolism;FoxO signaling pathway;Glycolysis / Gluconeogenesis;Starch and sucrose metabolism;Pentose phosphate pathway;HIF-1 signaling pathway;Mineral absorption;Carbohydrat…	-;HMDB0000122;PW_C000077	M+H-2H2O	C6H12O6	1.41346666667	碳代谢;糖尿病性心肌病;ABC转运器;胰高血糖素信号通路;味觉转导;代谢途径;氨基糖和核苷酸糖代谢;新霉素、卡那霉素和庆大霉素的生物合成;半乳糖代谢;FoxO信号通路;糖酵解/糖原异生;淀粉和蔗糖代谢;磷酸戊糖途径;HIF-1信号通路;矿物质吸收;碳水化合物的消化和吸收;胆汁分泌;AMPK信号通路;胰岛素信号通路;胰岛素分泌;癌症的中心碳代谢;催乳素信号通路;非酒精性脂肪肝;糖尿病并发症中的AGE-RAGE信号通路;II型糖尿病;胰岛素抵抗	C00031;C00221	pos	Carbohydrates;-	Monosaccharides;-	Metabolism;Human Diseases;Environmental Information Processing;Organismal Systems;Organismal Systems;Metabolism;Metabolism;Metabolism;Metabolism;Environmental Information Processing;Metabolism;Metabolism;Metabolism;Environmental Information Processing;Organismal Systems;Organismal Systems;Organismal Systems;Environmental Information Processing;Organismal Systems;Organismal Systems;Human Diseases;…	Global and overview maps;Cardiovascular disease;Membrane transport;Endocrine system;Sensory system;Global and overview maps;Carbohydrate metabolism;Biosynthesis of other secondary metabolites;Carbohydrate metabolism;Signal transduction;Carbohydrate metabolism;Carbohydrate metabolism;Carbohydrate metabolism;Signal transduction;Digestive system;Digestive system;Digestive system;Signal transduction;…	Organic oxygen compounds	Organooxygen compounds	145.04925125100002	0.11622621931800001	48.4	-1.5767312641354998	50-99-7;2280-44-6;492-61-5;2280-44-6	Carbohydrates and carbohydrate conjugates	3.2251234336500003	3.13556545331	3.20496580173	3.55910082117	3.36128847434	3.2637390844	3.2244665157599997	3.25758384476	3.3546184336000002	3.3147836574299996	3.36595532294	3.31242621932	3.25687970566	3.1678576793	3.24107420161	3.24011039551	3.21582870375	3.1386522645499997	3.10280216116	3.19100780093	3.2534380953900004
pos_839	N6-Methyl-2'-Deoxyadenosine	N6 -甲基- 2 ' -脱氧腺苷	metab_838	B(ii)	0.0	69.5	nonnatural	-	-	HMDB0255300	M+H-H2O	C11H15N5O3	1.42425	-	C03795;_	pos	-	-	-	-	Nucleosides, nucleotides, and analogues	Purine nucleosides	248.112342096	0.088890214174	50.9	-7.01205184460388	2002-35-9;_	Purine 2''-deoxyribonucleosides	3.45186627324	2.97827380251	3.54682711964	2.94677820815	3.41402981959	2.75330407396	3.47040350084	3.55240808144	3.59144617362	3.7385075534599994	3.70042033434	3.49228183944	3.2975791070300002	3.53474779601	3.6732316866000003	3.8277568028699993	3.66169566748	3.3554939958700003	3.52145958623	3.2487744884400005	3.22367881619
pos_857	Nebularine	水粉蕈素	metab_856	B(ii)	0.0	53.9	drug:DB04440	-	-	HMDB0029956	M+H-H2O	C10H12N4O4	1.55165	-	C01736	pos	-	-	-	-	Nucleosides, nucleotides, and analogues	Purine nucleosides	235.08092461	0.252088346083	48.1	-6.5137434370564105	550-33-4	Not Available	0.18162641063	0.158545391389	0.164134370952	0.15290306136600001	3.5256230759199996	2.1265711976499997	3.5545258680500003	3.1415638788	3.5191051746699995	1.5335860711899998	1.04461098793	0.15207172874000002	2.95682232994	0.17917297659	3.41047963518	2.8348225512000003	3.732352645	3.6293809416199996	3.19978780706	2.72914946702	0.138102004734
pos_861	Glu-Thr-Pro	-	metab_860	B(i)	88.8	0.0	-	-	-	-	M+H	C14H23N3O7	1.5622833333300001	-	-	pos	-	-	-	-	-	-	346.16041652300004	0.195797524233	55.6	-1.33273478369229	-	-	4.54497919327	4.30682105721	4.27215801805	4.25798446716	4.56474802606	4.62835775043	4.67765264087	4.82698037458	4.4993059972000005	5.05642303755	4.80924775258	4.600166615330001	4.24027224709	4.56216241775	4.18462593532	5.03993817827	4.31829962694	4.20274290818	4.63826551184	4.62035010984	3.93885336945
pos_870	1-Acetyl-2-Picolinoylhydrazine	-	metab_869	B(i)	64.3	0.0	-	-	-	-	M+H	C8H9N3O2	1.6210166666699999	-	-	pos	-	-	-	-	-	-	180.07639649599997	0.156369184871	51.2	-1.99072721316982	-	-	3.60963820811	4.296287900219999	3.88603592525	2.88227089001	4.43150276283	2.59234602882	4.1053163889399995	3.1602529999299995	4.14507427184	3.93351817667	3.1378518903900003	2.09081957414	3.63369472815	3.38733460749	3.8387093993800003	2.8495851611900003	3.75886454696	4.67820997078	2.81146201389	3.48372401306	2.8675315124500003
pos_875	3-Sulfopropyl Methacrylate	-	metab_874	B(ii)	0.0	53.3	nonnatural	-	-	HMDB0245985	M+H	C7H12O5S	1.63693333333	-	-	pos	-	-	-	-	Organic acids and derivatives	Organic sulfonic acids and derivatives	209.04749917599997	0.135580804963	48.3	-1.54651858710594	-	Organosulfonic acids and derivatives	3.23705800355	3.41261715936	3.8206931070699994	3.9913731435800006	3.03138094157	3.1748471986699998	3.4745790033199997	3.5636127595800002	3.46215802987	3.49367554561	3.46748904879	2.4327243463	3.0947790032999998	3.6023565372199995	2.6685390893200003	3.06590030753	3.3881845156200003	2.93251418104	3.1976349799699997	3.4660085316900004	3.1411172832800003
pos_877	Thioctic Acid	-	metab_876	B(ii)	0.0	60.1	nonnatural	-	-	HMDB0251530	M+	C8H14O2S2	1.6529	-	C00725	pos	Vitamins and cofactors	Cofactors	-	-	Organoheterocyclic compounds	Dithiolanes	206.044387963	0.052519963983500006	48.5	4.199475048249029	62-46-4;_	Lipoic acids and derivatives	3.96016944301	3.32032376734	3.5952439009699995	3.49271764135	3.71001202286	3.90649991996	4.09617489272	4.33198458736	4.09021828228	4.41965295226	4.0875399327199995	3.41336120508	3.8024710740300005	4.28203221341	3.8259388820199995	4.4225493775	3.9048166769300003	3.95337508244	4.16738097298	4.38235170845	3.7907220540499997
pos_881	Deoxyadenosine	脱氧腺苷	metab_880	B(i)	89.9	0.0	-	map01100;map02010;map01232;map00230	Metabolic pathways;ABC transporters;Nucleotide metabolism;Purine metabolism	HMDB0000101;PW_C000068	M+H	C10H13N5O3	1.6953833333300001	代谢途径;ABC转运器;核苷酸代谢;嘌呤代谢	C00559	pos	Nucleic acids	Nucleosides	Metabolism;Environmental Information Processing;Metabolism;Metabolism	Global and overview maps;Membrane transport;Global and overview maps;Nucleotide metabolism	Nucleosides, nucleotides, and analogues	Purine nucleosides	252.10865559200002	0.05103308819730001	56.9	-1.83248206946901	958-09-8	Purine 2''-deoxyribonucleosides	5.93576331375	5.76733162013	6.23080676105	4.838660029190001	5.4750068426	5.363153844469999	5.73059601525	5.929603044639999	5.479391918230001	5.08269430243	5.35204258997	5.2261443894	5.430694914	6.41484280255	5.76765491222	5.03937008839	5.19804219542	5.398907266139999	6.1375709087	5.41800221	5.274944849380001
pos_886	3-Methylglutaric Acid	-	metab_885	B(i)	40.2	0.0	-	-	-	HMDB0000752	M+H-H2O	C6H10O4	1.74848333333	-	-	pos	-	-	-	-	Lipids and lipid-like molecules	Fatty Acyls	129.05436941	0.17900326790999999	46.6	-1.71944635821226	626-51-7	Fatty acids and conjugates	3.1856531180000003	3.21056539864	3.21543692199	3.2908367554000004	3.19814843251	3.23257376287	3.2324939387000002	3.59214676145	3.2118554898799996	3.29216943282	3.1773756729900002	3.2674898734299997	3.18564081088	3.27534414001	3.1760971469099997	3.30405150674	3.24181461978	3.28469297546	3.2566124314300002	3.1749769371900003	3.1722606432
pos_888	3-Isopropoxy-4-Morpholinocyclobut-3-Ene-1,2-Dione	-	metab_887	B(i)	37.1	0.0	-	-	-	-	M+NH4	C11H15NO4	1.74848333333	-	-	pos	-	-	-	-	-	-	243.13345648799998	0.036531170375	46.0	-2.11908640114271	-	-	5.28456073875	5.34934535574	5.31945751944	5.474983122389999	5.19907478315	5.1067826639	4.9623758845	5.19903497296	4.688390940990001	5.01273752367	4.989420288530001	4.6347447202	4.85967586337	4.61912905061	5.06412360333	4.9513828243699995	4.690302279730001	4.29508539509	5.2096738371499995	4.77765159186	4.9228652641199995
pos_905	(Methylthio)Acetaldehyde	-	metab_904	B(ii)	0.0	46.8	-	-	-	HMDB0031718	M+CH3OH+H	C3H6OS	1.87613333333	-	-	pos	-	-	-	-	Organosulfur compounds	Thioethers	123.04688638	0.0630297962403	46.8	-6.0058747145253815	23328-62-3	Dialkylthioethers	4.788892890680001	4.77646839738	4.7608706469	4.81919040637	4.79863435194	4.8127715534	4.78072636433	4.788224184790001	4.77844020646	4.78955268493	4.772005432759999	4.80703418249	4.81628316695	4.75969743024	4.80437694251	4.78378272342	4.77743399857	4.82490643835	4.8061242138599995	4.76001365505	4.7759340337900005
pos_909	Syringic Acid	丁香酸	metab_908	B(i)	63.7	0.0	-	-	-	HMDB0002085	M+H	C9H10O5	1.88145	-	C10833	pos	-	-	-	-	Benzenoids	Benzene and substituted derivatives	199.05973569	0.09064877539380001	51.2	-1.83870584095267	530-57-4	Benzoic acids and derivatives	4.44499272375	4.0473504696300004	4.2984431902399995	4.19581733071	5.171007340259999	4.311058135990001	5.23747240509	4.9337504032	5.15523825971	4.29272376668	4.04546790839	4.39366286727	4.707691859480001	4.35836717584	5.06161686837	4.57439324945	5.390612264419999	5.26683324604	4.9252978415	4.74694777881	4.046854539
pos_917	Ile-Glu	-	metab_916	B(i)	63.0	0.0	-	-	-	HMDB0028906	M+H	C11H20N2O5	1.94005	-	-	pos	-	-	-	-	Organic acids and derivatives	Carboxylic acids and derivatives	261.143915611	0.089863809073	50.6	-2.23947271087673	-	Amino acids, peptides, and analogues	4.76684742699	4.60613991739	4.5423641214699995	4.30123180165	4.79794384432	4.58118759134	4.9201799913099995	4.55905345725	4.60547446536	4.68182887502	4.50906341864	4.68826216041	4.40816735138	4.68418626713	4.88228321896	4.69987074548	4.55602915051	4.893802143299999	4.6827830415900005	4.540754209569999	4.459291905490001
pos_920	Homocitric Acid	-	metab_919	B(ii)	0.0	55.6	-	map01100;map00300;map01240;map01210;map00620;map01230	Metabolic pathways;Lysine biosynthesis;Biosynthesis of cofactors;2-Oxocarboxylic acid metabolism;Pyruvate metabolism;Biosynthesis of amino acids	HMDB0003518	M+	C7H10O7	1.9507	代谢途径;赖氨酸生物合成;辅助因子的生物合成;2-氧代羧酸代谢;丙酮酸代谢;氨基酸生物合成	C01251	pos	-	-	Metabolism;Metabolism;Metabolism;Metabolism;Metabolism;Metabolism	Global and overview maps;Amino acid metabolism;Global and overview maps;Global and overview maps;Carbohydrate metabolism;Global and overview maps	Organic acids and derivatives	Carboxylic acids and derivatives	206.044385023	0.153067795457	48.9	8.40294593941716	-;13052-73-8	Tricarboxylic acids and derivatives	4.35929350895	3.6608137363199997	3.9505521221699995	3.92956593185	4.12594923661	4.297356400380001	4.49159869101	4.72006644505	4.46123692138	4.73642192438	4.43825877954	4.0442370879	4.19953856192	4.5835544248	4.153246953369999	4.72560397362	4.221448167019999	4.250138712719999	4.534364040980001	4.75284888837	4.067547030969999
pos_922	Hymenoxon	膜质菊内酯	metab_921	B(ii)	0.0	69.5	nonnatural	-	-	HMDB0253305	M+Na-H2O	C15H22O5	1.9560166666699998	-	C09482;_	pos	-	-	-	-	Organoheterocyclic compounds	Oxanes	287.1233618	0.171772053946	50.4	-9.09811363111822	57377-32-9;_	Not Available	4.91990246992	3.87913718363	4.779808242290001	4.638432430880001	4.6978511595	3.65663763834	4.72326675719	4.70985544809	4.65996342246	4.90516759765	4.29818913588	4.80517068035	4.34604735596	4.81730140169	5.03392979964	5.07765147044	4.67082769986	4.81032717492	4.74246012291	4.296444123630001	4.03797282134
pos_927	N-(6-Aminohexyl)-1-Naphthalenesulfonamide	N-（6-氨基己基）-1-萘磺酰胺	metab_926	B(ii)	0.0	44.6	nonnatural	-	-	HMDB0255017	M+CH3OH+H	C16H22N2O2S	1.99313333333	-	-	pos	-	-	-	-	Benzenoids	Naphthalenes	339.175663827	0.150526613628	44.8	6.4470229788981115	-	Naphthalene sulfonic acids and derivatives	4.85549904839	3.9834116178199994	4.54275357271	3.9902304781	4.60579805534	4.40352463723	4.46137683268	4.39585118399	4.41912621051	4.334225062190001	4.14235228697	4.18768791681	4.01925123035	4.87887880994	4.980282785969999	4.66341258835	4.68713606691	4.611279097840001	4.419130297200001	4.87583251925	4.2088552985100005
pos_935	N1-Methyl-2'-Deoxyguanosine	-	metab_934	B(i)	48.3	0.0	-	-	-	-	M+H-H2O	C11H15N5O4	2.00905	-	-	pos	-	-	-	-	-	-	264.10818116	0.119823535464	46.7	-3.32455449816271	-	-	4.3904694856	4.4825259442	4.379830795819999	4.5870808512400005	4.1001124541000005	3.9569913166500004	4.19875033541	4.504560952109999	4.43240892393	4.4592741065	4.5802964270699995	3.3838562461799997	4.309669861080001	4.06725487824	4.41743187325	4.13956659421	4.516696271780001	4.00610865226	4.24897702323	4.58470397808	4.04758243287
pos_936	Hex-1-Enofuranos-3-Ulose	-	metab_935	B(i)	96.8	0.0	-	-	-	-	M+NH4	C6H8O6	2.01435	-	-	pos	-	-	-	-	-	-	194.06689941099998	0.165859116033	57.7	5.60072615000542	-	-	3.6825688024699996	3.88087252824	4.00705023383	3.7353069202099998	3.96754638292	3.67384835833	3.6781377964399997	4.11116041044	3.7545989892500002	3.8822811213999997	3.9481930042	2.96069041422	3.72122434666	3.68941475399	3.5384987472099994	3.64699153589	3.6506405009500003	3.6821761527599994	4.198772761530001	3.7237644060300004	4.07303439173
pos_937	Formycin A	间型霉素A	metab_936	B(ii)	0.0	60.8	nonnatural	-	-	HMDB0252448	M+H	C10H13N5O4	2.01435	-	-	pos	-	-	-	-	Organic oxygen compounds	Organooxygen compounds	268.103498299	0.144609365012	50.9	-1.9919826836548105	-	Carbohydrates and carbohydrate conjugates	5.96512325886	6.398362786310001	6.411944377109999	5.68478789609	6.1182308538	6.0107933981	6.426161820880001	6.2898441491999995	6.0221044076400005	5.77754821485	5.93172840122	5.70957248694	6.02143234023	6.26962583133	5.78456621487	5.58194309696	5.82689363475	5.87930136172	6.321528757009999	5.92588010436	5.852881709630001
pos_941	L-Coprine	-	metab_940	B(ii)	0.0	50.5	-	-	-	HMDB0034266	M+H-H2O	C8H14N2O4	2.0249833333300002	-	C08271	pos	-	-	-	-	Organic acids and derivatives	Carboxylic acids and derivatives	185.091691994	0.13140948409000003	48.6	-1.86393608094782	58919-61-2	Amino acids, peptides, and analogues	4.50464822175	4.368844597280001	4.51204365911	4.32295234102	4.48730737986	4.3803157939199995	4.5298861964	4.66794960269	4.57267997764	4.76531335405	4.5276379888400005	4.35808844132	4.37252334353	4.54880768696	4.44074169815	4.44897498833	4.38448254471	4.33286672749	4.72721539848	4.55383018324	4.4098153900099994
pos_942	4A-Hydroxytetrahydrobiopterin	-	metab_941	B(ii)	0.0	57.4	-	map01100;map00790	Metabolic pathways;Folate biosynthesis	HMDB0002281	M+Na-H2O	C9H15N5O4	2.0249833333300002	代谢途径;叶酸生物合成	C15522;_	pos	-	-	Metabolism;Metabolism	Global and overview maps;Metabolism of cofactors and vitamins	Organoheterocyclic compounds	Pteridines and derivatives	262.091643662	0.144456577945	49.8	0.134879518746126	-;1379003-93-6;_;70110-58-6	Pterins and derivatives	4.16030679257	2.5834193549599997	4.000744688459999	3.94883143481	3.8854609783800007	2.9806964466799997	3.4284586494200004	3.6121224403400003	3.92926187748	4.093019443369999	3.62810852833	2.8861618263200004	3.3409623102599997	3.8409132647199993	4.30909921058	4.42004109437	4.47566758554	4.16579565623	3.77998235261	4.2481042028900005	3.68396281265
pos_944	(S)-4-Methyl-2-(1H-Pyrrol-1-Yl)Pentanoic Acid	-	metab_943	B(i)	41.4	0.0	-	-	-	-	M+H	C10H15NO2	2.0302666666699998	-	-	pos	-	-	-	-	-	-	182.11718226099998	0.105134955463	46.9	-2.05894592331191	-	-	4.56384085955	3.7398073435100003	4.93558129314	3.5586994346	4.463049358469999	3.8954961539199995	4.67733066751	4.88520052385	4.71979915864	4.846189599030001	5.13862406906	3.9596717488199995	4.71132367457	4.60094475667	4.97932627819	4.89890870734	4.88722516161	4.7579631007	4.99993947785	4.39322618071	4.42355565318
pos_951	3-Chloro-L-Tyrosine	3 -氯- L -酪氨酸	metab_950	B(i)	54.6	0.0	-	-	-	HMDB0001885	M+H-H2O	C9H10ClNO3	2.03558333333	-	-	pos	-	-	-	-	Organic acids and derivatives	Carboxylic acids and derivatives	198.032909411	0.0898716485135	43.3	5.9375330666446695	7423-93-0	Amino acids, peptides, and analogues	1.3512262712799998	0.00288089636611	0.35927453469099996	4.16475857081	1.09926894106	1.0398985639799998	1.0076697232	0.725768880757	1.2066109147	4.6346925906	0.208018012661	1.30772204851	0.9771741544179999	0.00333732498117	1.11310625008	1.11216400828	0.115135123085	0.00262281453958	0.0032137213894799996	0.00355700669864	0.8021094828800001
pos_952	Asparaginyl-Proline	门冬酰胺-脯氨酸	metab_951	B(ii)	0.0	44.5	-	-	-	HMDB0028739	M+H-H2O	C9H15N3O4	2.03558333333	-	-	pos	-	-	-	-	Organic acids and derivatives	Carboxylic acids and derivatives	212.10251328900003	0.13095496542500001	47.1	-1.98350950059239	-	Amino acids, peptides, and analogues	4.48036812849	4.53558231995	4.45693174891	4.29098734254	4.30207533615	4.33294069099	4.372989792419999	4.46427291741	4.42873607094	4.52349257296	4.51184920498	3.24562500852	4.42226765921	4.60908109069	4.47136620227	4.53761553882	4.4687268629800005	4.16908625519	4.5109523633199995	4.53590548174	4.4257941126
pos_959	2-((3,5-Dihydroxyphenyl)Amino)Acetic Acid	-	metab_958	B(ii)	0.0	70.8	-	-	-	HMDB0244908	M+H	C8H9NO4	2.0409	-	-	pos	-	-	-	-	Organic acids and derivatives	Carboxylic acids and derivatives	184.060063031	0.0950884357076	53.1	-2.02767844681842	-	Amino acids, peptides, and analogues	5.3301547216800005	4.991963639290001	5.36869622673	5.234552077719999	5.05343240575	4.98442715126	5.10220614458	5.393626771259999	5.158848799459999	5.27842014318	5.242494247780001	5.095563665709999	5.0979235311	5.15464072666	5.57317130586	5.18078349874	5.11586393801	4.96764913806	5.2909800777800005	5.4072589644	5.18677298951
pos_961	Pro-Pro	-	metab_960	B(i)	64.5	0.0	-	-	-	HMDB0011180	M+H	C10H16N2O3	2.0409	-	-	pos	-	-	-	-	Organic acids and derivatives	Carboxylic acids and derivatives	213.122972015	0.08277384589110001	50.3	-1.87066771598145	20488-28-2	Amino acids, peptides, and analogues	4.3988142755	4.18611613769	4.47465300671	4.00473395987	4.26587475418	3.9990326578199995	4.43290570015	4.35966397824	4.579140482830001	4.5788930203	4.53284700342	3.9102365204100002	4.247621575169999	4.68095901673	4.58794634944	4.7875775568800005	4.51613147686	4.43976096108	4.438406433969999	4.45907500865	4.37947131818
pos_964	6-Fluoro-Dl-Tryptophan	-	metab_963	B(ii)	0.0	56.3	nonnatural	-	-	HMDB0247058	M+Na	C11H11FN2O2	2.0409	-	-	pos	-	-	-	-	Organoheterocyclic compounds	Indoles and derivatives	245.069852277	0.143313664023	49.7	0.791496459042284	-	Indolyl carboxylic acids and derivatives	2.01951475807	1.3396894187200001	2.37628417727	6.25621487805	2.3245773010499997	1.3823062521599998	2.1921005763099997	2.65088154446	2.25934747192	6.644844307630001	2.66824475764	5.75256686546	2.2737263666799996	2.07011821567	2.35152358548	3.0524217772099997	1.48086447028	3.03737990922	2.24833027509	2.48933858852	2.23594709656
pos_968	His-Phe	-	metab_967	B(i)	46.5	0.0	-	-	-	HMDB0028892	M+H	C15H18N4O3	2.0409	-	-	pos	-	-	-	-	Organic acids and derivatives	Carboxylic acids and derivatives	303.145444921	0.19522039377300002	44.3	0.920221302460981	16874-81-0	Amino acids, peptides, and analogues	4.09243998795	4.4762927465099995	3.98864096068	3.7905434327800007	4.30143772916	4.153966389780001	4.55982528523	4.4422696002999995	4.39842206136	4.423421257809999	4.50804156171	3.8148137652900003	4.21026243435	3.9644296298	3.9640252629300003	4.333398654190001	3.9385916710699997	4.33933594197	4.27347876523	4.095717871530001	3.92957625251
pos_971	Pyridoxine	吡哆醇	metab_970	B(i)	86.1	0.0	drug:DB00165	map01100;map00750;map01240	Metabolic pathways;Vitamin B6 metabolism;Biosynthesis of cofactors	HMDB0000239;PW_C000161	M+H	C8H11NO3	2.04618333333	代谢途径;维生素B6代谢;辅助因子的生物合成	C00314	pos	Vitamins and cofactors	Vitamins	Metabolism;Metabolism;Metabolism	Global and overview maps;Metabolism of cofactors and vitamins;Global and overview maps	Organoheterocyclic compounds	Pyridines and derivatives	170.080845023	0.0835766558149	55.6	-1.9200224347134296	65-23-6	Pyridoxines	4.629271902619999	4.283348290319999	4.52937548754	4.37008773335	4.40160349102	4.16410280628	4.31964202021	4.43786395427	4.28992951311	4.50910587702	4.27997197164	3.86226816672	4.1306605231	4.40057541597	4.46680155456	4.36103061028	4.23984370559	4.15581770153	4.45442178441	4.457763118530001	4.211379142109999
pos_974	5'-Deoxyadenosine	5 ' -脱氧腺苷	metab_973	B(i)	87.2	0.0	-	-	-	HMDB0001983	M+H	C10H13N5O3	2.04618333333	-	C05198	pos	-	-	-	-	Nucleosides, nucleotides, and analogues	5''-deoxyribonucleosides	252.10863770400002	0.126300916411	56.4	-1.90371888047643	4754-39-6	Not Available	6.117789376059999	5.95604302426	6.38637518979	5.07198625711	5.69522429089	5.6101637352600005	5.920681812330001	6.08856717013	5.62578067829	5.2438428981400005	5.58669302156	5.419831886619999	5.62150973646	6.5451754077499995	5.937532495	5.26730528136	5.34139673753	5.54994856575	6.2475708259700005	5.52912313201	5.48516075411
pos_978	Desthiobiotin	-	metab_977	B(i)	55.3	0.0	drug:DB03775	map01100;map00780;map01240	Metabolic pathways;Biotin metabolism;Biosynthesis of cofactors	HMDB0003581	M+H	C10H18N2O3	2.05153333333	代谢途径;生物素代谢;辅助因子的生物合成	C01909	pos	-	-	Metabolism;Metabolism;Metabolism	Global and overview maps;Metabolism of cofactors and vitamins;Global and overview maps	Lipids and lipid-like molecules	Fatty Acyls	215.13860776200002	0.161099230609	49.9	-1.9199199204925002	533-48-2	Fatty acids and conjugates	4.18831735148	4.5962653833800005	4.0849224385100005	4.00104666129	4.28999275735	4.009958324409999	5.44505440314	5.512714454349999	5.39221659459	5.699088688380001	5.43595358921	5.3767143799	3.8787997721800007	4.191599093630001	3.9032782768199996	4.1979181415	4.09206477267	3.94734362819	3.9366630119	4.08089039868	3.8205925527599995
pos_983	5-Acetamido-4-Oxohexanoic Acid	5 -乙酰氨基- 4 -氧代己酸	metab_982	B(i)	90.1	0.0	-	-	-	-	M+H	C8H13NO4	2.0727666666699998	-	-	pos	-	-	-	-	-	-	188.091409222	0.10014800252999999	56.7	-1.7377728529768899	-	-	4.65597992667	4.357325031869999	4.5644805020599994	4.42301457724	4.3640412301	4.2747895992	4.42260205227	4.60293418329	4.41953456673	4.60517278055	4.36119143618	4.19240213523	4.30357951395	4.4679986855300005	4.61193233542	4.52510543318	4.35788662786	4.28636408444	4.39543985249	4.44721060766	4.20199279377
pos_984	Hawkinsin	-	metab_983	B(ii)	0.0	40.6	-	-	-	HMDB0002354	M+H-2H2O	C11H17NO6S	2.0727666666699998	-	-	pos	-	-	-	-	Organic acids and derivatives	Carboxylic acids and derivatives	256.06336410299997	0.268287754205	45.4	-1.5158296077081101	63224-90-8	Amino acids, peptides, and analogues	4.3719852242199995	4.23637116292	4.44522972834	4.21816960564	4.102735647759999	3.9444774060300003	4.20652897706	4.17066756671	4.17885432524	4.1388545252	4.00264737934	3.42654847167	4.10085031437	4.0411067309	4.47603205778	4.40513796262	4.43495296625	3.7904712373900002	4.09353922275	3.7442169937	4.080465509280001
pos_992	L-Dopa	左旋多巴	metab_991	B(i)	52.9	0.0	drug:DB01235	map01100;map05012;map00350;map04728;map05034;map05030;map05031;map04917	Metabolic pathways;Parkinson disease;Tyrosine metabolism;Dopaminergic synapse;Alcoholism;Cocaine addiction;Amphetamine addiction;Prolactin signaling pathway	HMDB0000181;PW_C000117	M+H	C9H11NO4	2.10481666667	代谢途径;帕金森病;酪氨酸代谢;多巴胺能突触;酒精中毒;可卡因成瘾;苯丙胺成瘾;催乳素信号通路	C00355	pos	Peptides;Hormones and transmitters	Amino acids;Neurotransmitters	Metabolism;Human Diseases;Metabolism;Organismal Systems;Human Diseases;Human Diseases;Human Diseases;Organismal Systems	Global and overview maps;Neurodegenerative disease;Amino acid metabolism;Nervous system;Substance dependence;Substance dependence;Substance dependence;Endocrine system	Organic acids and derivatives	Carboxylic acids and derivatives	198.075768048	0.179501892759	48.3	-1.60461528300224	59-92-7	Amino acids, peptides, and analogues	4.486166924719999	4.325057880719999	4.58398955166	4.4136393282999995	4.55968051677	4.37078173171	4.45809898886	4.52767543531	4.374928999030001	4.52577194272	4.50896321677	4.24462135253	4.30083041267	4.51620125652	4.56592003473	4.603090513	4.39585416296	4.344436599780001	4.4405320563499995	4.270832840880001	4.15152881558
pos_995	Glutamylhydroxyproline	谷氨酰羟脯氨酸	metab_994	B(ii)	0.0	55.2	-	-	-	HMDB0011161	M+H	C10H16N2O6	2.11015	-	-	pos	-	-	-	-	Organic acids and derivatives	Carboxylic acids and derivatives	261.107643455	0.10096966419600001	48.1	-1.8039812280065801	33740-96-4	Amino acids, peptides, and analogues	4.2084208963	4.3102815016400005	4.34259081319	4.168375298419999	4.76675439404	4.355366996619999	4.63284981133	4.62813406648	4.573723048430001	4.92986688244	4.67433451701	4.37451028408	4.23429532099	4.28546619826	4.22612174646	4.72520043773	4.390764589730001	4.20439964168	4.6788072966600005	4.647583345259999	3.7641801359400002
pos_1003	Deoxythioguanosine	脱氧硫鸟苷	metab_1002	B(ii)	0.0	59.3	-	-	-	HMDB0251016	M+Na	C10H13N5O3S	2.1419833333300002	-	-	pos	-	-	-	-	Nucleosides, nucleotides, and analogues	Purine nucleosides	306.063770561	0.237644006327	49.5	2.2594137384981496	-	Purine 2'',3''-dideoxyribonucleosides	4.46817984532	4.66051263561	5.2209343833399995	4.94307581146	4.69473001126	4.23743208196	4.446716557669999	4.91298713461	4.53038921694	4.38511966672	4.75514990166	3.4925016521900005	4.51737441352	4.37364095935	4.90854211358	4.240785144709999	4.83385963651	3.65982655639	4.5996290468800005	4.221798411469999	4.58759070186
pos_1005	Mandelonitrile Benzoate	-	metab_1004	B(i)	38.3	0.0	-	-	-	-	M+	C15H11NO2	2.15795	-	-	pos	-	-	-	-	-	-	237.07923925400002	0.132648153252	46.1	1.09523585419398	-	-	4.29926581549	4.422963881359999	4.33734496824	4.46376008631	4.36773307518	4.48280875882	4.423878900919999	4.30396243635	4.44436559042	4.36203715966	4.2745267481800004	4.453451487200001	4.43030803637	4.30599793098	4.44717667954	4.3514117381599995	4.32579960384	4.438299667869999	4.36594521573	4.4559047633199995	4.4017232833
pos_1007	Idazoxan	亚达唑散	metab_1006	B(ii)	0.0	55.3	nonnatural	-	-	HMDB0253375	M+H	C11H12N2O2	2.17915	-	C10968	pos	-	-	-	-	Organoheterocyclic compounds	Benzodioxanes	205.096688185	0.0827083296291	48.4	-2.28272312213723	79944-58-4;_	Benzo-1,4-dioxanes	4.39152501474	3.8606877221800007	4.14203511029	4.095133193440001	4.04177808875	4.02093517753	4.20986576694	4.42557924626	4.24630837849	4.57091920815	4.06180744318	3.66751724104	4.029069321190001	4.33375049662	4.19707356055	4.2938625763800005	4.2203402554	4.17578957029	4.30112462564	4.53031684893	3.92705046453
pos_1008	Asp-Leu	-	metab_1007	B(i)	89.2	0.0	-	-	-	HMDB0028757	M+H	C10H18N2O5	2.17915	-	-	pos	-	-	-	-	Organic acids and derivatives	Carboxylic acids and derivatives	247.12839772900003	0.065376598847	56.3	-1.82994146140443	-	Amino acids, peptides, and analogues	4.735373668869999	4.26389446542	5.06226408694	3.6190036345	4.970917432769999	4.48000085499	4.9602404381300005	4.98148574084	4.93789569207	5.12227216794	5.30790403586	5.08360236332	4.69129285847	4.87935125941	5.1061536125	5.42911568598	5.06561060567	5.19042926299	5.0626892867199995	4.67009409208	4.54841776763
pos_1026	3-Deoxyguanosine	3 -脱氧鸟苷	metab_1025	B(i)	83.5	0.0	-	-	-	-	M+H	C10H13N5O4	2.29585	-	-	pos	-	-	-	-	-	-	268.103552294	0.114071898066	54.6	-1.7898261920836	-	-	6.07475374735	5.50430962209	5.83163285059	5.413315314580001	5.4877892949	5.50388367916	5.53811756447	5.67870678354	5.6720877473	5.63763986025	5.702400562819999	5.9074334327999996	5.69293453868	5.970198922790001	5.9750127611399995	5.43780864667	5.54102622347	5.62838538735	5.8337831088100005	5.93507360539	5.19548666779
pos_1034	4-(3,4-Dihydroxyphenyl)-6,7-Dihydroxynaphthalene-2-Carboxylic Acid	4-（3,4-二羟基苯基）-6,7-二羟基萘-2-羧酸	metab_1033	B(i)	47.4	0.0	-	-	-	-	M+H	C17H12O6	2.34365	-	-	pos	-	-	-	-	-	-	313.070171704	0.07476654624910001	47.5	-1.57926316143783	-	-	4.47359817165	4.20911619818	4.48995613197	4.41940487183	4.42799065018	4.315924933490001	4.48075416118	4.562549488	4.61800920141	4.834515066040001	4.53933016646	4.03883165202	4.2951279559	4.45831862865	4.52695645602	4.64577652894	4.644541879119999	4.38463561721	4.54192111201	4.44549843281	4.276146546880001
pos_1039	Pro-Gln	-	metab_1038	B(i)	77.5	0.0	-	-	-	HMDB0029015	M+H-H2O	C10H17N3O4	2.3649	-	-	pos	-	-	-	-	Organic acids and derivatives	Carboxylic acids and derivatives	226.118287919	0.136825817092	53.6	-1.35680459714059	-	Amino acids, peptides, and analogues	4.33670096652	4.65627212585	4.61034263426	4.66063787389	4.40723719806	4.3531730058399996	4.77706292809	4.80727714775	4.75539413304	4.54640214903	4.398703869519999	3.90170742494	4.4862980029	4.38422137056	4.462018634680001	4.45750332479	4.3029197014	4.26394406334	4.61596688381	4.47875709573	4.72182701991
pos_1044	Triethylene Glycol	-	metab_1043	B(i)	46.1	0.0	nonnatural	-	-	HMDB0259193	M+H	C6H14O4	2.39143333333	-	-	pos	-	-	-	-	Organic oxygen compounds	Organooxygen compounds	151.096202134	0.18756195117	48.2	-1.8870448633183798	-	Ethers	4.2432819123400005	4.34172553626	4.23662042086	4.29958336608	4.63636516125	4.36987666895	4.3851154796900005	4.32914437051	4.42746459335	4.35728682565	4.4587551673400005	3.59416077175	4.35109329389	4.5161052002	4.48449894445	4.34213488563	4.271652994009999	4.3389982442	4.37397262948	4.7524571818400005	4.3913721490199995
pos_1046	Histidylthreonine	组氨酰苏氨酸	metab_1045	B(ii)	0.0	51.9	-	-	-	HMDB0028895	M+H-H2O	C10H16N4O4	2.39675	-	-	pos	-	-	-	-	Organic acids and derivatives	Carboxylic acids and derivatives	239.11312424	0.290009673907	47.2	-2.899144443482641	142879-28-5	Amino acids, peptides, and analogues	4.43961338399	2.9381202172099994	4.4087555227	3.9843524842400004	3.5719727946699993	3.68028894501	2.5059175508099996	3.8035692527699996	4.12341967504	4.36170726798	3.85627694785	2.4795642352200002	3.193030648	4.41603481327	4.47981460338	4.02750969335	4.17944213297	3.5382295264	4.10132989262	4.34582602081	4.3130448397
pos_1056	1,5-Isoquinolinediol	1，5 -异喹啉二醇	metab_1055	B(i)	72.8	0.0	nonnatural	-	-	HMDB0244237	M+H	C9H7NO2	2.4659999999999997	-	-	pos	-	-	-	-	Organoheterocyclic compounds	Isoquinolines and derivatives	162.054655945	0.112640178015	53.4	-1.85631424738771	-	Not Available	4.50600958654	4.47167780016	4.711050416530001	4.74661834263	4.05009559638	4.24783564338	4.23923136748	4.85652966457	4.26789484445	4.85667648899	4.73507099935	3.9978577998000002	4.5649243012900005	4.15171914915	4.21360684434	4.34657330235	3.9837412507199996	3.9680829043199997	4.5923681169199995	4.84914585234	4.2444204694800005
pos_1057	Pifithrin-Alpha	-	metab_1056	B(i)	47.9	0.0	nonnatural	-	-	HMDB0256544	M+H	C16H18N2OS	2.4659999999999997	-	-	pos	-	-	-	-	Organic oxygen compounds	Organooxygen compounds	287.123334493	0.0799591730594	45.5	7.248350937687769	-	Carbonyl compounds	5.29371204004	5.22512921151	5.468540308169999	5.301271423859999	5.34785857809	5.128722725719999	5.43467930888	5.51808834758	5.34061863188	5.58717210113	5.38902641691	5.29162200792	5.2548785996	5.47867553125	5.4742110109899995	5.674518658559999	5.524983972109999	5.27713039952	5.381535541950001	5.27394340351	5.091392206469999
pos_1059	O-Desmethyllevomepromazine	O-去甲基异丙嗪	metab_1058	B(ii)	0.0	48.9	-	-	-	HMDB0255855	M+NH4	C18H22N2OS	2.47131666667	-	-	pos	-	-	-	-	Organoheterocyclic compounds	Benzothiazines	332.18105118	0.08832154812939999	45.5	6.179672382364732	-	Phenothiazines	4.89436022577	4.88362569455	5.13806387076	4.96402669476	5.08028383278	4.85932391779	5.18415743708	5.23752585323	5.03332769111	5.276822027780001	5.10232803097	4.64258455211	4.91128379607	5.123489412840001	5.172217783480001	5.39623149485	5.25152674074	4.99129365508	5.08799145644	4.9574423651699995	4.80040747234
pos_1062	Noradrenaline	-	metab_1061	B(i)	49.1	0.0	drug:DB00368	map01100;map05207;map04261;map00350;map04970;map04540;map04270;map04024;map04923;map04924;map04714;map04080;map04742;map04721	Metabolic pathways;Chemical carcinogenesis - receptor activation;Adrenergic signaling in cardiomyocytes;Tyrosine metabolism;Salivary secretion;Gap junction;Vascular smooth muscle contraction;cAMP signaling pathway;Regulation of lipolysis in adipocytes;Renin secretion;Thermogenesis;Neuroactive ligand-receptor interaction;Taste transduction;Synaptic vesicle cycle	HMDB0000216	M+H	C8H11NO3	2.48723333333	代谢途径;化学致癌作用-受体激活;心肌细胞的肾上腺素能信号传导;酪氨酸代谢;唾液分泌;间隙连接;血管平滑肌收缩;cAMP信号通路;脂肪细胞脂解的调控;肾素分泌;产热;神经活性配体-受体相互作用;味觉转导;突触小泡循环	C00547	pos	Hormones and transmitters;Hormones and transmitters	Other hormones;Neurotransmitters	Metabolism;Human Diseases;Organismal Systems;Metabolism;Organismal Systems;Cellular Processes;Organismal Systems;Environmental Information Processing;Organismal Systems;Organismal Systems;Organismal Systems;Environmental Information Processing;Organismal Systems;Organismal Systems	Global and overview maps;Cancer: overview;Circulatory system;Amino acid metabolism;Digestive system;Cellular community - eukaryotes;Circulatory system;Signal transduction;Endocrine system;Endocrine system;Environmental adaptation;Signaling molecules and interaction;Sensory system;Nervous system	Benzenoids	Phenols	170.08085189	0.25745704516	47.9	-1.87940498704657	51-41-2	Benzenediols	3.92063473715	3.52043140231	3.9055201838699998	3.52921341503	3.8130670542300003	3.27152526563	3.49135315296	3.8950945888	3.6129482791300003	4.023855489880001	3.7518274681699997	3.03936232532	3.4180329821599997	3.80404608944	3.6108824679000002	3.9960138202999995	3.7249451297199996	3.64044907753	3.97137849242	3.76967844576	3.43697683708
pos_1063	Zalcitabine	扎西他滨	metab_1062	B(ii)	0.0	80.6	drug:DB00943	map04976	Bile secretion	HMDB0015078	M+H	C9H13N3O3	2.49785	胆汁分泌	C07207	pos	-	-	Organismal Systems	Digestive system	Nucleosides, nucleotides, and analogues	Pyrimidine nucleosides	212.102577268	0.08995739763	55.1	-1.84965609311201	7481-89-2	Pyrimidine 2'',3''-dideoxyribonucleosides	5.63732556531	5.691770216869999	5.66469975283	5.46471496635	5.47502520841	5.50306578739	5.561530816	5.7000924154799995	5.68064894628	5.79016823303	5.67794760416	5.3861166527	5.627380426259999	5.8709840974	5.64224098241	5.74203151481	5.7413160738	5.45088925816	5.771890271109999	5.77994528577	5.64727954487
pos_1064	3-Carbamoyl-2-Phenylpropionic Acid	-	metab_1063	B(ii)	0.0	47.4	-	map00982	Drug metabolism - cytochrome P450	HMDB0060367	M+ACN+H	C10H11NO4	2.50316666667	药物代谢-细胞色素P450	C16591	pos	-	-	Metabolism	Xenobiotics biodegradation and metabolism	Benzenoids	Benzene and substituted derivatives	251.102035312	0.191721764419	46.9	-2.86055964409117	139262-66-1;_	Not Available	4.01190007516	3.7610893656099997	3.87345393301	3.9042736752900002	3.83309333101	3.4162540522000002	3.5263660599300004	3.9691904851	3.63472976879	4.03295047374	4.04209340583	2.14399778095	3.6752365221199996	3.73718594655	3.7672990354199998	3.8851183722199996	3.6695749905	3.51567780325	3.91692832345	4.119827919	3.3194947786199998
pos_1082	L-Tyrosine Ethyl Ester	-	metab_1081	B(ii)	0.0	47.7	nonnatural	-	-	HMDB0253924	M+H	C11H15NO3	2.58815	-	-	pos	-	-	-	-	Organic acids and derivatives	Carboxylic acids and derivatives	210.11209073700002	0.0932961109118	46.7	-1.81267313330268	-	Amino acids, peptides, and analogues	4.89479358159	4.75823010295	4.8701319846099995	4.7175087821399995	4.53137817797	4.610977815	4.95387496106	5.35855068581	5.24671855886	5.43598059826	5.16391568758	4.9347200003800005	4.9181983823	5.14754168238	4.99339438841	5.02449364863	5.00980435187	4.82385706167	4.87842910143	4.98212858099	4.7792892512
pos_1088	N-Butanoyl-Dl-Homoserine Lactone	-	metab_1087	B(i)	54.6	0.0	-	-	-	-	M+H	C8H13NO3	2.6043	-	-	pos	-	-	-	-	-	-	172.09652158900002	0.0770263573719	49.8	-1.74249637777726	-	-	5.16946402515	4.879083646680001	4.99017023784	4.89252138476	5.13606716584	4.789882562830001	4.75180923107	4.8200744874	4.80940702866	4.99550623394	4.94263640453	4.899885799330001	4.68956425739	4.971313984030001	4.82305328835	5.008310561569999	4.98139389685	5.01349086685	4.77145126182	5.1702108225	4.60936003939
pos_1093	(S)-2-Amino-4-Methylsulfanyl-Butane-1-Thiol	-	metab_1092	B(ii)	0.0	41.0	nonnatural	-	-	HMDB0249989	M+ACN+H	C5H13NS2	2.62025	-	-	pos	-	-	-	-	Organosulfur compounds	Thiols	193.08293343	0.0181127926085	44.9	1.10214567544672	-	Alkylthiols	4.44981889086	4.1642245967500005	4.43752205936	4.44407616601	4.12339079854	4.13264574711	4.1034840291900005	4.46800651305	4.333461605909999	4.3745119612400005	4.40821843685	3.71198053615	4.32884088802	4.41133541552	4.29949551168	3.9468462688699995	4.45611745817	4.08844621294	4.49302741155	4.39019105445	4.52357857128
pos_1100	2-Keto-6-Acetamidocaproate	-	metab_1099	B(ii)	0.0	51.1	-	map01100;map00310	Metabolic pathways;Lysine degradation	HMDB0012150	M+H	C8H13NO4	2.65741666667	代谢途径;赖氨酸降解	C05548	pos	-	-	Metabolism;Metabolism	Global and overview maps;Amino acid metabolism	Organic acids and derivatives	Keto acids and derivatives	188.091374615	0.275177152229	48.4	-1.92275298665169	-	Medium-chain keto acids and derivatives	3.8543662749900003	3.90879245306	3.74199228732	3.6673662197099994	3.49911820007	3.68197574601	3.81492816875	3.74684089609	3.7164845485900004	3.9826030675800004	3.7255519727800004	4.187321026869999	3.64265885999	3.78869325824	3.7090317722800004	3.8986154978900003	3.61997159296	3.7455595357699996	3.7101676683999996	3.8432623846499996	3.34905661387
pos_1101	8-Chlorodiltiazem	8 -氯地尔硫卓	metab_1100	B(ii)	0.0	45.4	nonnatural	-	-	HMDB0247427	M+H-H2O	C22H25ClN2O4S	2.65741666667	-	-	pos	-	-	-	-	Organoheterocyclic compounds	Benzothiazepines	431.122502165	0.285288898245	40.1	7.66403425633687	-	Not Available	4.31140981425	4.26814811315	4.28357138009	4.17724782292	4.34665972609	3.9933363969	3.93820757811	4.22488215547	4.02092699328	4.0692910413800005	4.25506175028	2.5458979246099998	4.18157702485	4.26404209153	4.01006918925	4.24972858044	4.13236185773	4.237269946610001	4.26258051377	4.0788493393000005	4.2434488128400005
pos_1112	Durallone	-	metab_1111	B(i)	63.8	0.0	-	-	-	-	M+H	C23H22O6	2.67331666667	-	-	pos	-	-	-	-	-	-	395.14626540800003	0.057866540952199993	49.8	-6.72206802703014	-	-	4.84919122681	4.92678577979	4.971810555169999	4.96968949318	5.00881941368	4.980426265809999	4.91755170025	4.9949522344	4.925304171690001	4.87911795814	4.97071796145	4.66043587195	4.98492642317	4.9181309873300005	4.77036157611	4.972295807169999	4.9546634008599995	4.943513600299999	4.95373391466	4.8384608858	5.0177875490199995
pos_1114	2,6-Pyridinedicarboxylic Acid	2,6-吡啶二甲酸	metab_1113	B(i)	76.0	0.0	drug:DB04267	-	-	HMDB0033161	M+H	C7H5NO4	2.67865	-	-	pos	-	-	-	-	Organoheterocyclic compounds	Pyridines and derivatives	168.028847172	0.0920407134146	53.8	-1.71776044280221	499-83-2	Pyridinecarboxylic acids and derivatives	4.96517829757	4.68300639112	4.942203665280001	4.940728934569999	4.9350362616300005	4.85251224625	4.79222483948	4.90509463876	4.9400249146199995	4.76631552344	4.78973367448	3.65269228613	4.8115924226999995	5.1578151844699995	5.53130907123	4.595739443459999	5.123988364090001	4.391660675330001	4.75926441651	4.93428858819	5.04071156777
pos_1118	Uridine, 2'-Deoxy-2'-Fluoro-2'-Methyl-, (2'R)-	-	metab_1117	B(ii)	0.0	48.6	nonnatural	-	-	HMDB0247529	M+CH3OH+H	C10H13FN2O5	2.69985	-	-	pos	-	-	-	-	Nucleosides, nucleotides, and analogues	Pyrimidine nucleosides	293.112901264	0.192196807423	47.1	-5.53543303396198	-	Pyrimidine 2''-deoxyribonucleosides	4.5715242926499995	4.13668850917	4.4617220926	3.979137268	4.31958032992	3.57538653089	5.169120715169999	5.159936190340001	5.18344560698	5.2926625313599995	5.2688680451300005	5.27071739024	4.0267613207	4.4392788652699995	4.377556081680001	4.44304149689	4.5969795400599995	4.01497561245	4.52693129114	4.31213770139	4.00056272795
pos_1126	Ile-Asp	-	metab_1125	B(i)	73.9	0.0	-	-	-	HMDB0028903	M+H	C10H18N2O5	2.737	-	-	pos	-	-	-	-	Organic acids and derivatives	Carboxylic acids and derivatives	247.12838270400002	0.0837086733038	53.2	-1.89098760800329	-	Amino acids, peptides, and analogues	4.38682433342	4.06015578778	4.67560510387	3.8125835915400006	4.58866738644	4.22387715167	4.48892519388	4.42080473305	4.54744686094	4.47288087815	4.88091045153	4.7910351924	4.3174336792400005	4.3813550886699995	4.7577960398500005	4.8707189531	4.533063230880001	4.81174228062	4.6431197418	4.636875717190001	4.10062040459
pos_1142	1-Methylguanosine	1-甲基鸟苷	metab_1141	B(i)	72.3	0.0	-	-	-	HMDB0001563	M+H	C11H15N5O5	2.77953333333	-	C04545	pos	-	-	-	-	Nucleosides, nucleotides, and analogues	Purine nucleosides	298.114073721	0.118981845567	52.7	-1.75462992073871	2140-65-0	Not Available	5.012550328580001	4.86063292989	4.94183748707	4.74111012809	4.7267528069499996	4.18771281495	4.85390040111	4.93274593814	4.95057559758	4.665396380940001	4.547957648040001	4.525274270490001	4.94096435417	4.93435215879	4.38613768932	4.56071910304	4.9298821123500005	4.86942444189	5.1187063443800005	5.363960082159999	4.347057126459999
pos_1147	N-Benzyloxycarbonylglycine	N ~苄氧基碳酰甘氨酸	metab_1146	B(i)	67.4	0.0	-	-	-	-	M+H	C10H11NO4	2.79013333333	-	C03710	pos	-	-	-	-	-	-	210.07573128299998	0.105045342231	52.4	-1.6883682338754198	1138-80-3	-	5.50913988868	5.12981935352	5.28361254792	5.27356267861	5.0774941060300005	5.07680623568	4.900107058130001	5.06579888495	4.9661911306099995	5.14977942207	5.06527114837	4.84809769122	4.98114196854	4.9117110594	5.11256260848	5.098028554140001	5.11325191139	4.88276015708	5.193803411869999	5.5172909384399995	4.86481491125
pos_1157	Beta-Alanyl-L-Arginine	-	metab_1156	B(ii)	0.0	54.4	-	map01100;map00410	Metabolic pathways;beta-Alanine metabolism	HMDB0060441	M+H-2H2O	C9H19N5O3	2.80603333333	代谢途径;β-丙氨酸代谢	C05340	pos	-	-	Metabolism;Metabolism	Global and overview maps;Metabolism of other amino acids	Organic acids and derivatives	Peptidomimetics	210.134488925	0.187008606821	48.3	-1.82593992911373	-;_	Hybrid peptides	4.3742466996	4.42396577942	4.43380309921	4.23912447639	4.382245903269999	4.0736768539099995	4.045850013480001	4.6626210627599995	4.3867065387699995	4.302694084700001	4.2812248425199995	3.8231608965599997	4.2466924639	4.43961409065	3.79144117255	4.131985606000001	4.189138225930001	3.6388468864999997	4.6528846249199995	4.67589822792	4.79894698551
pos_1159	Ala-Leu	L-丙氨酰-L-亮氨酸	metab_1158	B(i)	61.7	0.0	-	-	-	HMDB0028691	M+H	C9H18N2O3	2.81135	-	-	pos	-	-	-	-	Organic acids and derivatives	Carboxylic acids and derivatives	203.138579245	0.11715217424699999	51.0	-2.17498116210208	3303-34-2	Amino acids, peptides, and analogues	4.26497783385	5.0252706061	4.41940541506	4.136804135109999	4.75056177769	4.38822722782	4.71168845856	4.74006840717	4.65014356707	4.132461005390001	4.715097260199999	4.23491350964	4.69726640826	4.21235144167	4.04523228949	4.0994581439	4.22448067819	4.64600154496	4.67015418435	4.30133902701	4.493474319190001
pos_1174	N'-Hydroxy-5,7-Dimethylpyrazolo[1,5-A]Pyrimidine-3-Carboximidamide	-	metab_1173	B(i)	43.5	0.0	-	-	-	-	M+H	C9H11N5O	2.82728333333	-	-	pos	-	-	-	-	-	-	206.10333695900002	0.0470537412418	46.1	-1.4601377690949802	-	-	3.79593596513	3.7176142001199994	4.04453410174	3.80704793135	4.16707939291	4.16879950792	3.7744299370699994	4.02574356555	4.07213947609	3.8226211187	4.4169175012099995	4.2472567874800005	3.9798757085100003	3.9291007442300003	3.9305961341400004	4.13289234754	3.77420961129	4.23194866802	4.2292016623699995	3.9169279901599996	4.09913190694
pos_1183	7-(1-Imidazolyl)Heptanoic Acid	-	metab_1182	B(ii)	0.0	53.4	nonnatural	-	-	HMDB0244878	M+H	C10H16N2O2	2.83261666667	-	-	pos	-	-	-	-	Organoheterocyclic compounds	Azoles	197.128097182	0.108243902982	49.7	-1.8203643256611801	-	Imidazoles	5.47611698047	5.521400391599999	5.40639947293	5.23872512381	5.32514894819	5.23603366444	5.45285600405	5.656380274480001	5.52507323061	5.70183377617	5.54710629013	5.374665617590001	5.49654310078	5.60122221847	5.36402519918	5.46913861279	5.45660498048	5.21788684496	5.69468380483	5.4976648501600005	5.558612055069999
pos_1184	Val-Pro	-	metab_1183	B(i)	47.2	0.0	-	-	-	HMDB0029135	M+H	C10H18N2O3	2.83261666667	-	-	pos	-	-	-	-	Organic acids and derivatives	Carboxylic acids and derivatives	215.138630005	0.109816580755	48.1	-1.8160448488806105	20488-27-1	Amino acids, peptides, and analogues	5.2474596761	5.259973789659999	5.040256944709999	4.823902181409999	5.31375355796	5.04718697542	5.37798534493	5.174132030909999	5.22028003112	5.3431534246	5.21576908174	5.4177070481500005	4.99873405563	5.26018144814	5.30136988293	5.20580176682	5.017315743969999	5.23202407453	5.32111458167	4.8301829962800005	5.183233865880001
pos_1203	Asn Leu	天冬酰胺 亮氨酸	metab_1202	B(i)	60.7	0.0	-	-	-	-	M+H	C10H19N3O4	2.83791666667	-	-	pos	-	-	-	-	-	-	246.14453911099997	0.101360651232	51.1	-1.19697201415207	-	-	5.571088286769999	5.552907553860001	5.47530753402	5.33620058751	5.43179548365	5.39357081673	5.28814520561	5.366375236930001	5.31322605762	5.44348950174	5.333945954730001	5.325363717159999	5.39438358814	5.636568359019999	5.4545484053	5.57517738608	5.502904190780001	5.35118683124	5.5415415688400005	5.5545093647599995	5.2962570868
pos_1210	Zoniporide	-	metab_1209	B(ii)	0.0	53.9	nonnatural	-	-	HMDB0260043	M+H	C17H16N6O	2.83791666667	-	-	pos	-	-	-	-	Organoheterocyclic compounds	Quinolines and derivatives	321.144904057	0.10605342479699999	45.7	-2.9097930110169	-	Not Available	4.975171480259999	4.948505186509999	5.00773498619	4.8616742229400005	4.84029796611	4.7785555314199994	4.92146823549	5.13247368638	5.015122827280001	5.1745826662	5.13937574946	5.01595757621	4.962282825319999	5.04431073545	4.9950101793	5.0184000288	4.992187062809999	4.9106532692	5.05296545883	4.9752192513899995	4.83139672296
pos_1214	Linarin	蒙花苷	metab_1213	B(ii)	0.0	54.8	nonnatural	-	-	HMDB0254097	M+Na-H2O	C28H32O14	2.83791666667	-	-	pos	-	-	-	-	Organic oxygen compounds	Organooxygen compounds	597.155413811	0.0438658923232	46.4	-5.0607800673926695	-	Ethers	4.48023505015	4.5510204898	4.25415751349	3.9027657173900003	4.40489998107	4.35150296046	4.59606248914	4.58302976575	4.63951759384	4.3118587558899995	4.42490073166	4.69270848756	4.57949214039	4.557986050019999	4.37167756447	4.0654269206	4.7189924742	4.65682187176	4.69190078579	4.60541258342	4.51356427875
pos_1236	Tetrahydroharmol	四氢哈尔醇	metab_1235	B(ii)	0.0	52.9	-	-	-	HMDB0029835	M+H	C12H14N2O	2.85386666667	-	-	pos	-	-	-	-	Alkaloids and derivatives	Harmala alkaloids	203.117509557	0.210204464874	46.0	-1.87992525656618	17952-75-9	Not Available	5.0289533866400005	4.325352233269999	4.65378627252	4.58898681493	4.44435986396	4.197232269890001	4.4818319010100005	4.99014855132	4.62318151036	5.19226186889	4.3689836701099996	4.53667411138	4.67816611525	5.02324477708	4.64413720331	4.85938531127	5.01493926421	4.79738530999	4.687513511080001	4.8523131491000004	4.53242904276
pos_1244	Ser-Ile	-	metab_1243	B(i)	43.0	0.0	-	-	-	HMDB0029042	M+H	C9H18N2O4	2.85918333333	-	-	pos	-	-	-	-	Organic acids and derivatives	Carboxylic acids and derivatives	219.133555178	0.12113655379899999	46.4	-1.73440082798227	91086-51-0	Amino acids, peptides, and analogues	4.39221562787	4.84195560908	4.28852893309	4.151053643419999	4.6473814535	4.38742345174	4.59942508865	4.43826287013	4.42128681429	4.07117716111	4.44975554855	4.2741891898	4.55399255983	4.0998833271	4.1006339577499995	4.02614718578	3.85611304649	4.5527567713699995	4.56589102572	4.30653102931	4.30469148209
pos_1250	2-Amino-6-[(1R,2S)-1,2,3-Trihydroxypropyl]-7,8-Dihydro-3H-Pteridin-4-One	-	metab_1249	B(ii)	0.0	45.0	nonnatural	map01100;map00790;map01240	Metabolic pathways;Folate biosynthesis;Biosynthesis of cofactors	HMDB0244465	M+Na	C9H13N5O4	2.86448333333	代谢途径;叶酸生物合成;辅助因子的生物合成	C04874	pos	-	-	Metabolism;Metabolism;Metabolism	Global and overview maps;Metabolism of cofactors and vitamins;Global and overview maps	Organoheterocyclic compounds	Pteridines and derivatives	278.087959681	0.152862191257	46.4	7.7816805170143795	-	Pterins and derivatives	4.16732028642	4.0282947806400005	4.18251071359	4.01073912757	4.0478233350199995	3.93346718895	4.80236369646	4.84411173299	4.8470785769099995	4.80086547795	4.76877086292	4.67737128485	4.56070879584	4.56624732636	4.55894444003	4.52117968989	4.47563663858	4.37268534269	4.169194650440001	4.174109287159999	3.9312511572800006
pos_1268	2-O-Alpha-D-Galactopyranosyl-1-Deoxynojirimycin	-	metab_1267	B(ii)	0.0	63.3	-	-	-	HMDB0041337	M+	C12H23NO9	2.88575	-	-	pos	-	-	-	-	Organic oxygen compounds	Organooxygen compounds	325.139103111	0.123752577186	43.1	5.6000723536010595	155168-05-1	Carbohydrates and carbohydrate conjugates	4.98493656535	4.70086933505	4.899925122819999	4.69214418959	4.91284747398	4.650005514019999	4.830085695669999	4.88165246083	4.728716697119999	4.99895647922	4.8152424713499995	4.7708249003	4.53336029692	4.95052479169	4.74290597121	4.89506520737	4.785296911530001	4.61320570709	4.983734500330001	5.02421292928	4.40263916202
pos_1274	Isopentenyladenine-9-N-Glucoside	-	metab_1273	B(ii)	0.0	61.9	-	-	-	HMDB0012240	M+H	C16H23N5O5	2.89106666667	-	-	pos	-	-	-	-	Organic oxygen compounds	Organooxygen compounds	366.175420948	0.07296516751349999	48.9	-4.85895310968899	83087-94-9	Carbohydrates and carbohydrate conjugates	3.85276738899	4.34217427236	3.47675670257	4.03466168179	3.56143976482	4.005120658319999	4.176581056130001	3.7911208811400003	4.148173380109999	3.84207263379	3.7058191696300007	3.5705536464499996	4.00332323547	3.89998884126	4.14842623841	3.8767247406800003	3.6345226435800004	4.17935865821	3.80678433055	4.27769894619	4.08262356702
pos_1278	Hydroxyprolyl-Valine	羟脯氨酰[基] -缬氨酸	metab_1277	B(ii)	0.0	41.1	-	-	-	HMDB0028876	M+H-H2O	C10H18N2O4	2.89636666667	-	-	pos	-	-	-	-	Organic acids and derivatives	Carboxylic acids and derivatives	213.12303856	0.23079185141	36.8	-1.4351018199191001	-	Amino acids, peptides, and analogues	4.57932262303	4.843679224380001	5.03527690821	4.703442472790001	4.5410127445	4.20416816727	4.77791940245	4.936259570290001	4.77857381582	4.77639230728	4.870993975249999	4.01915119778	4.50009629112	4.852563593949999	4.68761035932	4.4616150803400005	4.51636444736	4.3688883690699996	4.75978101687	4.443294944280001	4.71456370583
pos_1282	4-Hydroxyestradiol	4-羟基雌二醇	metab_1281	B(ii)	0.0	55.5	-	map04913;map05208	Ovarian steroidogenesis;Chemical carcinogenesis - reactive oxygen species	HMDB0005896	M+Na	C18H24O3	2.89636666667	卵巢类固醇生成;化学致癌作用-活性氧	C14209	pos	-	-	Organismal Systems;Human Diseases	Endocrine system;Cancer: overview	Lipids and lipid-like molecules	Steroids and steroid derivatives	311.159998303	0.15355183045	49.1	-6.13176216646129	5976-61-4;	Estrane steroids	5.376419070369999	5.43491466119	5.28019580502	5.111889339659999	5.09298525957	5.15376775294	5.53289921497	5.918057741669999	5.698353508029999	6.02256350786	5.97214129191	5.62025174553	5.39176211841	5.542564449330001	5.420007751290001	5.61106868477	5.47239848897	5.14156862812	5.34191400996	5.372680550040001	5.09070898156
pos_1288	2-Acetamido-1,4-Anhydro-2-Deoxy-D-Arabinitol	-	metab_1287	B(i)	42.7	0.0	-	-	-	-	M+H-H2O	C7H13NO4	2.90168333333	-	-	pos	-	-	-	-	-	-	158.080892517	0.256698150834	47.1	-1.58285330517869	-	-	4.6054197532	4.176184944609999	4.628167737169999	4.284580124240001	4.524715806730001	4.29402058059	4.4407748935199995	4.67988229288	4.262752611730001	4.98865004387	4.641551310940001	4.61116260518	4.28883554388	4.62805897268	4.33364471078	4.6197326907	4.5020544223500005	4.293631122819999	4.59391819893	4.39812437689	4.15247109734
pos_1291	1,2,3,4-Tetrahydro-6-Methoxy-1-Oxo-Beta-Carboline	-	metab_1290	B(i)	67.3	0.0	-	-	-	-	M+H	C12H12N2O2	2.90168333333	-	-	pos	-	-	-	-	-	-	217.09696822799998	0.105542423671	47.8	-0.8600003488117599	-	-	4.61286848452	4.4048090777499995	4.7475987883699995	4.499502682119999	4.58924151246	4.576388480149999	4.542073263440001	4.56268581859	4.5863598242400005	4.6689603472000005	4.59995208367	4.753501555950001	4.79633612606	4.59624707435	4.840509718480001	4.76538250977	4.6629757592	4.78106036699	4.74489316047	4.46575397912	4.54601457112
pos_1312	Gln Ile	-	metab_1311	B(i)	68.0	0.0	-	-	-	-	M+H	C11H21N3O4	2.907	-	-	pos	-	-	-	-	-	-	260.16002636400003	0.146886197315	51.6	-1.7604792250635002	-	-	4.95418940773	5.0696598786900005	4.83936726953	4.583806730880001	5.146677732930001	4.85493261948	5.0482103382	4.87617721045	4.90415599176	4.82996589315	4.85623208728	4.94881904246	4.799314375969999	4.92053336327	4.8067366067699995	4.8503075957499995	4.698826422190001	5.05056636702	5.04779326658	4.75582849937	4.7893130061599996
pos_1314	Descyclopropyl Abacavir	阿巴卡韦杂质A	metab_1313	B(ii)	0.0	67.3	nonnatural	-	-	HMDB0251034	M+CH3OH+Na	C11H14N6O	2.907	-	-	pos	-	-	-	-	Nucleosides, nucleotides, and analogues	Nucleoside and nucleotide analogues	301.139353496	0.09774728673960001	41.8	4.09713365281916	-	Cyclopentyl nucleosides	4.6133093481300005	4.74972224137	4.654085865880001	4.745636848219999	4.7098293921800005	4.685269550309999	4.85799668457	5.0626510389999995	4.88490796437	5.04463173544	5.06913033055	4.89687336815	4.88538735959	4.77278670412	4.82206015814	4.80128755769	4.6615102326199995	4.6632311968	4.82108807994	4.76498836755	4.42555423959
pos_1315	5-Morpholin-4-Yl-2-(Pentanoylamino)Benzoic Acid	-	metab_1314	B(i)	46.8	0.0	-	-	-	-	M+H	C16H22N2O4	2.907	-	-	pos	-	-	-	-	-	-	307.16508570599996	0.0739056021894	43.4	-0.483146258344488	-	-	4.8452610955	4.980810577330001	4.94394728534	4.91889572002	4.774051977759999	4.7566487660300005	5.0450435179	5.14316031746	5.10544047503	5.21371792475	5.08645833644	4.966023520719999	5.01008621712	5.04310220297	4.95196841306	4.85843857273	4.765724023430001	4.77567664389	5.06730006934	5.05816318545	5.00850303112
pos_1318	Yucalexin P8	-	metab_1317	B(ii)	0.0	44.1	-	-	-	HMDB0036755	M+ACN+Na	C20H26O4	2.907	-	-	pos	-	-	-	-	Organic oxygen compounds	Organooxygen compounds	394.196459649	0.158000540385	46.1	-7.32757909602963	119626-47-0	Carbonyl compounds	2.78544517573	4.5025462990800005	3.21925977606	3.48029665648	3.1787369604699998	3.06639760045	4.69694910241	4.95283116863	4.6895279612400005	5.16562809609	5.5531449298	3.52103013751	3.29385367686	3.1770491108599996	3.22165768021	2.93554019148	1.61986857203	3.16142999	2.82155469678	3.0576018034	3.0205453755400002
pos_1320	2-Phenylethylamine	-	metab_1319	B(i)	94.9	0.0	drug:DB04325	map01100;map00360	Metabolic pathways;Phenylalanine metabolism	HMDB0012275	M+H	C8H11N	2.9123	代谢途径;苯丙氨酸代谢	C05332	pos	Peptides	Amines	Metabolism;Metabolism	Global and overview maps;Amino acid metabolism	Benzenoids	Benzene and substituted derivatives	122.09617765700001	0.16139316819900001	58.3	-2.04917140413491	64-04-0	Phenethylamines	5.142450811000001	5.365686913919999	5.589548187209999	5.46984870261	5.08630187593	5.42301027829	4.83362818448	5.7020641650999995	5.420196012490001	5.935142214419999	5.15462666544	5.54439793738	5.29041527032	5.4261885559000005	5.29079415514	5.26414970404	5.36475262699	5.19753446238	5.40924079125	4.71474356077	5.476685170360001
pos_1321	3-Methoxy-4-Hydroxyphenylglycolaldehyde	-	metab_1320	B(ii)	0.0	41.1	-	map01100;map00350	Metabolic pathways;Tyrosine metabolism	HMDB0004061	M+NH4	C9H10O4	2.9123	代谢途径;酪氨酸代谢	C05583	pos	-	-	Metabolism;Metabolism	Global and overview maps;Amino acid metabolism	Benzenoids	Phenols	200.091394019	0.20977459782699998	47.0	-1.8692397198821797	-;17592-23-3	Methoxyphenols	5.370282147969999	5.041692519240001	5.32703613372	5.07415839201	5.353551249	5.0165456731099995	5.01922060024	5.21303625107	4.91038832494	5.31666418775	5.15499603904	5.03741985249	4.906911259619999	5.22639899653	5.1124221616400005	5.28866805995	5.25563450639	5.011690281	5.234294952780001	5.16158500636	4.84180375336
pos_1333	2-Hydroxyestrone	2 ~羟雌甾酮	metab_1332	B(ii)	0.0	50.2	-	map00140	Steroid hormone biosynthesis	HMDB0000343	M+Na-H2O	C18H22O3	2.9229	类固醇激素生物合成	C05298;_	pos	-	-	Metabolism	Lipid metabolism	Lipids and lipid-like molecules	Steroids and steroid derivatives	291.134104482	0.109313970567	41.5	-6.971987448801791	362-06-1;	Estrane steroids	5.10938610777	5.132700325309999	5.10872165244	5.03537399269	5.05986510417	4.95467245704	5.14211099942	5.3317921321399995	5.1854314911	5.35569959953	5.300273068459999	5.15434095615	5.159332071540001	5.190221601549999	5.09443244944	5.1512482708	5.180868906280001	5.0572555998199995	5.27665464817	5.18637029701	5.0680795589
pos_1338	Tempo-Maleimide	-	metab_1337	B(ii)	0.0	49.5	nonnatural	-	-	HMDB0258806	M+H-H2O	C13H20N2O3	2.92841666667	-	-	pos	-	-	-	-	Organoheterocyclic compounds	Pyrrolidines	235.143668045	0.0419054914395	49.0	-1.72999754215098	-	Pyrrolidones	4.6118658133	4.72997090193	4.61582412634	4.64903063666	4.38885087115	4.6339061930400005	4.723073029119999	5.02678979617	4.87520888726	4.9851647866	4.70898998698	4.62246287856	5.01724885838	4.9688774364	4.80894256829	4.84410955216	4.89243250536	4.73016060581	4.86052006307	5.015933305280001	4.77015858812
pos_1341	Petasitenine	-	metab_1340	B(ii)	0.0	75.0	-	-	-	HMDB0030328	M+H-2H2O	C19H27NO7	2.92841666667	-	C10359	pos	-	-	-	-	Organoheterocyclic compounds	Azaspirodecane derivatives	346.163762352	0.027982285728700002	53.3	-2.9826310756211902	60102-37-6	Not Available	4.8251395630800005	4.80953597134	4.88909530044	4.8793424153	4.5892675606	4.5752024126699995	4.5778746768800005	4.85021319776	4.50737176917	5.08221513027	4.83247050818	4.82030563035	4.66592589641	4.24030833372	4.5471984263800005	4.30917725986	4.59890939053	4.26171275051	4.644792417530001	4.49621608012	4.2131632341900005
pos_1342	Gly-Leu	-	metab_1341	B(i)	87.6	0.0	-	-	-	HMDB0000759	M+H	C8H16N2O3	2.93371666667	-	C02155	pos	-	-	-	-	Organic acids and derivatives	Carboxylic acids and derivatives	189.123010537	0.16629657874	56.1	-1.9045471595151002	869-19-2	Amino acids, peptides, and analogues	4.39845221828	4.990694410430001	4.395686650280001	4.38485480292	4.763968232819999	4.74390819025	4.95415812999	4.6462499124	4.85586989762	4.334381952869999	4.600225099119999	5.040941365119999	4.687791890340001	4.23101109371	4.498170621530001	4.33978385477	3.79979846188	4.81457741292	4.7709746103	4.57217663327	4.39092168151
pos_1351	Trans-Zeatin-D5	-	metab_1350	B(i)	59.0	0.0	-	-	-	-	M+H	C10H13N5O	2.94433333333	-	-	pos	-	-	-	-	-	-	220.11756252700002	0.09455708418610001	49.4	-7.8679636868069505	-	-	5.92652140801	5.13500686875	5.58265632551	5.23635151724	5.497844539	5.33287605106	5.38850557839	5.237487150930001	5.33906691097	5.32777989231	5.1560961918	5.35867019192	5.102582716650001	5.85249376467	5.770682880110001	5.5273075694800005	5.3515027468900005	5.56880928785	5.41947356215	5.98309415638	5.07389080705
pos_1364	4-Hydroxymandelonitrile	4 -羟基扁桃腈	metab_1363	B(i)	71.4	0.0	-	-	-	-	M+H	C8H7NO2	2.95496666667	-	C00650	pos	-	-	-	-	-	-	150.054666375	0.107213496078	53.2	-1.93579227042988	-	-	3.88553275786	4.13001095179	4.1750882096	3.5469300920099998	4.36725864781	4.1467019695800005	3.90007459477	3.7971445717699996	4.37541945583	4.02639164434	4.034408078909999	3.9379849946599994	3.80764611575	3.56555968998	3.7661027788699997	3.7507195402900004	3.83962642893	3.8131670625400003	3.70675394121	3.7646515675599996	4.300724141130001
pos_1369	Asp-Thr-Oh	-	metab_1368	B(i)	73.8	0.0	-	-	-	-	M+H	C13H14N2O9	2.95496666667	-	-	pos	-	-	-	-	-	-	343.080746293	0.047935371949199994	51.6	10.348253084248901	-	-	5.126675724030001	4.58270484769	4.98818583938	4.787206566559999	4.92327766225	4.86252353132	5.12495256568	4.94148334601	5.0631502279800005	5.29643895954	4.8128542807	4.88643941386	4.73829452337	5.13822458741	4.99280365024	5.17912170668	5.26161998047	4.961417138380001	4.989571623490001	4.984259451590001	4.76144681604
pos_1371	Xi-2,3-Dihydro-2-Oxo-1H-Indole-3-Acetic Acid	-	metab_1370	B(ii)	0.0	62.4	-	-	-	HMDB0035514	M+H	C10H9NO3	2.96028333333	-	-	pos	-	-	-	-	Organoheterocyclic compounds	Indoles and derivatives	192.06522795200001	0.123192775624	51.0	-1.52640391080414	2971-31-5	Indolyl carboxylic acids and derivatives	3.8605269203800003	3.60434746432	3.8743572873300005	3.82477652401	3.8540323109199996	3.7448774759400005	3.75896636251	3.8752800347400003	3.7648936091000005	3.7795089252099996	3.7341426933800004	3.7066555090599995	3.80176739052	4.04642831262	4.23143943925	3.79945043919	4.00177878074	3.6604728804800004	3.91028925703	4.10746486259	3.83559474804
pos_1372	7-Deoxyechinosporin	7-脱氧棘孢菌素	metab_1371	B(i)	82.5	0.0	-	-	-	-	M+H	C10H9NO4	2.96028333333	-	-	pos	-	-	-	-	-	-	208.060066355	0.0575313384817	55.3	-1.7765926028782901	-	-	4.86146553501	4.64895370018	4.92173779932	4.6367002979	4.73179364869	4.73617491769	4.7654879784599995	4.7989214124	4.86528754355	4.95197272926	4.79089475736	4.67019430484	4.65318001615	4.99820282903	4.78539417299	4.85733942133	4.88216411972	4.559451244030001	4.881686860249999	4.77857036064	4.81530301569
pos_1374	Versiconol	-	metab_1373	B(i)	65.6	0.0	-	-	-	-	M+H	C18H16O8	2.96028333333	-	C20508	pos	-	-	-	-	-	-	361.091224581	0.0236718910445	52.0	-1.58107519862722	22268-13-9	-	5.43580131084	4.93105342492	5.29780072992	5.100499231530001	5.25167723387	5.15011976565	5.43858200044	5.2925950559	5.3863449147699995	5.59718211538	5.1386897743599995	5.17733131182	5.05174251401	5.454450561719999	5.32213679074	5.51534666909	5.5887082073	5.28776777204	5.32602745992	5.31957490496	5.07629298045
pos_1375	4-Methylaniline	-	metab_1374	B(i)	53.4	0.0	nonnatural	-	-	HMDB0256058	M+H	C7H9N	2.96556666667	-	-	pos	-	-	-	-	Benzenoids	Benzene and substituted derivatives	108.0805496	0.0150355124981	49.7	-2.11186769152051	-	Toluenes	5.109164588630001	5.1066030579	5.09643326576	5.15553063878	5.12963484172	5.1532515317300005	5.10212598514	5.09888802326	5.08833995583	5.07258587263	5.08425298271	5.134392910430001	5.126099745109999	5.06136671704	5.09414478785	5.07914254405	5.06258075922	5.1347916085300005	5.09618211057	5.048503719619999	5.0849643040300005
pos_1376	Panthenol	泛醇	metab_1375	B(i)	52.3	0.0	-	map00770	Pantothenate and CoA biosynthesis	HMDB0004231;HMDB0304820	M+H	C9H19NO4	2.96556666667	泛酸和CoA生物合成	C05944;_	pos	-	-	Metabolism	Metabolism of cofactors and vitamins	Organic oxygen compounds	Organooxygen compounds	206.138306417	0.047735550791300006	49.2	-1.8432467293210304	81-13-0;_	Alcohols and polyols	4.8879740193800005	4.2891958458	4.6700704674099995	5.25827423001	4.53991969602	4.38913750063	4.33787103452	4.36631885304	4.39869774917	4.2072750366500005	4.3840230161100004	4.29059703307	4.49206672328	4.70698446709	4.26938921523	4.56164636782	4.23253918044	4.35931156025	4.487795133730001	4.223331302119999	4.28730503179
pos_1379	2-(Hydroxymethyl)-6-(2-Methylbut-3-En-2-Yloxy)Oxane-3,4,5-Triol	-	metab_1378	B(i)	75.5	0.0	-	-	-	-	M+H	C11H20O6	2.96556666667	-	-	pos	-	-	-	-	-	-	249.133771689	0.178285818603	52.6	2.04290683444647	-	-	4.0159812881	4.39568570909	4.00646682576	4.10567391982	3.8829330599699996	3.7381781026099996	3.78734804323	4.11598830304	3.90053177746	3.90437280519	3.9514748847800005	3.38343888601	4.08851371349	3.85327576859	3.7904440302800007	3.41960210916	3.6578912586400003	2.84849100936	4.15412062514	4.3417710098699995	4.1758637291600005
pos_1384	2-Hydroxyquinoline-3-Carboxylic Acid	-	metab_1383	B(ii)	0.0	49.1	-	-	-	HMDB0245167	M+H	C10H7NO3	2.97088333333	-	-	pos	-	-	-	-	Organoheterocyclic compounds	Quinolines and derivatives	190.04949086	0.176412252509	48.2	-2.0030383595356	-	Quinoline carboxylic acids	4.23719373825	3.8101736824300003	4.22031842541	4.0172817698	4.066412485940001	4.06909813071	4.0931603961	4.29847417494	4.25341185757	4.33498837264	4.26296739877	4.10956404763	4.0374220135100005	4.281537702830001	4.11511983705	4.26362630791	4.1024866184599995	3.90314405732	4.337082843909999	4.15516808702	4.16349283707
pos_1387	1-[3,4-Dihydroxy-5-(Hydroxymethyl)Oxolan-2-Yl]-4-Hydroxyhydropyridin-2-One	-	metab_1386	B(ii)	0.0	65.4	nonnatural	-	-	HMDB0243807	M+H	C10H13NO6	2.97088333333	-	-	pos	-	-	-	-	Organic oxygen compounds	Organooxygen compounds	244.08115125	0.0577908707074	52.1	-1.69627458871645	-	Carbohydrates and carbohydrate conjugates	5.112040063909999	4.97911962911	5.33320673221	5.14101144995	5.2106208901699995	4.98297551	5.01291678212	4.99222336047	4.97368187827	4.97177298214	5.16500610751	5.09078500692	4.8606775714	4.97480711745	5.241760815669999	5.30905644369	5.1532131033	5.0775751369	5.07134251959	4.739837164680001	4.8820680115599995
pos_1389	Galactosylhydroxylysine	半乳糖羟赖氨酸	metab_1388	B(ii)	0.0	70.0	-	-	-	HMDB0000600	M+H-2H2O	C12H24N2O8	2.97088333333	-	C05547	pos	-	-	-	-	Organic acids and derivatives	Carboxylic acids and derivatives	289.138836054	0.0632238620695	52.9	-1.7792270346592098	32448-36-5	Amino acids, peptides, and analogues	4.6410953283800005	4.83124520806	4.89385917494	4.85078104184	4.87923743203	4.722360334559999	4.66394962786	4.65992362755	4.55909828432	4.5829801367	4.72870725983	4.68944202497	4.65809435912	4.5527537982499995	4.75710408393	4.78475916806	4.83154254164	4.6917526381300005	4.7647945149	4.51961620201	4.71860612424
pos_1393	2-Acetamido-3-(3-Hydroxy-4-Methoxy-5-Methylphenyl)Propanoic Acid	-	metab_1392	B(i)	89.1	0.0	-	-	-	-	M+H	C13H17NO5	2.97618333333	-	-	pos	-	-	-	-	-	-	268.11760751	0.0272970051291	57.1	-1.27875580303071	-	-	5.602555203960001	5.387037289689999	5.68320634984	5.545210204580001	5.595939323740001	5.49327755993	5.3942735730599995	5.681931620379999	5.49598033374	5.46986256638	5.71193664141	5.65108881829	5.44709995679	5.52489395098	5.58615102344	5.6992364771099995	5.53520982019	5.496092470290001	5.61610621615	5.39316140781	5.519432392130001
pos_1398	5-(4-Carboxybutylperoxy)Pentanoic Acid	-	metab_1397	B(ii)	0.0	61.7	-	-	-	HMDB0260291	M+H	C10H18O6	2.98148333333	-	-	pos	-	-	-	-	Organic acids and derivatives	Carboxylic acids and derivatives	235.11847941099998	0.0697410539592	50.0	3.69348921567707	-	Dicarboxylic acids and derivatives	4.7185439695	4.98246033694	4.79324312022	4.7143028650400005	4.57256913921	4.626638144119999	4.64751681648	4.75848396679	4.79588084804	4.717485997240001	4.6906939707	4.65531058303	4.8077427869800005	4.78262639413	4.65276118731	4.5418760967	4.67226019281	4.4027680521	4.90938568166	4.95674252276	4.941176420350001
pos_1403	Ceplignan	-	metab_1402	B(i)	62.2	0.0	-	-	-	-	M+H	C18H18O7	2.98148333333	-	-	pos	-	-	-	-	-	-	347.11206591800004	0.058228405103199994	51.0	-1.33898126572341	-	-	4.5374881472099995	4.90968461541	4.66145904714	4.68845655574	4.560789162130001	4.48636276674	4.69780795568	4.82906904792	4.6671500755	4.79715425777	4.476480144040001	4.49504058332	4.886142664119999	4.57736443798	4.50630156206	4.28639756636	4.72900514828	4.34388198827	4.72614204791	4.71116342089	4.6706835264399995
pos_1407	Phe-Thr	-	metab_1406	B(i)	66.7	0.0	-	-	-	HMDB0029005	M+H-H2O	C13H18N2O4	2.98678333333	-	-	pos	-	-	-	-	Organic acids and derivatives	Carboxylic acids and derivatives	249.123115482	0.125100187941	50.6	-0.9519250355754608	51352-44-4	Amino acids, peptides, and analogues	4.28172766082	4.359362078969999	4.29625391496	4.2652991796399995	4.03396840196	4.00154461559	4.46518733754	4.85414034219	4.67355020492	4.7851085298900005	4.66777735042	4.82188400603	4.51757578046	4.4692319806	4.3754236755199996	4.2911306949400005	4.4198063016199995	4.232203749619999	4.47284215089	4.41377799584	4.29917515197
pos_1410	Tert-Butyl 4-[4-Amino-5-(Phenylcarbamoyl)Pyrimidin-2-Yl]Piperazine-1-Carboxylate	-	metab_1409	B(i)	37.0	0.0	-	-	-	-	M+H	C20H26N6O3	2.98678333333	-	-	pos	-	-	-	-	-	-	399.211838507	0.111646612048	45.5	-5.214995629164808	-	-	3.8649489634500003	4.20489151172	3.7547732633099997	3.5424548191900005	3.8966486973500003	3.40918142524	4.42335451616	4.88875091394	4.76885802111	5.0022253570099995	4.8648327923800005	4.6048143245999995	3.4372675412400002	4.22035141375	4.16526861089	4.1130846804	3.9563721547500004	3.6889927702499996	3.74027285806	4.05573831365	3.42508214145
pos_1413	Methyl Hippurate	-	metab_1412	B(i)	41.1	0.0	-	-	-	HMDB0000859;HMDB0011723	M+H	C10H11NO3	2.99208333333	-	_;C01586	pos	-	-	-	-	Organic acids and derivatives	Carboxylic acids and derivatives	194.08082304	0.09508749467769999	45.6	-1.79520992134954	1205-08-9;42013-20-7	Amino acids, peptides, and analogues	4.21750453695	3.72000082508	4.41413574191	3.69068694801	4.1072320272	3.82571505941	4.08756309612	4.0843213743	4.1517814811800005	4.182730889519999	4.2578908568500005	4.33414925905	4.06085633078	4.29053634223	4.37107673268	4.31772430071	4.41231632708	4.29939663167	4.1230065412	4.032936934009999	4.03918549544
pos_1426	Penmacric Acid	-	metab_1425	B(ii)	0.0	46.0	-	-	-	HMDB0029436	M+H-2H2O	C7H10N2O5	3.0026833333300003	-	-	pos	-	-	-	-	Organic acids and derivatives	Carboxylic acids and derivatives	167.044860015	0.182025725282	47.9	-1.2791967184086102	55297-13-7	Amino acids, peptides, and analogues	3.02388152768	2.95334775742	3.2246702291900005	2.48502575855	3.90411114689	3.4385571559800003	3.82710251183	3.88586052382	3.90395339209	3.0481286774000003	3.19185669055	2.8910260662900003	3.4280638533	3.48150307945	3.2035249988	3.32767245518	3.62084662133	4.3807534637300005	3.6277405733099997	3.46435758802	3.5266603163599997
pos_1428	6-Ethyl-N-(Pyridin-2-Ylmethyl)-1,3-Benzothiazol-2-Amine	-	metab_1427	B(i)	50.1	0.0	-	-	-	-	M+H	C15H15N3S	3.0026833333300003	-	-	pos	-	-	-	-	-	-	270.107770723	0.08405100790449999	44.6	6.7848555224452	-	-	3.8640727824699996	3.85808064755	3.91467291476	3.31422725955	3.6708375741400006	3.81512103954	4.49431355798	4.34382834647	4.34496760202	4.458026783319999	4.39197559919	4.25911540628	3.1087615144800003	3.7170622911400004	4.038287874680001	4.12355327991	4.1506589972	4.289811611499999	3.60639243214	4.04838963448	3.63969535999
pos_1431	[4-(2-Fluorophenyl)Piperazin-1-Yl]-(6-Pyrimidin-5-Ylpyridin-3-Yl)Methanone	-	metab_1430	B(i)	44.6	0.0	-	-	-	-	M+H	C20H18FN5O	3.0026833333300003	-	-	pos	-	-	-	-	-	-	364.16009229	0.129177370172	42.7	9.024980466468447	-	-	4.56395734006	3.58536591295	3.8163302711	3.3480854845700003	3.85986295569	3.49639301351	3.7541781503900005	4.4857337849	3.3010962658	4.16879967461	2.7714393657599996	2.81977268709	3.5328429235	4.36731957916	4.98668791558	4.09620323471	3.80349482496	4.97313308399	4.3976789613400005	4.1552484839899995	3.6651185257599996
pos_1436	3-Hydroxy-N-(2-Oxooxolan-3-Yl)Hexanamide	-	metab_1435	B(i)	58.3	0.0	-	-	-	-	M+H	C10H17NO4	3.00801666667	-	-	pos	-	-	-	-	-	-	216.122660067	0.07220086257399999	50.6	-1.7404287465606498	-	-	4.6078324631	4.5561017561	4.46800879419	4.41843630146	4.43867296901	4.43578804038	4.9373041389	4.98165851139	4.88825814202	5.05097090551	4.92204747828	4.70685901309	4.40430789874	4.61633931693	4.4657654656300005	4.679648021269999	4.5294384471599995	4.35505986367	4.59463908466	4.686737061780001	4.347764579700001
pos_1438	3,4,5-Trimethoxy-N-Pyridin-2-Ylbenzamide	-	metab_1437	B(i)	63.8	0.0	-	-	-	-	M+H	C15H16N2O4	3.00801666667	-	-	pos	-	-	-	-	-	-	289.118236033	0.11418123691099999	48.8	-0.164518819992627	-	-	4.9395356796900005	4.579233225019999	4.91485801386	4.92210816087	4.82397077438	4.72725707813	4.78669452436	5.00223500203	4.94031884794	4.923888707980001	5.067534777240001	4.8542639873199995	4.80088125907	4.68404363499	4.9506176329	4.7268031395	4.92220719801	4.85706235696	4.89643884768	4.88188945691	4.77354111944
pos_1439	2-({2-[4-(4-Fluorophenyl)Piperazino]-2-Oxoethyl}Sulfanyl)Acetic Acid	-	metab_1438	B(i)	66.6	0.0	-	-	-	-	M+H	C14H17FN2O3S	3.00801666667	-	-	pos	-	-	-	-	-	-	313.102550798	0.0825558304567	50.3	2.82841495353619	-	-	4.592596330719999	4.45472490302	4.79127855255	4.55274798678	4.72625510969	4.50107261619	4.45206496552	4.44058928471	4.44828163323	4.47707267531	4.67494997119	4.69340678691	4.290993577669999	4.4751359416900005	4.74219118258	4.87789493383	4.620581542130001	4.612019620340001	4.58233064272	4.262780644059999	4.3111688948
pos_1440	2'-Deoxymugineic Acid	-	metab_1439	B(ii)	0.0	49.1	-	map01100	Metabolic pathways	HMDB0033909	M+CH3OH+Na	C12H20N2O7	3.00801666667	代谢途径	C15485;_	pos	-	-	Metabolism	Global and overview maps	Organic acids and derivatives	Carboxylic acids and derivatives	359.144530233	0.0745537266412	47.8	6.7183944707392405	74235-24-8;_	Amino acids, peptides, and analogues	2.97347581134	3.4860362058099996	3.00429956393	3.33442698988	3.55683411118	2.69253849693	4.24667887945	3.46352049133	3.60216341977	4.64997095617	3.6382726971900006	4.3458491299199995	3.18375140348	3.5999727536900004	3.8477313761	3.73454805731	4.17780563833	4.7560358140300005	3.30731649816	3.46767342009	3.4037755132
pos_1441	Leu-Ile-Tyr	-	metab_1440	B(i)	42.1	0.0	-	-	-	-	M+K	C21H33N3O5	3.00801666667	-	-	pos	-	-	-	-	-	-	446.202979404	0.0505346867106	45.3	-5.4018149016263495	-	-	4.82936221248	4.48232413044	4.6059858591600005	4.35679611575	4.45711800214	4.50732436939	4.56468269695	4.39653249968	4.57081905223	4.651935439630001	4.37411432733	4.227780772769999	4.10239921322	4.65202568849	4.47927685785	4.44161662235	4.337860725940001	4.311267465799999	4.71963204802	4.80500194898	4.42235482303
pos_1442	1-Aminocyclobutane Carboxylic Acid	-	metab_1441	B(i)	47.7	0.0	-	-	-	-	M+H	C5H9NO2	3.0133166666699998	-	-	pos	-	-	-	-	-	-	116.07036155200001	0.05412603585109999	48.0	-2.1154638842353704	-	-	4.2406529899	4.244043634690001	4.15089720299	4.06591443831	4.2601714127	4.16636792368	4.3837179932599994	4.20209388192	4.26543574424	4.25759175139	4.2575824335900005	4.59148573563	4.13674012292	4.32032777014	4.31977482755	4.1961671308	4.09539692805	4.27214530884	4.20111752089	4.15376273191	4.16728077943
pos_1452	N-Acetyl-B-Glucosaminylamine	-	metab_1451	B(ii)	0.0	69.5	-	-	-	HMDB0001104	M+Na	C8H16N2O5	3.01861666667	-	C01239	pos	-	-	-	-	Organic oxygen compounds	Organooxygen compounds	243.097266048	0.0252487467349	51.0	9.64875246376767	-	Carbohydrates and carbohydrate conjugates	4.86206367364	4.76247418124	4.879541955530001	4.7844662943300005	4.9005076485400005	4.760518628480001	4.83627651801	4.91562314785	4.72809591459	4.9299057092	4.822304603359999	4.828608749190001	4.784184889930001	4.954733366459999	4.70976788392	4.8903515824	4.89365712319	4.8237627527599996	4.921962089569999	4.84750043561	4.63027664536
pos_1457	Methyl Eugenol	-	metab_1456	B(i)	53.4	0.0	-	-	-	HMDB0031864	M+H	C11H14O2	3.02393333333	-	C10454	pos	-	-	-	-	Benzenoids	Benzene and substituted derivatives	179.106335687	0.141349571008	49.3	-1.79918173697729	93-15-2	Methoxybenzenes	4.1600291119	4.558238920269999	4.47199853206	4.07269882915	4.588672047149999	4.44942684175	4.4669045059800006	4.63685635028	4.64102276039	4.55379902509	4.678529085	3.85039241268	4.65139065182	4.56830026023	4.16968199214	4.48011039223	4.57687546707	4.43787436676	4.40233653107	3.7698874086400003	4.66704384856
pos_1458	3,4-Dimethoxyamphetamine	-	metab_1457	B(i)	68.5	0.0	-	-	-	-	M+H	C11H17NO2	3.02393333333	-	-	pos	-	-	-	-	-	-	196.13284373	0.09506171413480001	46.2	-1.85260628070968	-	-	4.2632593845199995	4.5344529619	4.3818251743	4.18398024416	4.44507224583	4.39374273764	4.47265388804	4.536187803540001	4.5354763503	4.53666222035	4.52590683706	4.12013756515	4.49316132575	4.556900129100001	4.30842133245	4.48425124366	4.48712689433	4.36450467416	4.42855708139	4.30801522167	4.54544245329
pos_1468	3,4,5,6-Tetrahydrohippuric Acid	-	metab_1467	B(ii)	0.0	40.6	-	-	-	HMDB0061679	M+H	C9H13NO3	3.02925	-	-	pos	-	-	-	-	Organic acids and derivatives	Carboxylic acids and derivatives	184.096480397	0.026825806022	46.9	-1.85327397483219	-	Amino acids, peptides, and analogues	5.26035782482	5.19893352881	5.44994427988	5.213160702200001	5.351940717130001	5.22061669478	5.20531433899	5.24690568666	5.174225063630001	5.34515643305	5.25373943292	5.16662931042	5.11121559928	5.26148531587	5.259943860430001	5.35497821482	5.21219453042	5.19583398468	5.27870577406	5.13295872042	5.0249064758
pos_1469	N-Acetyl-1-Methylhistidine	-	metab_1468	B(ii)	0.0	54.6	-	-	-	HMDB0240340	M+H	C9H13N3O3	3.02925	-	-	pos	-	-	-	-	Organic acids and derivatives	Carboxylic acids and derivatives	212.102555464	0.06881415495280001	49.2	-1.95294358532267	84285-33-6	Amino acids, peptides, and analogues	5.569354230730001	4.99905364225	5.420433729859999	4.90319935568	5.37829276178	5.40859585422	5.25873687159	4.99212011794	5.40666068212	5.510409244480001	5.17650718504	5.24309579883	5.11189114956	5.7589428045	5.54783082107	5.61850445461	5.586750337610001	5.33398672521	5.544623193730001	5.39795329957	5.25927371918
pos_1471	Erythratine	刺桐亭	metab_1470	B(ii)	0.0	49.2	-	-	-	HMDB0030181	M+H	C18H21NO4	3.02925	-	-	pos	-	-	-	-	Alkaloids and derivatives	Erythrina alkaloids	316.153647847	0.09864555076850001	47.5	-2.17911482688467	5550-20-9	Erythrinanes	4.59437084529	4.49141503681	4.49494601051	4.59085660995	4.386043984680001	4.42270506689	4.75631939209	4.9772965427599996	4.546549947280001	5.22128518946	4.96248875749	4.97359098646	4.951059197659999	4.56411456523	4.63176285427	4.61792613364	4.73528263638	4.57076391111	4.857524485919999	4.75385598111	4.1902167243
pos_1476	(+-)-Carbovir	（+-）-卡波韦	metab_1475	B(ii)	0.0	48.8	-	-	-	HMDB0242235	M+H	C11H13N5O2	3.03455	-	-	pos	-	-	-	-	Nucleosides, nucleotides, and analogues	Nucleoside and nucleotide analogues	248.11368902700002	0.059839546623400006	47.9	-2.07232352992141	-	Not Available	5.24430511647	5.247668065959999	5.26217837696	5.33697479564	5.01031304174	4.93554095966	4.86118473134	5.1775335695899996	5.195213051930001	5.15930584494	5.1329245852800005	4.767756396959999	5.13778671043	5.01883727016	5.34807091385	4.83981366574	5.29639045393	4.71880510251	5.11306878964	5.41099507503	5.098363411559999
pos_1477	2-(2-Aminopropanoylamino)Bicyclo[3.1.0]Hexane-2,6-Dicarboxylic Acid	-	metab_1476	B(ii)	0.0	46.0	-	-	-	HMDB0255353	M+H	C11H16N2O5	3.03455	-	-	pos	-	-	-	-	Organic acids and derivatives	Carboxylic acids and derivatives	257.11277920099997	0.053926976969	47.2	-1.63546126755965	-	Amino acids, peptides, and analogues	4.71048437736	4.6847016441300005	4.76197275064	4.659149428380001	4.84122565682	4.73509177921	4.676701430930001	4.655645907159999	4.57637326745	4.675427324669999	4.79175168865	4.662348050059999	4.56317240811	4.67923388275	4.60958846217	4.90155715014	4.64580386289	4.70822482489	4.77026408318	4.67434934254	4.49325797249
pos_1481	Ala-Lys-Ser	-	metab_1480	B(i)	37.2	0.0	-	-	-	-	M+CH3OH+Na	C12H24N4O5	3.03455	-	-	pos	-	-	-	-	-	-	359.19196011900004	0.118766207937	44.1	6.095944362140241	-	-	4.54487166308	4.4992179423500005	4.42335191033	4.2080283970300005	4.284226799090001	4.48815432477	4.56735479524	4.30404337187	4.34315237332	4.62249937307	4.4279429419	4.28353910918	4.356498449719999	4.47764186974	4.28403411692	4.76330247695	4.34231260584	4.40065494417	4.52023597106	4.68240786051	4.03113210369
pos_1499	Isoleucylproline	异亮氨酰脯氨酸	metab_1498	B(ii)	0.0	46.3	-	-	-	HMDB0011174	M+H-H2O	C11H20N2O3	3.0558	-	-	pos	-	-	-	-	Organic acids and derivatives	Carboxylic acids and derivatives	211.143715797	0.0840866614967	48.0	-1.7026808245024299	37462-92-3	Amino acids, peptides, and analogues	4.73085378093	4.789101777230001	4.28299238579	4.40240002422	4.7462834398	4.66727970747	4.67022173073	4.82275364737	4.901801931830001	5.01808601287	4.90349915698	4.65404889753	4.77911331606	4.59464560275	4.704312444119999	4.9472796925099995	4.571110785	4.47766043045	5.115024341680001	4.49956592717	4.82616072708
pos_1510	Fumagillol	5-甲氧基-4-[2-甲基-3-(3-甲基丁-2-烯基)环氧乙烷-2-基]-1-氧杂螺[2.5]辛烷-6-醇	metab_1509	B(ii)	0.0	57.5	nonnatural	map01100	Metabolic pathways	HMDB0252515	M+K	C16H26O4	3.06111666667	代谢途径	C22618;_	pos	-	-	Metabolism	Global and overview maps	Organic oxygen compounds	Organooxygen compounds	321.144737863	0.101986959416	49.7	-5.42034136108427	108102-51-8;_	Alcohols and polyols	4.55811663719	4.56079419315	4.45927483191	4.39855792928	4.279232165940001	4.25315496391	4.54034021721	4.66443967945	4.636465261000001	4.745767530309999	4.66875961826	4.4419893545399995	4.59160983105	4.6053001046699995	4.51230518828	4.532521139619999	4.50174168616	4.34022767714	4.64275238193	4.602423690259999	4.33423210726
pos_1512	Vanillin	香草醛	metab_1511	B(i)	73.0	0.0	-	map01100	Metabolic pathways	HMDB0012308	M+NH4	C8H8O3	3.06643333333	代谢途径	C00755	pos	-	-	Metabolism	Global and overview maps	Benzenoids	Phenols	170.080849473	0.0379197639776	53.1	-2.10573922678096	121-33-5	Methoxyphenols	4.43068933024	4.08831395895	4.38888722373	4.36954309529	4.49362268092	4.35668078254	4.35587721175	4.50712762291	4.3636121293	4.57893745235	4.2431770018	4.4643503252	4.34544174795	4.39692717923	4.46034780576	4.53316378189	4.46634623944	4.427212867130001	4.43787380896	4.45453395519	4.12286828723
pos_1517	Ilicic Acid	冬青豚草酸	metab_1516	B(i)	49.6	0.0	-	-	-	-	M+Na	C15H24O3	3.06643333333	-	-	pos	-	-	-	-	-	-	275.15954283900004	0.0997494050052	45.9	-8.81328817225084	-	-	4.55188388319	4.61366543516	4.799239904559999	4.551061159790001	4.6313399358	4.72009125644	4.55624200891	4.41660379929	4.39197072355	4.68165469856	4.65365966175	4.47280724237	4.53192893342	4.533128133969999	4.3714089362	4.76278953787	4.56944518498	4.40461288389	4.50612227335	4.73770033484	4.386329267869999
pos_1521	5-[(2,5-Dimethylpyrazol-3-Yl)Amino]-5-Oxopentanoic Acid	-	metab_1520	B(i)	75.6	0.0	-	-	-	-	M+H	C10H15N3O3	3.07175	-	-	pos	-	-	-	-	-	-	226.11820496400003	0.07294335571260001	52.7	-1.83385841199972	-	-	4.69914175404	4.35383130143	4.563154364830001	4.15411290305	4.41209833163	4.4902544192	4.4490946849699995	4.361372042709999	4.62926580437	4.80138399081	4.56159605648	4.46775457765	4.27355452893	4.77838300014	4.50851337964	4.56741839619	4.54599327709	4.27816241918	4.67306761921	4.622332481580001	4.40000531042
pos_1527	Ziprasidone	齐拉西酮	metab_1526	B(ii)	0.0	90.8	drug:DB00246	-	-	HMDB0014391	M+H-H2O	C21H21ClN4OS	3.07175	-	C07568	pos	-	-	-	-	Organoheterocyclic compounds	Diazinanes	395.105553307	0.0406545091727	48.7	-8.78026125045327	146939-27-7	Piperazines	4.4357395225800005	4.25755803417	4.42692005309	4.54427194671	4.56598427979	4.45295857479	4.4774488661900005	3.9937157971099997	4.30595573953	4.44853875627	4.52658510881	4.445209144340001	3.55168389515	3.7205029198000004	4.16733857013	4.8596678207699995	4.353410294240001	3.86307184884	4.0238343071900005	4.19988358375	3.13845276733
pos_1534	Phe Gly	苯丙氨酸 甘氨酸	metab_1533	B(i)	37.1	0.0	-	-	-	-	M+H	C11H14N2O3	3.08238333333	-	-	pos	-	-	-	-	-	-	223.107245176	0.0963969842066	45.6	-2.13224913775368	-	-	4.4841331780199996	4.83254739352	4.46480869324	4.34259830132	4.723932066600001	4.54604702974	4.759004829519999	4.75592585375	4.80469955252	4.514301644430001	4.730598200869999	4.87758588229	4.60348559513	4.3534376652099995	4.34900760921	4.410369537869999	4.03995906505	4.58149126399	4.7850133886699995	4.46367586255	4.33813353393
pos_1535	(E)-2,6-Dihydroxy-2-(2-Hydroxy-4-Methylphenyl)-6-Methylhept-4-En-3-One	-	metab_1534	B(i)	55.5	0.0	-	-	-	-	M+Na	C15H20O4	3.08238333333	-	-	pos	-	-	-	-	-	-	287.123154979	0.0657052930481	47.1	-8.42300483336626	-	-	4.5717212722900005	4.456828452769999	4.61535422879	4.45690514651	4.66759380828	4.57987556508	4.626501169680001	4.66612664296	4.51180381137	4.589729799840001	4.70639859334	4.714343932469999	4.39600250434	4.58860387617	4.4009569286	4.80677523074	4.56754300362	4.53709060708	4.639065904630001	4.48115992991	4.23548293683
pos_1538	Rosmarinate	迷迭香酸盐	metab_1537	B(ii)	0.0	54.1	-	map01100;map00350	Metabolic pathways;Tyrosine metabolism	HMDB0257311	M+H	C18H16O8	3.08238333333	代谢途径;酪氨酸代谢	C01850;_	pos	-	-	Metabolism;Metabolism	Global and overview maps;Amino acid metabolism	Phenylpropanoids and polyketides	Cinnamic acids and derivatives	361.09120417699995	0.0175272480496	48.8	-1.6377382864241898	20283-92-5;537-15-5;_	Hydroxycinnamic acids and derivatives	4.9267474106	4.5603870571	4.77885363382	4.63628910972	4.72515279195	4.62931208433	4.92974010163	4.6551365251300005	4.87830620296	5.11029527074	4.50782578918	4.59700853049	4.39098530291	4.9460348283	4.698672746640001	4.8890344700599995	5.01122451151	4.71917145566	4.7668629223900005	4.834628357200001	4.60489122846
pos_1542	Pentaethylene Glycol	-	metab_1541	B(i)	93.1	0.0	nonnatural	-	-	HMDB0256256	M+H	C10H22O6	3.0877	-	-	pos	-	-	-	-	Organic oxygen compounds	Organooxygen compounds	239.14839829	0.109326197256	58.0	-2.16914817904233	-	Ethers	6.503802669530001	6.657503945019999	6.632715576180001	6.509734995880001	6.5203742469199995	6.60494456957	6.62842526402	6.615603870519999	6.61653884216	6.652241180240001	6.678979448069999	6.53277737977	6.5536480788	6.72766996301	6.891782909830001	6.64605409717	6.6484977700300005	6.58208294732	6.59851923627	6.6744232474	6.69816467257
pos_1543	Pirimicarb	抗蚜威	metab_1542	B(i)	78.8	0.0	nonnatural	-	-	HMDB0256598	M+NH4	C11H18N4O2	3.0877	-	C11079	pos	-	-	-	-	Organic nitrogen compounds	Organonitrogen compounds	256.174997093	0.13637366198200002	53.3	-7.576427030604651	23103-98-2;_	Amines	5.28705665602	5.4366871759899995	5.42360640197	5.27499860131	5.2938361061800006	5.38585033968	5.42175151672	5.3954643118400005	5.40099987531	5.444391068580001	5.47567801857	5.32148220125	5.3298538306	5.513881694319999	5.685831024700001	5.44482690169	5.44917693755	5.3818344068699995	5.39292925436	5.470051978019999	5.4958480100800005
pos_1551	4-Hydroxy-5-Phenyltetrahydro-1,3-Oxazin-2-One	-	metab_1550	B(ii)	0.0	46.2	-	map00982	Drug metabolism - cytochrome P450	HMDB0060389	M+ACN+H	C10H11NO3	3.0985333333300003	药物代谢-细胞色素P450	C16595	pos	-	-	Metabolism	Xenobiotics biodegradation and metabolism	Benzenoids	Benzene and substituted derivatives	235.107404557	0.06309840787030001	47.4	-1.62730125121099	-;_	Not Available	5.001540250630001	4.6839252046099995	4.7985605521300005	4.66658735151	4.76254130506	4.41098595538	4.50006131437	4.701021985030001	4.81806918879	4.7351552762	4.70778741229	4.59630651275	4.56089703161	4.68126674358	5.00864692623	4.66793428119	4.82491714452	4.4631587897600005	4.78833509563	4.89958671411	4.57583629836
pos_1552	N-(6-Methoxyquinolin-8-Yl)Alanine	-	metab_1551	B(i)	83.8	0.0	-	-	-	-	M+H	C13H14N2O3	3.0985333333300003	-	-	pos	-	-	-	-	-	-	247.10720692599998	0.110348712135	53.9	-2.07973434501946	-	-	4.598123328380001	4.58382251984	4.59769530685	4.57963029091	4.476495561619999	4.373073933440001	4.50308695858	4.754336103380001	4.72822524267	4.58149009174	4.737896881959999	4.62172799965	4.614729874619999	4.51777873386	4.65920376874	4.53255273169	4.53259159264	4.39079241569	4.72278271773	4.45363339607	4.55344236177
pos_1556	(+/-)-Camphoric Acid	-	metab_1555	B(ii)	0.0	40.4	-	-	-	HMDB0034491	M+NH4	C10H16O4	3.10381666667	-	-	pos	-	-	-	-	Organic acids and derivatives	Carboxylic acids and derivatives	218.138340355	0.0528470019186	46.8	-1.71993020321475	5394-83-2	Dicarboxylic acids and derivatives	4.475021912	3.7163804182599995	4.62215575981	3.57519261926	4.357494372240001	3.8953475885300004	4.87321731581	4.60079346513	4.781205611619999	4.7655806971	4.7823788271900005	4.94181727046	4.609250282430001	4.81636579041	4.22282074534	4.95858606666	4.9621511382	4.98947195346	4.3612888209300005	4.51758194152	4.52267875628
pos_1557	2-{2-Oxo-2-[(2-Oxo-3-Azepanyl)Amino]Ethoxy}Acetic Acid	-	metab_1556	B(i)	47.9	0.0	-	-	-	-	M+H	C10H16N2O5	3.10381666667	-	-	pos	-	-	-	-	-	-	245.11285159599998	0.06140477972799999	46.9	-1.4192894016093098	-	-	4.01589307877	4.43458532607	3.93482979915	3.9960423077	4.16523733551	4.25695792738	4.17220969265	3.7834757153900003	4.0006754217500005	4.27299736789	4.23150456872	3.79009087086	3.7528099260300003	3.9171244477599996	3.6482636788800002	4.1761415804	3.77913045977	3.4396790534300004	4.11705330953	4.5572554404800005	3.97336295571
pos_1559	Resiquimod	雷西莫特	metab_1558	B(ii)	0.0	49.5	nonnatural	-	-	HMDB0257161	M+Na-H2O	C17H22N4O2	3.10381666667	-	-	pos	-	-	-	-	Organoheterocyclic compounds	Quinolines and derivatives	319.151130694	0.037494903652499995	46.1	-7.480785171186942	-	Imidazoquinolines	4.1796135381	3.96394619034	4.276531374659999	4.2123927201999996	3.7647454822000004	4.1604492645199995	4.1441723883499995	4.55801678263	4.23953387178	4.4633189604800005	4.16168634244	4.401982370969999	4.206951077419999	4.11331793812	4.82428194954	4.1633619609400006	4.088738800280001	4.09987776084	4.26940565679	4.1113062323000005	4.2070188027599995
pos_1560	4-Formyl Indole	-	metab_1559	B(i)	65.4	0.0	-	-	-	-	M+H	C9H7NO	3.10911666667	-	-	pos	-	-	-	-	-	-	146.059772731	0.13060940502499999	51.3	-1.84450018244207	-	-	4.25503415522	4.279698993349999	4.01922402786	3.9791077065699993	4.02742770329	3.9734026206	4.20131543845	4.173443852130001	4.089562613919999	4.184527657099999	4.14455544876	4.36327026367	4.12877617726	4.0062018473	4.17137633756	3.79330427925	3.8011033811300003	4.0025660071399995	4.04802402186	4.35561311732	4.0135932875
pos_1563	Beta-D-Ribosylnicotinate	-	metab_1562	B(ii)	0.0	65.2	-	map01100;map00760	Metabolic pathways;Nicotinate and nicotinamide metabolism	HMDB0304540	M+CH3OH+H	C11H13NO6	3.10911666667	代谢途径;烟酸和烟酰胺代谢	C05841;_	pos	-	-	Metabolism;Metabolism	Global and overview maps;Metabolism of cofactors and vitamins	Organic oxygen compounds	Organooxygen compounds	288.107212501	0.0310948160045	50.7	-2.2182474726232995	-;_	Carbohydrates and carbohydrate conjugates	4.03510163498	3.54843508497	4.3102670965800005	3.72465256992	3.91869165683	3.5298300204000004	4.01782284234	3.8493346375099997	3.9635954523900003	4.06734890399	4.03362041676	4.2978367394	3.7694008439199997	4.1346684201	4.6723877897	4.4021394135400005	4.54408681869	4.70717363857	3.7971819369	3.69071447877	3.4957513492800003
pos_1567	Ala Phe	-	metab_1566	B(i)	42.6	0.0	-	-	-	-	M+H	C12H16N2O3	3.11441666667	-	-	pos	-	-	-	-	-	-	237.123002155	0.00918736823721	45.8	-1.55287486421067	-	-	4.15676162883	4.67830389876	4.21145079806	4.07295433984	4.43517673512	4.22091318786	4.51472048496	4.5672298720199995	4.520754645889999	4.34610951201	4.4190566683	4.50366288876	4.49414273525	4.118605941559999	3.9141976112	4.10585001394	3.92874318482	4.346577589680001	4.46833549516	4.15197873187	4.17944375482
pos_1572	Barbital	巴比妥	metab_1571	B(ii)	0.0	40.3	nonnatural	-	-	HMDB0248870	M+H	C8H12N2O3	3.11971666667	-	-	pos	-	-	-	-	Organoheterocyclic compounds	Diazines	185.091707229	0.047024463962199996	46.6	-1.9635301651058399	-	Pyrimidines and pyrimidine derivatives	4.71724106447	3.97819413755	4.59660123656	4.11630804388	4.6693461193	4.62238319609	4.44852195193	4.09709818442	4.335689228780001	4.62545324615	4.2546316564	4.46954590704	4.18278716482	4.7866445948	4.62827909989	4.82441319759	4.45941225688	4.67482169302	4.68587583378	4.51872968062	4.053830290950001
pos_1579	2-Hydroxyestradiol	2-羟基雌二醇	metab_1578	B(ii)	0.0	40.1	-	map00140;map04913;map05208	Steroid hormone biosynthesis;Ovarian steroidogenesis;Chemical carcinogenesis - reactive oxygen species	HMDB0000338	M+Na-H2O	C18H24O3	3.12501666667	类固醇激素生物合成;卵巢类固醇生成;化学致癌作用-活性氧	C05301	pos	Steroids	18-Carbon atoms	Metabolism;Organismal Systems;Human Diseases	Lipid metabolism;Endocrine system;Cancer: overview	Lipids and lipid-like molecules	Steroids and steroid derivatives	293.14937612200004	0.102055103532	38.9	-8.23640597105815	362-05-0;	Estrane steroids	4.64464281828	4.64292437525	4.52694321027	4.40958542351	4.5412299868699995	4.424561178349999	4.74193310112	4.8428390194099995	4.815054762190001	4.85436311442	4.67662212958	4.7656655376499995	4.70643848939	4.731583109330001	4.7116586926699995	4.63597996179	4.53774138486	4.56591620013	4.75994039628	4.613243091269999	4.56737384732
pos_1594	4-Ethoxy-4-Oxobutanoylcarnitine	-	metab_1593	B(ii)	0.0	50.9	-	-	-	HMDB0241811	M+	C13H23NO6	3.13563333333	-	-	pos	-	-	-	-	Lipids and lipid-like molecules	Fatty Acyls	289.15437454	0.161466537027	35.3	6.34986554222241	-	Fatty acid esters	3.76589079976	3.83745513672	3.4963719582	3.74047218025	3.4637085035300004	3.13809889332	3.8500049712099997	4.2935244270199995	4.59668499182	4.28737000313	4.00049761278	4.32421652716	4.14012906818	3.87371839365	3.9626979840800005	3.39686202575	3.8085345943099997	3.7479712470599997	3.9989655693699997	3.9537664058199997	3.96598192497
pos_1599	4-Cyano-N-[(1R,2S,3R,5R)-2,3-Dihydroxy-5-(4-Methoxyphenyl)Cyclopentyl]Benzamide	-	metab_1598	B(i)	78.0	0.0	-	-	-	-	M+H	C20H20N2O4	3.13563333333	-	-	pos	-	-	-	-	-	-	353.14878193	0.0187056900259	51.2	-2.27644131262371	-	-	4.24405833027	3.6662286252499996	4.5203079947800004	3.8024516175599996	4.21248153123	4.02928247644	4.36386839576	4.1890103856400005	4.5055399749400005	4.46203919061	4.438436475950001	4.32780147289	4.16044741855	4.16746812308	4.537789786	4.45282984258	4.3425159958599995	4.394550025909999	4.14288608471	4.29437331846	4.18061060201
pos_1601	Ala-Ala-Gly	-	metab_1600	B(i)	75.2	0.0	-	-	-	-	M+Na	C8H15N3O4	3.14095	-	-	pos	-	-	-	-	-	-	240.097454971	0.073184823262	52.1	9.112205863501039	-	-	4.80797535204	5.15991187628	4.7600266724599996	4.80900718797	4.84903049686	5.09956175484	4.9013352701	4.7508753950900005	4.8176555061199995	4.87905342925	5.0706445299	4.5665983294300005	4.8445906201	4.50695638557	4.3273374025999995	4.92912161387	4.52006043671	4.36303747313	5.0506870154	5.29548357996	4.7554533278
pos_1605	1-[6-(2-Carboxypyrrolidin-1-Yl)-6-Oxohexanoyl]Pyrrolidine-2-Carboxylic Acid	-	metab_1604	B(ii)	0.0	63.0	-	-	-	HMDB0257669	M+Na	C16H24N2O6	3.14095	-	-	pos	-	-	-	-	Organic acids and derivatives	Carboxylic acids and derivatives	363.15444487599996	0.160222388331	41.0	5.25541236626662	-	Amino acids, peptides, and analogues	4.10237296595	4.38687715881	3.6652827923199998	3.8882356010800003	4.0457665575199995	3.3851728614499996	4.06407867027	4.01525374191	4.224951191080001	4.3971066504100005	4.88202163598	4.128738371080001	3.8451499288599997	3.8776260798699997	3.3022888837999997	3.7713955690800005	3.94961589194	3.65493810439	3.9969396498300003	4.1197633070499995	3.50598153513
pos_1608	Alanylproline	丙氨酰脯氨酸	metab_1607	B(ii)	0.0	58.6	-	-	-	HMDB0028695	M+H	C8H14N2O3	3.14626666667	-	-	pos	-	-	-	-	Organic acids and derivatives	Carboxylic acids and derivatives	187.107354044	0.0548152927515	50.0	-1.95972064558521	13485-59-1	Amino acids, peptides, and analogues	4.31941461839	4.17783521718	4.39708500083	4.19865996844	4.26361966668	4.1438705226599994	4.18434343325	4.36022046634	4.0839232617	4.5141189081199995	4.136124346540001	4.1858255062900005	4.16244722493	4.33916128519	3.93740651953	4.2521047238800005	4.25931226779	3.8006438283099997	4.28668840691	4.329498979319999	4.0526874602
pos_1611	Melatonin Radical	-	metab_1610	B(ii)	0.0	80.3	-	-	-	HMDB0060070	M+H-H2O	C13H18N2O3	3.14626666667	-	-	pos	-	-	-	-	Organoheterocyclic compounds	Indoles and derivatives	233.12781971099997	0.07744465949149999	54.0	-2.5366029922222	-	Indolines	4.39054706386	4.55570067043	4.391051558969999	4.38205856011	4.1155259223	4.08998934062	4.5005050653800005	4.82986476698	4.73830789704	4.734248705480001	4.66297396703	4.5875804667	4.75322996773	4.65271880545	4.47772124741	4.3609772734400005	4.49557683585	4.2843942327599995	4.61878901125	4.60713332655	4.53838094689
pos_1614	Ugaxanthone	9H-黄原-9-酮，1,3,5,6-四羟基-4-（3-甲基-2-丁烯-1-基）-	metab_1613	B(ii)	0.0	54.5	-	-	-	HMDB0030596	M+H	C18H16O6	3.14626666667	-	-	pos	-	-	-	-	Organoheterocyclic compounds	Benzopyrans	329.10156170700003	0.0633281092782	49.0	-1.2281675360997801	13179-11-8	1-benzopyrans	4.24311039694	4.579394593530001	4.2542341383	4.4494388130199996	4.2409282839	4.1049595456	4.39934763948	4.5834389711800005	4.32853931191	4.541938828319999	4.42667468446	4.21504024621	4.63673809602	4.31974433487	4.206574556680001	4.0878442821	4.56710765207	4.202396090940001	4.42818337301	4.34857498485	4.31071148228
pos_1631	7-Hydroxyoct-7-Enoylglycine	-	metab_1630	B(ii)	0.0	60.9	-	-	-	HMDB0094779	M+H	C10H17NO4	3.15688333333	-	-	pos	-	-	-	-	Organic acids and derivatives	Carboxylic acids and derivatives	216.12260638599997	0.0673826467089	50.9	-1.98996925189919	-	Amino acids, peptides, and analogues	5.04424101156	5.0304538900699995	4.9740490280900005	4.898271498080001	4.92813170261	4.96173701825	4.96264653381	4.962227102190001	4.81441361167	5.31824769604	4.91807197849	5.036422337159999	4.681120341530001	5.00928402551	4.82159627316	5.085169099190001	4.85992050054	4.89569957534	4.97403414133	5.0046869656699995	4.62333915824
pos_1641	Indole-3-Carboxylic Acid	吲哚-3-羧酸	metab_1640	B(i)	52.5	0.0	-	-	-	HMDB0003320	M+H	C9H7NO2	3.1622	-	C19837	pos	-	-	-	-	Organoheterocyclic compounds	Indoles and derivatives	162.054670075	0.183777915554	49.0	-1.76857802159682	771-50-6	Indolecarboxylic acids and derivatives	2.13930553012	2.0685503112	2.08641263368	2.04998685967	2.04667220245	1.99991916051	3.88764036195	4.09283663542	4.09057535175	3.9207808531699997	3.9136900265900003	3.79699743795	2.05079548427	2.132140445	2.1212074589700003	2.11139792711	2.10735889469	2.07014540133	2.11581196184	2.1597379505700003	2.18281770523
pos_1642	3-(2-Oxo-2,3-Dihydro-1,3-Benzoxazol-3-Yl)Propanoic Acid	-	metab_1641	B(i)	50.1	0.0	-	-	-	-	M+H	C10H9NO4	3.1622	-	-	pos	-	-	-	-	-	-	208.060076388	0.08914125873260001	48.6	-1.7281349239142099	-	-	3.1828414902900004	3.2666695858200003	3.16789680804	3.1521702024400002	3.00689392926	3.04044242608	4.627670554090001	4.79629512329	4.7311366994999995	4.6197459767	4.64787741166	4.46101981126	3.2025497538599996	3.0295840178099995	3.45146394121	3.10130793606	3.2133371171499996	3.2435777040700002	3.31373485633	3.19989683939	3.2786926196599997
pos_1643	Leucodopachrome	白细胞色素	metab_1642	B(ii)	0.0	57.5	-	map01100;map00350	Metabolic pathways;Tyrosine metabolism	HMDB0004067	M+CH3OH+H	C9H9NO4	3.1622	代谢途径;酪氨酸代谢	C05604	pos	-	-	Metabolism;Metabolism	Global and overview maps;Amino acid metabolism	Organoheterocyclic compounds	Indoles and derivatives	228.08611418	0.067599256617	49.0	-2.7416698132264705	18766-67-1	Indolecarboxylic acids and derivatives	4.54523626224	4.152673813580001	4.565474877840001	4.32201809919	4.41098419361	4.31387151411	4.38694476804	4.42614366367	4.27143828534	4.54325287375	4.33108484283	4.53349872338	4.23661078307	4.33664101864	4.51945511025	4.64332562614	4.54576582773	4.573276526080001	4.35632692343	4.49486966379	3.9957201374599998
pos_1649	N2-Succinyl-L-Ornithine	-	metab_1648	B(ii)	0.0	74.0	-	map01100;map00330	Metabolic pathways;Arginine and proline metabolism	HMDB0001199	M+Na-H2O	C9H16N2O5	3.16751666667	代谢途径;精氨酸和脯氨酸代谢	C03415	pos	-	-	Metabolism;Metabolism	Global and overview maps;Amino acid metabolism	Organic acids and derivatives	Carboxylic acids and derivatives	237.08638733599997	0.210484345137	51.7	5.4316382992905305	-;899816-95-6	Amino acids, peptides, and analogues	4.05229876556	4.007859824700001	4.13637662497	3.85983468242	4.03490193119	3.8671523259599994	3.8429267675400003	4.20976402691	3.96340965671	3.8754570815800005	3.88375740879	3.73919143289	3.60588888089	3.67172001891	3.56709426079	3.4427825488	3.5440833148000004	3.5602365102999998	4.46951576195	4.33799917922	3.75160657627
pos_1667	Indoline	二氢吲哚	metab_1666	B(ii)	0.0	62.6	nonnatural	-	-	HMDB0253472	M+	C8H9N	3.19788333333	-	-	pos	-	-	-	-	Organoheterocyclic compounds	Indoles and derivatives	119.07297334399999	0.1193688489	49.8	-4.42541234986649	-	Indolines	4.55670142519	4.49068466763	4.5335341623000005	4.51220875584	4.35130695202	4.39774959841	4.56509476063	4.61796869924	4.62401335657	4.63159859386	4.43785309045	4.6161625944699995	4.44104882131	4.55062822984	4.505379303490001	4.520223978380001	4.55205711602	4.50682186211	4.65325679381	4.560070510259999	4.54231893572
pos_1676	Isovalerylcarnitine	异戊酰肉碱	metab_1675	B(ii)	0.0	43.9	-	-	-	HMDB0000688	M+ACN+Na	C12H23NO4	3.22211666667	-	C20826;_	pos	-	-	-	-	Lipids and lipid-like molecules	Fatty Acyls	309.180344627	0.050107070790099996	45.7	7.613825806886821	-;31023-24-2;	Fatty acid esters	5.381583131729999	5.5858823410300005	5.07634121219	5.172278528230001	4.54679394829	4.79737885844	5.69457755379	6.1084345219800005	6.022857779550001	6.13844632467	6.03822653899	5.75970138424	5.51867229847	5.44146543737	5.42259073781	5.39478239953	5.326115102709999	4.9487495392900005	5.35492171643	5.4815462441	4.939683586559999
pos_1687	3,4-Dihydroxyphenylacetic Acid	-	metab_1686	B(i)	74.7	0.0	drug:DB01702	map01100;map00350;map04728;map05034;map05030;map05031	Metabolic pathways;Tyrosine metabolism;Dopaminergic synapse;Alcoholism;Cocaine addiction;Amphetamine addiction	HMDB0001336	M+H	C8H8O4	3.24615	代谢途径;酪氨酸代谢;多巴胺能突触;酒精中毒;可卡因成瘾;苯丙胺成瘾	C01161	pos	-	-	Metabolism;Metabolism;Organismal Systems;Human Diseases;Human Diseases;Human Diseases	Global and overview maps;Amino acid metabolism;Nervous system;Substance dependence;Substance dependence;Substance dependence	Benzenoids	Phenols	169.04915219999998	0.172063375572	52.6	-2.27899043379449	102-32-9	Benzenediols	3.54125080615	3.00821807294	3.20674388685	2.9337241478099996	3.82427999763	3.8870674756300003	3.6470705373900003	3.62247565055	3.50702389416	3.33934109543	3.89915393314	3.44035116164	3.6483238410100003	3.2146624161400004	2.72061143435	4.14679173938	3.58664149416	4.03086600816	3.8580072053600003	2.4670393212	3.11821901672
pos_1690	2-Cyclobutyl-N-[(2,5-Difluorophenyl)Methyl]-5-Methyl-1,3-Oxazole-4-Carboxamide	-	metab_1689	B(i)	41.1	0.0	-	-	-	-	M+H	C16H16F2N2O2	3.25145	-	-	pos	-	-	-	-	-	-	307.12855413799997	0.23362924566399998	43.4	10.758937469193402	-	-	4.41680717315	4.34107276744	4.4047809789	4.3165918344300005	4.3166986094499995	4.25379442324	4.28482971629	4.54493412769	4.33262290953	4.49533674491	4.58379889885	4.3379428646800005	4.25743243083	4.3807218808699995	4.38873963201	4.504188238469999	4.4863423952699995	4.2926969472500005	4.42815587446	4.26631296067	4.05155005217
pos_1697	21-Deoxycortisol	21-脱氧皮质醇	metab_1696	B(ii)	0.0	40.5	-	map00140	Steroid hormone biosynthesis	HMDB0004030	M+K	C21H30O4	3.26231666667	类固醇激素生物合成	C05497;_	pos	Hormones and transmitters;-	Steroid hormones;-	Metabolism	Lipid metabolism	Lipids and lipid-like molecules	Steroids and steroid derivatives	385.174774291	0.16005543622	44.3	-8.06791775556035	641-77-0;	Pregnane steroids	4.51299286055	4.648674531569999	4.5091009836	4.420675276	4.23285807455	4.08314434277	3.71508178809	4.494004980340001	4.04338388982	4.401602281180001	4.42234144706	3.83889404006	1.9486315165099999	2.9825308683999996	2.01888872534	2.0090992833200003	2.9767948464700003	1.9259187568599998	3.7442212595499997	3.34448490299	1.8964184822499999
pos_1698	Val-Leu	-	metab_1697	B(i)	50.1	0.0	-	-	-	HMDB0029131	M+H	C11H22N2O3	3.26765	-	-	pos	-	-	-	-	Organic acids and derivatives	Carboxylic acids and derivatives	231.16988860200001	0.09690063946210001	48.6	-1.8699939465130202	3989-97-7	Amino acids, peptides, and analogues	5.01618060727	5.41196306434	4.94642756992	4.70672435847	5.24634796725	5.06527604064	5.26164969613	5.15344212119	5.103271364709999	4.77463258755	5.06717573894	5.13065364756	5.10869670114	4.83746298534	4.7290730879	4.68243500897	4.70257524147	5.2205403367	5.21972254637	4.89397361971	5.00788627632
pos_1702	Butyl (S)-3-Hydroxybutyrate Glucoside	-	metab_1701	B(ii)	0.0	41.7	-	-	-	HMDB0031694	M+H-H2O	C14H26O8	3.26765	-	-	pos	-	-	-	-	Lipids and lipid-like molecules	Fatty Acyls	305.156665238	0.14773242659299998	45.2	-8.73565207980028	-	Fatty acyl glycosides	5.84282743516	5.97550641383	5.89776345069	5.80881888153	5.7887848779499995	5.8894984700999995	5.91597755737	5.927063879179999	5.9273107473	5.92215052244	5.95370377069	5.7858878783800005	5.85686925959	5.99368488223	6.0857716077	5.92260180756	5.923190706769999	5.82596992456	5.87425267994	5.86773456644	5.9872944531300005
pos_1705	N-[(1-Butylbenzimidazol-2-Yl)Methyl]-N-Methylfuran-2-Carboxamide	-	metab_1704	B(i)	67.0	0.0	-	-	-	-	M+H	C18H21N3O2	3.27293333333	-	-	pos	-	-	-	-	-	-	312.170390087	0.153344723952	49.8	-0.8460895592956149	-	-	3.60317305498	2.94092744593	3.2218860247099994	2.67229194871	0.020902419962799998	1.28409490394	2.91484297775	4.78341311413	4.538138801680001	4.32359512755	4.13071403255	4.46064447651	1.46238100938	2.43880801603	0.024740929222300003	1.55417293448	3.1815810599699996	1.82807706777	3.1094383779299997	2.86784194212	1.30883840778
pos_1707	L-Prolinamide, 5-Oxo-L-Prolyl-L-Norvalyl-	-	metab_1706	B(ii)	0.0	43.8	nonnatural	-	-	HMDB0253911	M+NH4	C15H24N4O4	3.27293333333	-	-	pos	-	-	-	-	Organic acids and derivatives	Carboxylic acids and derivatives	342.211795374	0.0468625727671	46.1	-5.50750842815805	-	Amino acids, peptides, and analogues	5.2216767079699995	5.4225006880199995	4.542501239780001	4.5712875951	4.4438665224900005	4.5677458050099995	5.3872233427400005	4.394694295	5.388494634530001	5.35909931539	5.48039691618	4.455323351680001	4.51352899746	5.40386408127	5.26280463583	5.454879833069999	4.52390717571	4.8718952713	5.32005664616	4.5158212872800005	5.51455200777
pos_1711	M-Amidinophenyl-3-Alanine	-	metab_1710	B(ii)	0.0	62.2	nonnatural	-	-	HMDB0245801	M+H-H2O	C10H13N3O2	3.28355	-	-	pos	-	-	-	-	Organic acids and derivatives	Carboxylic acids and derivatives	190.09713471	0.09636670496819999	51.5	-1.7079144045993	-	Amino acids, peptides, and analogues	5.018022349240001	4.93850754986	5.03311139721	4.90779890704	4.843274860119999	4.77537224242	4.96674480877	5.0897827472	5.07854056739	4.94962294571	4.899200566419999	4.73340966898	4.93669151634	5.01817761254	4.78860120784	4.67976001827	4.86171643534	4.632361983459999	5.20953796543	5.07724805604	5.17655387098
pos_1712	2-(2-Hydroxy-3-Methylsulfanylpropyl)-1H-Pyridazine-3,6-Dione	-	metab_1711	B(i)	81.8	0.0	-	-	-	-	M+H	C8H12N2O3S	3.28355	-	-	pos	-	-	-	-	-	-	217.06384769299999	0.0468565456948	53.9	-1.35145984058963	-	-	4.2247027703099995	4.22586174991	4.23730306828	4.00750540536	4.072835438259999	4.0557478807	4.20646561798	4.22163334545	4.25246420733	4.36753250485	4.101178658469999	4.05915862832	3.94411471297	4.313501902860001	3.91680233314	4.26553127783	4.1690199646199995	3.7492079653199997	4.306707402780001	4.4108286803	4.2157702604
pos_1714	Tyr-Ile	-	metab_1713	B(i)	49.6	0.0	-	-	-	HMDB0029108	M+H	C15H22N2O4	3.28355	-	-	pos	-	-	-	-	Organic acids and derivatives	Carboxylic acids and derivatives	295.164711901	0.126114195281	48.9	-1.7736203863496	-	Amino acids, peptides, and analogues	4.269033078730001	4.81987411519	4.23462388194	4.15344566297	4.35547374177	4.21325580588	4.44329695337	4.6111225962999995	4.412182598349999	4.37492452577	4.58970715618	4.31727881629	4.55936923345	4.31176229317	4.25360495185	4.16696152786	4.11430176273	4.208101177430001	4.46936291308	4.3415665652	4.14674210572
pos_1715	2,4-Quinolinediol	2，4 -喹啉二醇	metab_1714	B(i)	83.6	0.0	nonnatural	-	-	HMDB0245468	M+H	C9H7NO2	3.28886666667	-	C16716	pos	-	-	-	-	Organoheterocyclic compounds	Quinolines and derivatives	162.054662179	0.0823479090449	55.9	-1.81760905549419	-	Quinolones and derivatives	4.6881306261699995	4.87560025045	5.20316607071	4.945529780259999	5.276494588299999	5.03750021622	5.10923259629	5.455293116030001	5.39316710077	4.76253197926	5.22840400799	5.03187540082	5.386380612640001	5.12206551536	5.18508666274	4.96776379991	5.30566028151	4.75363719638	5.29213764681	5.14896284917	5.509517714939999
pos_1716	Tyrosyl-Valine	酪氨酰基缬氨酸	metab_1715	B(ii)	0.0	61.4	-	-	-	HMDB0029118	M+CH3OH+Na	C14H20N2O4	3.28886666667	-	-	pos	-	-	-	-	Organic acids and derivatives	Carboxylic acids and derivatives	335.15970383	0.0597283976502	49.5	6.99894682606742	-	Amino acids, peptides, and analogues	4.85578548654	4.960734663819999	4.74989968783	4.68789604394	4.50962473434	4.63452293651	5.00244926215	5.33704135906	5.29041229745	5.4124099782099995	5.36470614745	5.12934683936	4.98387563823	4.97895053674	4.99236099896	5.03541236116	4.9712142974199995	4.6985758749599995	4.8689477629699995	4.90912188483	4.65001265545
pos_1722	4-Oxo-1-(3-Pyridyl)-1-Butanone	-	metab_1721	B(ii)	0.0	40.8	-	map01100;map00760;map05204;map00980	Metabolic pathways;Nicotinate and nicotinamide metabolism;Chemical carcinogenesis - DNA adducts;Metabolism of xenobiotics by cytochrome P450	HMDB0062406	M+H	C9H9NO2	3.3048	代谢途径;烟酸和烟酰胺代谢;化学致癌作用-DNA加合物;细胞色素P450异生素代谢	C19567	pos	-	-	Metabolism;Metabolism;Human Diseases;Metabolism	Global and overview maps;Metabolism of cofactors and vitamins;Cancer: overview;Xenobiotics biodegradation and metabolism	Organic oxygen compounds	Organooxygen compounds	164.070314335	0.120647949382	47.1	-1.7823130386446595	76014-80-7	Carbonyl compounds	4.80829612339	3.9680726775800004	4.8600593349	4.56308005781	4.29298150226	3.9339752728699993	4.01842101316	4.86493007832	4.2567369052099995	4.75996873179	4.855827164030001	4.09675988791	4.20106065495	3.8829967763199997	3.6368002001899997	4.01745714448	3.9022799540099995	3.67116220181	4.33964180751	4.27780270501	4.52423439936
pos_1729	3-[2-Carboxyprop-1-Enyl(Ethoxycarbonyl)Amino]-2-Methylprop-2-Enoic Acid	-	metab_1728	B(ii)	0.0	41.0	-	-	-	HMDB0257806	M+H	C11H15NO6	3.31011666667	-	-	pos	-	-	-	-	Organic acids and derivatives	Carboxylic acids and derivatives	258.096750142	0.0665786230131	47.2	-1.8028427971898704	-	Dicarboxylic acids and derivatives	4.6791513922600005	4.70858308507	4.76928292465	4.51352268049	4.8000513273	4.7419054342699996	4.631712880659999	4.55568654081	4.59539186197	4.74042289481	4.970499838419999	4.708678999119999	4.39578138199	4.64229374051	4.567240357519999	4.95197744139	4.64884415691	4.55969080885	4.684013496	4.6886757143599995	4.40739286404
pos_1731	Resolvin E1	消退素E1	metab_1730	B(ii)	0.0	73.1	-	-	-	HMDB0010410	M+Na	C20H30O5	3.31011666667	-	C18171;_	pos	-	-	-	-	Lipids and lipid-like molecules	Fatty Acyls	373.197474234	0.10324243141100001	51.8	-3.0567597571990697	-;_;	Eicosanoids	4.287953615969999	4.17991722018	4.02529326633	4.18974504083	3.9272827497000002	3.7060453983699997	3.90701085139	4.19686677312	3.91267297171	4.02552732148	3.6056080207599996	4.37223011915	3.6849407601	3.6254216565699995	3.7306789724300002	3.15620880148	3.3882502532800003	3.05043246701	4.39973867688	4.12495917544	4.24037894779
pos_1734	3,6-Dihydroxy-8-Methoxy-1-Methyl-2,3-Dihydro-1H-Cyclopenta[C]Isochromen-5-One	-	metab_1733	B(i)	58.7	0.0	-	-	-	-	M+H-H2O	C14H14O5	3.31541666667	-	-	pos	-	-	-	-	-	-	245.081874321	0.07220886729460001	48.6	3.9644676264742897	-	-	3.98085969819	3.7208122590400006	4.082585266090001	4.120178624549999	3.66142318928	3.62446835014	3.37987839362	3.7260503484500003	3.7887185125	3.7519260786900004	3.88164072559	3.29516886075	3.90441264938	3.39541404102	3.9020834670699998	3.7130103856599996	3.81691678805	3.2205000347400006	3.6307940110400003	3.8110672009699993	3.7875127115
pos_1738	His Ile Ile	组氨酸 异亮氨酸 异亮氨酸	metab_1737	B(i)	82.9	0.0	-	-	-	-	M+H	C18H31N5O4	3.31541666667	-	-	pos	-	-	-	-	-	-	382.244376034	0.132829652403	54.0	-1.32435620208627	-	-	3.69840503437	4.01652871139	3.5112238444800004	3.23679647189	4.12762695901	3.8314783991900003	4.38692969367	3.3363844675700003	3.9251289242800005	2.99011271249	3.72979402291	3.9902316941500002	3.70291452755	3.14133252222	3.61802390878	3.5249648964099998	2.55005091597	4.38374526691	3.90484145949	3.2546512079000003	3.7352391727099996
pos_1746	Ser Trp	丝氨酸 色氨酸	metab_1745	B(i)	68.6	0.0	-	-	-	-	M+H	C14H17N3O4	3.32075	-	-	pos	-	-	-	-	-	-	292.128851603	0.0813685365868	50.9	-1.1365222163477	-	-	4.2241417788	4.694216975340001	4.28490843829	4.08766775703	4.4221243496	4.2931264141800005	4.4605943681	4.5160602387	4.49510573101	4.26472915818	4.55051478236	4.27988982622	4.51786418224	4.15853012072	3.9742367248300003	4.3509190424	4.01776950927	4.37549450447	4.52157450469	4.27800873204	4.20137003165
pos_1749	P-Fluorohippuric Acid	-	metab_1748	B(ii)	0.0	52.6	nonnatural	-	-	HMDB0246203	M+NH4	C9H8FNO3	3.32608333333	-	-	pos	-	-	-	-	Benzenoids	Benzene and substituted derivatives	215.08116946099997	0.0439251582049	45.1	-7.49768150653878	-	Benzoic acids and derivatives	4.024256647900001	3.7495313796800005	4.15226824206	4.12913197924	3.6410793440099996	3.68816285318	3.5654685078500004	4.098966877	3.9584875134400006	3.9000435524	3.9286269595300003	3.29563315625	3.9181466078	3.74036294079	4.067531012880001	3.7981275139699995	4.005377868269999	3.5893212196599995	3.9204819657199996	3.96028156809	3.8818183132999997
pos_1753	N'-[(3,4,5-Trimethoxyphenyl)Carbonyl]Pyridine-2-Carbohydrazonamide	-	metab_1752	B(i)	40.1	0.0	-	-	-	-	M+NH4	C16H18N4O4	3.3314	-	-	pos	-	-	-	-	-	-	348.165842315	0.0889895679112	44.4	-2.3877969138324198	-	-	4.46700034056	4.50615645245	4.29300687731	4.28336007987	4.210850518	4.1573411362199995	4.09060498689	4.40035452428	4.2510913620499995	4.25813411296	4.0960967255	3.71847544927	4.1615667933800005	4.25680403307	4.0199222058599995	4.20795832378	3.8032228002800004	3.78487875983	4.62781896709	4.5768540408	4.4438821516900004
pos_1754	N'1-[(4-Oxo-4H-Chromen-3-Yl)Methylidene]-3-(4-Hydroxyphenyl)Propanohydrazide	-	metab_1753	B(i)	72.7	0.0	-	-	-	-	M+NH4	C19H16N2O4	3.3314	-	-	pos	-	-	-	-	-	-	354.144151557	0.0989941646653	51.8	-2.0260397493452	-	-	4.19023011594	3.37751611828	3.88958348747	3.12487268429	4.4825663038300005	4.020689441569999	3.7963225616800003	3.4898818136800003	3.97234383083	4.45151017185	4.2249706305000005	4.1623714846099995	3.86571023129	4.3266850524	4.51669920378	4.02138337262	5.02448474622	3.75234876259	4.36158262006	4.36004744524	4.29624370349
pos_1758	Gln Phe	-	metab_1757	B(i)	67.1	0.0	-	-	-	-	M+H	C14H19N3O4	3.3367	-	-	pos	-	-	-	-	-	-	294.14510503	0.214931579731	50.4	0.9295839055937422	-	-	3.7580170577099996	3.10996477822	3.14107806234	2.76151457458	3.21599747788	2.76540255278	2.8838906674099998	3.90865239393	3.7318156958199995	3.8821430819300002	3.61896853583	3.22782521893	3.5292859645499997	4.27476183006	4.20788777831	3.72200728107	4.05458972796	3.28682610496	3.6072083344199997	3.5149874946199997	3.5107460013300003
pos_1759	2-Methyl-N-(2-Morpholino-3-Pyridinyl)-6-(Trifluoromethyl)Nicotinamide	-	metab_1758	B(i)	41.3	0.0	-	-	-	-	M+H	C17H17F3N4O2	3.3367	-	-	pos	-	-	-	-	-	-	367.138717076	0.10864581940899999	45.6	2.95026182670238	-	-	4.5517701632300005	3.96806457595	3.9081800087699996	3.9915294270199997	3.93295346995	3.7717867772500004	3.7077600331199996	3.8111858781	3.8481820020999997	5.00166663827	4.07716436143	3.62756087426	3.62637127292	3.67553370748	4.10919611915	3.88215357806	3.98519766748	3.7787445622400004	3.8733795649699996	4.30596238134	3.00159539436
pos_1764	(5E)-10-Heptyl-3,4,5,8,9,10-Hexahydro-5,8,9-Trihydroxy-2H-Oxecin-2-One	-	metab_1763	B(i)	38.9	0.0	-	-	-	-	M+K	C16H28O5	3.3420166666699997	-	-	pos	-	-	-	-	-	-	339.154644781	0.08498292058660001	45.1	-7.286278651052692	-	-	4.61124994462	4.01824030441	3.9620352591800003	3.9931559096800004	4.2747560198	3.9438439971599997	4.14721272017	4.1757855371199994	3.96194342239	4.3910815869499995	4.16327289762	4.16990773517	3.9051819363	4.293390314140001	4.08946332024	4.27002609518	4.15843166451	4.270974219	4.105344980869999	4.2224923595499995	3.7016857057999997
pos_1765	6-Aminocaproic Acid	-	metab_1764	B(i)	42.2	0.0	drug:DB00513	map01100	Metabolic pathways	HMDB0001901	M+H-H2O	C6H13NO2	3.34733333333	代谢途径	C02378	pos	-	-	Metabolism	Global and overview maps	Lipids and lipid-like molecules	Fatty Acyls	114.091088316	0.0516181709356	47.3	-1.9230004632237399	60-32-2	Fatty acids and conjugates	4.89519861641	4.91228163595	5.0033153094400005	5.0447453136	4.95183896248	4.969801555319999	4.93131016862	5.11418184784	4.77435395067	4.8300218386100005	4.7706547395	5.37756771048	4.9093132021	4.81729675303	4.85364016664	4.808795042330001	4.84377457365	4.854439278409999	4.90633727377	4.76137924933	4.82065749157
pos_1769	N-[2-(Furan-2-Carbonyl)-3,4-Dihydro-1H-Isoquinolin-7-Yl]Pyrazine-2-Carboxamide	-	metab_1768	B(i)	36.2	0.0	-	-	-	-	M+H	C19H16N4O3	3.34733333333	-	-	pos	-	-	-	-	-	-	349.128025951	0.155966645242	45.4	-4.282609423360181	-	-	3.06098668067	3.21001439335	2.79468713949	3.03298615335	2.7585513277700002	2.9478686831200003	3.39460137283	3.3847857190099995	4.03464625161	5.523504249419999	3.5611226164199996	3.5873481770699995	3.19481424069	3.3206339628099997	2.81307347753	3.33022141517	3.43418048149	3.14343829509	3.43278211571	3.1039966024	2.63692069363
pos_1770	N-(3-Methylsulfanylphenyl)-3-(2-Phenylimidazo[1,2-A]Pyridin-3-Yl)Propanamide	-	metab_1769	B(i)	68.6	0.0	-	-	-	-	M+H	C23H21N3OS	3.34733333333	-	-	pos	-	-	-	-	-	-	388.149467564	0.087642052358	49.3	4.28222880492527	-	-	4.64840476323	3.76856881669	4.48635180522	4.51428646163	4.30235952381	4.275662755330001	4.38337048559	4.57104061653	4.5282723459300005	4.48104675239	4.10796194224	4.2235200563	4.25692772875	4.38719793006	4.46997703541	4.27019006996	4.273526363349999	4.2417636540300006	4.74340804365	4.52796749995	4.72222527283
pos_1786	Hispidin	牛奶树碱	metab_1785	B(ii)	0.0	57.2	-	-	-	HMDB0253181	M+	C13H10O5	3.36323333333	-	-	pos	-	-	-	-	Benzenoids	Phenols	246.05046667599999	0.05263414317580001	47.7	-9.58226010273833	-	Benzenediols	4.3167812879300005	4.32396058791	4.368802795	4.4216765739	4.25322314361	4.15612267721	4.35636741992	4.61996163255	4.44569052908	4.52538523728	4.37203428839	4.41234348341	4.45155854569	4.28751895411	4.24080672115	4.22858350057	4.447923116619999	4.1988655995999995	4.34801637961	4.2885546828	4.31480559818
pos_1791	Aspartylglycosamine	乙酰氨基葡萄糖	metab_1790	B(ii)	0.0	66.5	-	-	-	HMDB0000489	M+ACN+H	C12H21N3O8	3.36323333333	-	C04540	pos	-	-	-	-	Organic oxygen compounds	Organooxygen compounds	377.169705981	0.07776142631180001	50.5	8.99883968791999	2776-93-4	Carbohydrates and carbohydrate conjugates	4.209762701040001	4.38460067803	4.324272844719999	4.27450004829	4.0146289965	4.09936386273	4.3602557622199996	4.64696210615	4.50737243824	4.638388507109999	4.597382097940001	4.41227168941	4.23451088858	4.2552246147099995	3.94444226509	3.95504072796	4.20323975426	3.86997765831	4.4537185913699995	4.38194181496	4.37436680744
pos_1793	Indoline-2-Carboxylic Acid	-	metab_1792	B(i)	81.1	0.0	-	-	-	-	M+H-H2O	C9H9NO2	3.36853333333	-	-	pos	-	-	-	-	-	-	146.05981217	0.15430536376499998	55.0	-1.39892071167954	-	-	3.75295192498	3.29704188333	3.59249393744	3.6235319801499997	3.58747848064	3.6534250229400005	3.48201737369	3.88368584835	3.7235854413199996	3.82531574915	3.7848929406300003	3.65620873749	3.6901780099400003	3.62043644975	3.6080069675	3.6258508153199993	3.6143616936800003	3.65746909495	3.7077497089399998	3.55248238701	3.60030514435
pos_1796	Epicatechin	表儿茶酸	metab_1795	B(i)	90.4	0.0	-	map01100	Metabolic pathways	HMDB0001871;LMPK12020003	M+H	C15H14O6	3.36853333333	代谢途径	C09727	pos	-	-	Metabolism	Global and overview maps	Phenylpropanoids and polyketides	Flavonoids	291.08585957400004	0.0603076733134	57.1	-1.5686204279103797	490-46-0;	Flavans	0.9025327557170001	5.15634103841	1.34156670032	0.786713922092	0.467895000598	1.2463217124400001	2.06447461064	2.8247599901200005	2.4853157145599996	2.58350473451	2.5796317023400004	2.78277006265	2.28194328904	2.13385236722	2.55954880679	2.44229057693	2.0447408834400003	0.46873263986900005	1.85259535192	2.74528367592	5.87982876774
pos_1801	Gln-Thr-Lys	-	metab_1800	B(i)	40.0	0.0	-	-	-	-	M+H-H2O	C15H29N5O6	3.37383333333	-	-	pos	-	-	-	-	-	-	358.20517819599996	0.05872513412330001	43.1	-8.840940624362949	-	-	4.62516343238	4.711458406959999	4.69075530133	4.50576652139	4.64063205315	4.49915585505	4.6394862007999995	4.440847183430001	4.77693982801	4.68109761652	4.78847512059	4.61167393504	4.39628814945	4.71137347352	4.71637808884	4.75166212138	4.52930728786	4.32168891595	4.68712790578	4.47637881901	4.85217380998
pos_1803	Hexamethylene Bisacetamide	六亚甲基二乙酰胺	metab_1802	B(i)	40.4	0.0	-	-	-	HMDB0041901	M+H	C10H20N2O2	3.3791666666699998	-	-	pos	-	-	-	-	Organic acids and derivatives	Carboximidic acids and derivatives	201.159422752	0.124560204968	47.1	-1.6565856980912599	3073-59-4	Carboximidic acids	4.88045467971	4.59163693839	4.44411498896	4.25358325278	4.71089902721	3.96149039426	4.78804660638	4.7098394078600005	4.70843728984	5.06823250564	5.02789690856	5.06813828211	3.6482039484	4.08477800229	4.612235822	4.34522702905	4.6407503946199995	4.66579897171	4.19370622753	4.37242613369	4.88625480009
pos_1808	3',8-Dihydroxy-4',5',7-Trimethoxyflavone	-	metab_1807	B(ii)	0.0	40.2	-	-	-	HMDB0040321	M+H	C18H16O7	3.3791666666699998	-	-	pos	-	-	-	-	Phenylpropanoids and polyketides	Flavonoids	345.0963589	0.193048820116	46.0	-1.51234371770376	133343-00-7	O-methylated flavonoids	4.5059924452599995	4.55903798274	4.24144706024	4.576621333369999	4.268543430299999	4.25908775103	4.48070425381	4.542988730959999	4.33412134019	4.78365202634	4.48413298105	4.2115985913400005	4.50258139543	4.31312599636	4.07432032329	4.398531047	4.40370846252	4.343907809619999	4.45441072252	4.6517663354000005	4.0356528775400005
pos_1809	Monocrotaline	野百合碱	metab_1808	B(ii)	0.0	58.3	-	-	-	HMDB0034363	M+K	C16H23NO6	3.3791666666699998	-	C10350	pos	-	-	-	-	Organoheterocyclic compounds	Pyrrolizines	364.113384276	0.034048863741900005	49.0	-7.1082437950404795	315-22-0	Not Available	3.5533696074199996	3.03790529622	2.7839495568599997	2.78064840333	1.90750439056	2.8131619951999998	4.353737053580001	2.7863520077499997	2.93179903335	4.39588734216	2.99298670852	5.1400837599599996	2.00005005818	3.5596189081	2.7328687751099996	2.7777006526499997	2.70073567874	4.0892165915800005	3.00349754397	3.37277490192	2.05187248873
pos_1811	5-Phenyl-1,3-Oxazinane-2,4-Dione	-	metab_1810	B(ii)	0.0	63.5	-	map00982	Drug metabolism - cytochrome P450	HMDB0060400	M+H	C10H9NO3	3.38448333333	药物代谢-细胞色素P450	C16596	pos	-	-	Metabolism	Xenobiotics biodegradation and metabolism	Benzenoids	Benzene and substituted derivatives	192.065149399	0.137683810347	50.3	-1.9375534395011398	-;_	Not Available	4.04048319519	2.66363982398	3.64746303361	3.1402888044700004	3.5572634919099997	3.3862086762700003	3.5140200270699995	3.56410837931	3.7003219193	3.70796946746	3.4997024771199996	3.8011760863199995	3.2705674923799997	3.8465667104300003	3.76024210328	3.8803365894	3.51465230465	4.06748597389	3.65175707565	3.54844857769	3.3471120456700003
pos_1818	Phe Tyr	苯丙氨酸 酪氨酸	metab_1817	B(i)	52.9	0.0	-	-	-	-	M+H	C18H20N2O4	3.38448333333	-	-	pos	-	-	-	-	-	-	329.149080959	0.173500899298	46.4	-1.53166084538171	-	-	3.52545907964	4.54004450501	3.7763489145999998	3.8386573505199997	4.1523241965699995	4.03811759796	4.37217773803	4.49308915874	4.240427873680001	3.9858285339599995	4.38170480393	4.26306031717	4.41299122521	3.00782897085	3.0103253581000002	3.2323316523	3.1256016968299996	4.155254344559999	4.1575046119	3.29462685048	3.8306449738999997
pos_1832	1-(4-Chlorophenyl)-2-(4-Pyrimidin-2-Ylpiperazin-1-Yl)Ethanol	-	metab_1831	B(i)	60.7	0.0	-	-	-	-	M+H	C16H19ClN4O	3.4004	-	-	pos	-	-	-	-	-	-	319.128876793	0.132475341557	43.6	-9.86589968629518	-	-	4.30748026624	4.3394301851499995	4.32369896091	4.18516265626	4.23185251585	4.14026390565	4.27452352404	4.522605159049999	4.4816067555400005	4.51211273149	4.5183984528800005	4.46708715765	4.292758237669999	4.36896703853	4.19301560741	4.42332441397	4.31331080818	4.24582604947	4.4448044123	4.37860607311	4.04696571104
pos_1834	3-Hydroxy-Hexanoyl-Dl-Homoserine Lactone	-	metab_1833	B(i)	53.9	0.0	-	-	-	-	M+H	C10H17NO4	3.40571666667	-	-	pos	-	-	-	-	-	-	216.12266833900003	0.046428378076200004	49.4	-1.70197254470732	-	-	5.00647709563	4.8616617872	4.94196170447	4.78047753912	4.82461381258	4.826376710319999	4.81762310855	5.0204714992	4.80184177835	5.19244406888	4.9348456586900005	4.88145929079	4.6937635254100005	5.088682293130001	4.90247591135	5.10574119289	4.79295294159	4.8376740514300005	4.88805752609	5.0657933713	4.66981856852
pos_1836	Ile-Val-Pro	-	metab_1835	B(i)	43.7	0.0	-	-	-	-	M+H	C16H29N3O4	3.40571666667	-	-	pos	-	-	-	-	-	-	328.222286643	0.294483385714	46.4	-2.43329279527836	-	-	3.35820571908	4.00773110672	3.11820324847	2.3467633396400003	4.34660308879	3.81168548672	4.46852275258	3.6093683294599996	4.266057579730001	3.5530559527800007	3.7958533829400003	3.68437307042	3.9216333196900006	2.90216456065	4.077491803369999	4.14919523834	3.82937334732	3.89310021446	3.8683347875300003	2.92498391223	3.9641633186500003
pos_1840	N-(2,5-Difluorophenyl)-2-(5-Methyl-4,5,6,7-Tetrahydroindazol-2-Yl)Acetamide	-	metab_1839	B(i)	66.8	0.0	-	-	-	-	M+H	C16H17F2N3O	3.41105	-	-	pos	-	-	-	-	-	-	306.144327343	0.0904793336673	48.8	10.101437012739199	-	-	4.396266675080001	4.817375685959999	4.43250189602	4.21752946734	4.52147260796	4.3779465354900005	4.67392846484	4.70440248232	4.7258237121599995	4.6868750748400005	4.76908869989	4.643601450819999	4.63362697219	4.388442638530001	4.35627809543	4.495499564709999	4.29242318278	4.48887432309	4.64202310819	4.54581099763	4.3771189657
pos_1843	4-Fluoro-N-[4-(4-Methylpiperazino)Phenyl]Benzenesulfonamide	-	metab_1842	B(i)	64.7	0.0	-	-	-	-	M+NH4	C17H20FN3O2S	3.41105	-	-	pos	-	-	-	-	-	-	367.16065979	0.104117920412	49.1	2.31476716058161	-	-	4.27785935842	4.371887779290001	4.42294443759	4.481721611369999	4.06923502739	4.05955860435	4.14464106131	4.59524679692	4.15795495336	4.402552042180001	4.292616601680001	3.98384809866	4.47321077367	4.21427729169	4.155592115959999	3.96989579758	4.4352213559099996	4.04842378274	4.37439048191	4.230537558419999	4.1639997105
pos_1845	3-Hydroxy-5-(2-Hydroxypropyl)-2-Methyl-2,3-Dihydropyran-6-One	-	metab_1844	B(i)	65.6	0.0	-	-	-	-	M+H	C9H14O4	3.41636666667	-	-	pos	-	-	-	-	-	-	187.096102653	0.119335944807	49.9	-2.05657525997252	-	-	3.7327061946199995	3.50506889944	3.72436934798	3.6141339741000005	3.72740087753	3.73294466024	3.6553275633699993	3.4800228113199996	3.4509965478199995	3.92869378676	3.7503635284699994	3.5664319964199995	3.58797394874	3.9432814615400003	3.8007543043800003	4.09737178016	3.7808720871499997	3.87052945369	3.6310667049900003	3.91052533708	3.41765670223
pos_1856	Kukoamine C	苦可胺C	metab_1855	B(ii)	0.0	69.7	-	-	-	HMDB0060526	M+H-2H2O	C28H42N4O6	3.4216666666699997	-	C17617	pos	-	-	-	-	Benzenoids	Phenols	495.29569903	0.061815645302200004	51.5	-1.66527605959463	-;_	Benzenediols	4.478823621559999	3.93570313919	3.3618888879199997	4.60141173203	3.84662162079	2.6863281923400004	3.7408783944199997	4.684853692180001	5.2262965973	4.31222231126	2.798800351	3.897685361	3.92822130264	4.3366325650699995	2.92181719388	3.35701608149	4.19880471703	2.81181624223	4.5386842685	3.20791996874	4.609172275030001
pos_1862	(9Z)-12-Oxo-Dodec-9-Enoate	-	metab_1861	B(ii)	0.0	42.6	-	-	-	HMDB0303984	M+H	C12H19O3-	3.43248333333	-	-	pos	-	-	-	-	Lipids and lipid-like molecules	Fatty Acyls	212.138962135	0.12589081685999998	45.5	-8.211702859053629	-	Fatty acids and conjugates	3.1218066001499998	2.72012112709	3.2099611676200004	1.92209232414	3.4418058264	1.87218801843	2.35759346603	2.78193715398	3.6409497498300003	2.86954086425	1.98353047009	2.57899916777	2.35733848311	4.94998026796	4.70088073086	2.3502250729900003	4.36882881926	1.9002019039900002	3.15945355657	2.0315446553	3.59994150634
pos_1869	7-Methylxanthosine	7 -甲基黄嘌呤	metab_1868	B(ii)	0.0	52.2	-	map01100;map00232	Metabolic pathways;Caffeine metabolism	HMDB0301918	M+H-2H2O	C11H15N4O6+	3.43778333333	代谢途径;咖啡因代谢	C16352	pos	-	-	Metabolism;Metabolism	Global and overview maps;Biosynthesis of other secondary metabolites	Nucleosides, nucleotides, and analogues	Purine nucleosides	264.086128415	0.068977783633	49.2	2.74871337203632	-;_	Not Available	5.3414405038699995	5.34762982249	5.44488930266	5.326738788909999	5.19324796499	5.10143201438	5.2689494978199996	5.48804966759	5.35936684318	5.31063140574	5.47931695643	5.36579694676	5.401140309319999	5.31530800291	5.31817387623	5.269653283669999	5.29411105545	5.20858740354	5.35705141039	5.217110669569999	5.19602200759
pos_1871	6,8-Dihydroxy-7-Methoxy-3-Methyl-3,4-Dihydroisochromen-1-One	-	metab_1870	B(i)	70.0	0.0	-	-	-	-	M+H-H2O	C11H12O5	3.44308333333	-	-	pos	-	-	-	-	-	-	207.06481487099998	0.130037912678	51.2	-1.65289502733749	-	-	4.27789467536	4.01177171634	4.24299769461	4.06690344459	4.1352293608099995	3.9389924202199995	4.127310730990001	4.16127206289	4.0579794507599996	4.23483215697	4.020408360669999	3.74013785377	3.9043177094	4.200208587480001	4.17424879428	4.13169747818	4.04791930841	3.87879508304	4.1868022829300005	4.331340276190001	4.0474038338
pos_1873	Val Val Val	缬氨酸 缬氨酸 缬氨酸	metab_1872	B(i)	48.4	0.0	-	-	-	-	M+H	C15H29N3O4	3.44308333333	-	-	pos	-	-	-	-	-	-	316.222596484	0.0848548729169	48.1	-1.54297641479711	-	-	3.60599359518	4.14067258764	3.4440298428099996	3.42005211327	4.43370608516	3.94593979835	4.32823288693	3.9955711096399997	4.1048495858	3.02861723964	4.02847635629	4.14517289026	4.07145551755	3.93709405431	3.8817756970099997	3.99838332419	3.7578148484199994	4.20642033671	4.01878720571	3.5635637209300004	3.52424223674
pos_1874	Hydroxykynurenine	羟基犬尿氨酸	metab_1873	B(i)	58.8	0.0	-	-	-	HMDB0000732	M+H	C10H12N2O4	3.4483833333300002	-	C02794	pos	-	-	-	-	Organic oxygen compounds	Organooxygen compounds	225.08660925900003	0.101179888468	42.8	-1.66925144090987	484-78-6	Carbonyl compounds	4.2097863360900005	4.336403026369999	4.22777374485	4.04205714299	4.0943501331	4.12432363397	4.12331937806	4.09959564329	4.22985981215	4.2782323265699995	4.14033178917	3.70287850255	4.08200302198	4.16268332998	4.00639658205	4.16927719125	4.06875317431	3.6097053321599994	4.1809834139	4.56746930475	4.1283975254300005
pos_1875	2-Hydroxy-7-Methyl-2-Propan-2-Ylfuro[3,2-H]Isoquinolin-3-One	-	metab_1874	B(i)	59.6	0.0	-	-	-	-	M+NH4	C15H15NO3	3.4483833333300002	-	-	pos	-	-	-	-	-	-	275.138702554	0.0890155891117	50.9	-1.2303150310971398	-	-	4.4062461255	4.61205210858	4.40146425006	4.66744350095	4.35587626172	4.1199626606	4.5765055734599995	4.69461891119	4.50602045708	4.66851460523	4.5047662959300006	4.5066184727800005	4.622853371130001	4.39980185055	4.340123934419999	4.1753130528	4.2902553352499995	4.12078053901	4.62220678361	4.70308792475	4.43346722464
pos_1877	Peg N7	-	metab_1876	B(i)	99.1	0.0	-	-	-	-	M+NH4	C14H30O8	3.45368333333	-	-	pos	-	-	-	-	-	-	344.227114262	0.0998752783015	58.7	-2.38871947148378	-	-	6.91702643893	7.0636345147399995	6.9716426148699995	6.90986957526	6.898724005449999	6.920432045469999	7.015328456160001	7.012689569580001	6.99700071016	6.991319464169999	7.011318172439999	6.982304060630001	6.985123774310001	7.070283137789999	7.07676028115	7.03518364452	7.005014176839999	6.9610106295300005	6.948172855549999	6.97351744772	7.09058222583
pos_1878	Nepetariaside	假荆芥酸苷	metab_1877	B(ii)	0.0	51.2	-	-	-	HMDB0039014	M+H	C16H28O8	3.45368333333	-	-	pos	-	-	-	-	Lipids and lipid-like molecules	Prenol lipids	349.18282348800005	0.119947322459	47.6	-8.24519260358993	110344-61-1	Terpene glycosides	5.8670786452199994	6.0309814266699995	5.92018163599	5.860924193250001	5.848266048919999	5.87368777008	5.9752081085	5.972889755980001	5.95848095041	5.95422765847	5.98143842699	5.93799306655	5.941691096919999	6.01560906905	6.014924908759999	5.97724536715	5.94564954257	5.9001268618900005	5.8919864338400005	5.901130462109999	6.0409696867
pos_1883	Saxitoxin	石房蛤毒素	metab_1882	B(i)	36.2	0.0	-	-	-	HMDB0029368	M+H	C10H17N7O4	3.46428333333	-	C13757	pos	-	-	-	-	Phenylpropanoids and polyketides	Saxitoxins, gonyautoxins, and derivatives	300.144037522	0.128719679565	43.0	8.55480036074471	35523-89-8	Not Available	4.25208733875	4.164763729890001	3.9979334108999995	3.8699398879	4.03350186465	3.5548378991000003	3.8949059535800004	4.08228346057	4.12755319958	4.4370135494	4.08114463796	3.8469000776199995	3.28111211324	3.82270204062	4.20509089521	4.21977502794	4.51417822685	3.85343236574	3.6725955904300003	4.53761744996	3.2253574660699997
pos_1885	Ile-Leu	-	metab_1884	B(i)	48.1	0.0	-	-	-	HMDB0028911	M+H	C12H24N2O3	3.46956666667	-	-	pos	-	-	-	-	Organic acids and derivatives	Carboxylic acids and derivatives	245.185508955	0.105716286594	48.4	-1.8843369368234801	-	Amino acids, peptides, and analogues	4.9483962492	5.6343171424000005	5.06935651763	4.7407000123500005	5.30870788025	4.9750639119499995	5.44185314758	5.33449965023	5.25522213288	4.82689818067	5.35752784282	5.25240890739	5.21513708409	4.814192090480001	4.88127176214	4.6505040859	4.80711261875	5.22186009821	5.23740339317	4.80368913758	5.1116935393
pos_1892	Methyldopa	甲基多巴	metab_1891	B(i)	50.2	0.0	drug:DB00968	-	-	HMDB0011754	M+CH3OH+H	C10H13NO4	3.4801666666699997	-	C07194	pos	-	-	-	-	Phenylpropanoids and polyketides	Phenylpropanoic acids	244.117667912	0.0455786767112	48.7	-1.3320156000916699	555-30-6	Not Available	4.15310358186	4.25518144262	4.18564602689	3.9033494721699995	3.9344304596800006	3.98067733167	5.034980656619999	5.06191986535	4.969516476580001	5.22233703442	5.18215787011	5.01671159529	4.1507989612300005	4.24070524653	4.26576800486	4.31129395132	4.203879012380001	4.20205381304	4.217266211519999	4.26013029238	3.9672813338199995
pos_1893	Integerrimine	-	metab_1892	B(ii)	0.0	64.9	-	-	-	HMDB0242680	M+	C18H25NO5	3.4801666666699997	-	C10328;_	pos	-	-	-	-	Phenylpropanoids and polyketides	Macrolides and analogues	335.170619931	0.237545051844	48.5	-7.91821266199324	480-79-5;_	Not Available	3.82067190066	4.34035281208	3.8782582953099998	3.80777427057	3.7302900546900006	3.80696882839	4.09428130377	3.9207222981	4.00955458548	4.11716541873	4.16932599468	3.5666218666400002	4.0915302885100004	3.86394777763	4.052524121909999	4.01100687228	3.90154551255	3.65819695925	3.9332285112400003	4.1660028143300005	3.92993091308
pos_1894	Leu-Asp-Oh	-	metab_1893	B(i)	61.6	0.0	-	-	-	-	M+H	C15H18N2O8	3.4801666666699997	-	-	pos	-	-	-	-	-	-	355.113034903	0.0854941387428	50.5	-1.5731794039830602	-	-	5.05379281139	4.97971895226	5.21782586205	4.97182490545	5.24663336986	4.95833790375	4.9986481648900005	5.077648824750001	5.04074667453	5.02690372948	5.15009137639	5.04570923187	4.856291756419999	4.96840426626	4.65736282849	5.248421309549999	4.883362411459999	4.56922618517	5.10629930357	4.6423967053199995	4.78394597426
pos_1900	2-(1-Hydroxyethyl)-4-(2-Hydroxypropyl)-2H-Furan-5-One	-	metab_1899	B(i)	46.7	0.0	-	-	-	-	M+H	C9H14O4	3.4908	-	-	pos	-	-	-	-	-	-	187.096097285	0.06988791189289999	47.3	-2.0854219363344	-	-	4.06058100008	3.87290727481	3.7985806828699995	3.88328211326	4.0073953167	4.06212762006	4.0362644992300005	3.72084684805	3.76279715303	4.1834581096	3.7641208483499997	3.94743879579	3.7020531734	3.97948548606	4.08512879954	4.325369026000001	3.9514400951999997	4.22637781474	3.8922322754800005	4.0412372337699995	3.70976336636
pos_1902	L-Glutamic Acid 5-Benzyl Ester	-	metab_1901	B(ii)	0.0	42.1	nonnatural	-	-	HMDB0250759	M+H	C12H15NO4	3.4908	-	-	pos	-	-	-	-	Organic acids and derivatives	Carboxylic acids and derivatives	238.106993266	0.0323575355908	45.6	-1.6496420800376899	-	Amino acids, peptides, and analogues	4.572559070680001	4.1600443131	4.6086873964	4.45621517953	4.299766286740001	4.45353885821	4.381168890940001	4.6197053592	4.4648023556	4.6730277867800005	4.46252198352	4.40451066661	4.48320337671	4.54725802821	4.685454264750001	4.468176843309999	4.459626489330001	4.42927903053	4.56907696049	4.535712418309999	4.435990341619999
pos_1905	2,8-Quinolinediol	2,8-喹啉二醇	metab_1904	B(i)	59.6	0.0	-	-	-	HMDB0240311	M+H	C9H7NO2	3.4961	-	C06342	pos	-	-	-	-	Organoheterocyclic compounds	Quinolines and derivatives	162.05466004299998	0.09460986709869999	51.0	-1.83087105453049	15450-76-7	Quinolones and derivatives	5.19591948618	4.745750662180001	5.25722028197	4.8928818375	4.94628552646	4.77327533433	4.932135130969999	5.131388075319999	5.04814833098	5.24708287713	5.12344742951	5.06701011279	4.92020989055	5.10449616987	5.32582559046	5.0636915385300005	5.0367527465699995	4.83473496309	5.11522051735	4.85750075201	5.06748177542
pos_1910	Aspartame	天冬甜精	metab_1909	B(i)	56.6	0.0	drug:DB00168	map04742	Taste transduction	HMDB0001894	M+H	C14H18N2O5	3.5014	味觉转导	C11045	pos	-	-	Organismal Systems	Sensory system	Organic acids and derivatives	Carboxylic acids and derivatives	295.128159386	0.0438561678596	48.6	-2.3416521128110697	22839-47-0	Amino acids, peptides, and analogues	4.5483858030199995	4.4744107096	4.65697660023	4.3535644133	4.701108185990001	4.45069411773	4.55209131595	4.58264299872	4.55069523923	4.52023467258	4.705084662719999	4.6571025423400005	4.324166879	4.470488056040001	4.47784422874	4.67029980488	4.44604728928	4.53273830309	4.6951499967500006	4.64412361174	4.11651160608
pos_1912	Tanabalin	香艾菊素	metab_1911	B(ii)	0.0	56.0	-	-	-	HMDB0041330	M+Na	C22H28O5	3.5014	-	C20205;_	pos	-	-	-	-	Lipids and lipid-like molecules	Prenol lipids	395.179345647	0.17180404127999999	46.5	-9.53543526050294	179094-52-1;172548-61-7	Terpene lactones	4.608846807230001	3.7743933728199996	4.59526781295	4.59723459311	3.8593885584300005	4.46833478662	2.61735723629	4.36943553813	4.29838792286	3.65092641958	4.84077498865	3.8358945042	2.98482125571	4.64810011386	3.3372061702999996	3.90075670634	3.76077761075	2.57168068629	5.00329055597	3.93856250792	4.14472387509
pos_1916	3-(2,4-Dihydroxypentyl)-6,8-Dihydroxyisochromen-1-One	-	metab_1915	B(i)	41.8	0.0	-	-	-	-	M+H-2H2O	C14H16O6	3.5067	-	-	pos	-	-	-	-	-	-	245.08176599799998	0.112123940001	44.9	3.3228300695085697	-	-	3.9450484091199995	3.97789881301	3.87953523921	3.9726717875	3.02222481593	3.51669101648	2.7504079673299997	3.1267949213	3.86899139314	3.42580022008	3.87139578861	2.8599472879500003	3.41447667403	2.75862680352	3.96099748769	3.4990543216300005	3.8377695967500003	2.65384521944	2.7810960530599997	3.83276446859	3.8041238051099997
pos_1920	2-Amino-7-Methoxy-3H-Phenoxazin-3-One	-	metab_1919	B(ii)	0.0	70.5	-	-	-	HMDB0240720	M+H	C13H10N2O3	3.51201666667	-	-	pos	-	-	-	-	Organoheterocyclic compounds	Benzoxazines	243.075949379	0.0641376687084	53.2	-1.93846219352725	-	Phenoxazines	6.13937508285	6.15814138666	6.07039600181	6.1635503836300005	5.72641113118	5.808558936310001	5.470777022	5.76087876935	5.960664253230001	5.68584032224	6.15128015332	5.625510842590001	5.81272113459	5.5536268154799995	6.09157852357	5.89717510909	5.978590541930001	5.4966527064	5.8288565090999995	5.962701064990001	5.950443401269999
pos_1932	Cantharidin	斑蝥素	metab_1931	B(i)	47.1	0.0	nonnatural	-	-	-;HMDB0249592	M+CH3OH+H	C10H12O4	3.52791666667	-	C16778;_	pos	-	-	-	-	Organoheterocyclic compounds	Furofurans	229.10786399900002	0.100550111687	46.9	4.15128038556113	56-25-7;_	Not Available	4.39629805584	4.4149792341000005	4.4271771117	4.36278430425	4.3012183550800005	4.18016868922	4.3763249997800004	4.52534431049	4.47363922302	4.41712305935	4.30986662042	4.2658228747699996	4.28932522296	4.40405516853	4.19101144708	4.16906719578	4.3205309923	4.16157944211	4.59267317867	4.49279177851	4.64287206852
pos_1933	4-Amino-7-Phenylpyrazolo[5,1-C][1,2,4]Triazine-3-Carboxamide	-	metab_1932	B(i)	60.4	0.0	-	-	-	-	M+H	C12H10N6O	3.52791666667	-	-	pos	-	-	-	-	-	-	255.09709044099998	0.0342446302348	49.6	-7.0642227010045096	-	-	4.798182869790001	4.81297957398	4.91597368203	4.8031833626	4.6218731127499995	4.78893735679	5.531154784480001	5.43764260786	5.45528858459	5.70069551268	5.48548176509	5.50051601752	4.67895019704	4.48154316023	4.74083074426	4.77738468786	4.827922955869999	4.05567996359	4.9444745324	4.846025491590001	4.22215528131
pos_1934	[3-[[3-(Pyridin-4-Ylmethylamino)Oxetan-3-Yl]Methyl]-1,2-Oxazol-5-Yl]Methanol	-	metab_1933	B(i)	54.5	0.0	-	-	-	-	M+H	C14H17N3O3	3.52791666667	-	-	pos	-	-	-	-	-	-	276.134090789	0.178156585312	48.6	-0.643563666163466	-	-	4.46357952648	4.3291966101499995	4.43022515449	4.28685712375	4.284938899519999	4.23164244528	4.37933707987	4.4502807761000005	4.513130880119999	4.520037233430001	4.37474523655	4.25606204384	4.2287778007	4.43442103029	4.1849619655	4.3944523148800005	4.29481634117	3.97746703757	4.4891968575800005	4.52622909996	4.39626249492
pos_1944	Kynurenic Acid	犬尿喹啉酸	metab_1943	B(i)	97.1	0.0	drug:DB11937	map01100;map00380	Metabolic pathways;Tryptophan metabolism	HMDB0000715;PW_C000566	M+H	C10H7NO3	3.54381666667	代谢途径;色氨酸代谢	C01717	pos	-	-	Metabolism;Metabolism	Global and overview maps;Amino acid metabolism	Organoheterocyclic compounds	Quinolines and derivatives	190.04951743799998	0.0845924512905	58.4	-1.8624500619778201	492-27-3	Quinoline carboxylic acids	5.050431735819999	4.33502797968	4.970028045249999	4.51443219041	4.52676475925	4.41489468803	4.54608418746	4.77196181142	4.73694822216	5.03680629503	4.46144341934	4.70873658845	4.4830862399199995	5.0058270277800005	5.2486282771	4.69938171761	4.74832386757	4.4983467497500005	4.88334834736	4.71500728861	4.8149026157
pos_1947	Prostaglandin I2	-	metab_1946	B(ii)	0.0	71.3	drug:DB01240	map01100;map00590;map04270;map04024;map04080;map04370;map04611	Metabolic pathways;Arachidonic acid metabolism;Vascular smooth muscle contraction;cAMP signaling pathway;Neuroactive ligand-receptor interaction;VEGF signaling pathway;Platelet activation	HMDB0001335	M+K	C20H32O5	3.54381666667	代谢途径;花生四烯酸代谢;血管平滑肌收缩;cAMP信号通路;神经活性配体-受体相互作用;VEGF信号通路;血小板活化	C01312	pos	Lipids	Eicosanoids	Metabolism;Metabolism;Organismal Systems;Environmental Information Processing;Environmental Information Processing;Environmental Information Processing;Organismal Systems	Global and overview maps;Lipid metabolism;Circulatory system;Signal transduction;Signaling molecules and interaction;Signal transduction;Immune system	Lipids and lipid-like molecules	Fatty Acyls	391.185512704	0.110122007795	52.0	-7.43700831274954	35121-78-9	Eicosanoids	5.070996607880001	5.3602702206199995	4.9150784275	4.9578134402	4.62521247621	4.75351962396	5.43221554296	5.94420103926	5.87082459096	6.010049313350001	5.92314546242	5.61102900454	5.28320421969	5.24700239142	5.24664430736	5.232478558	5.044782537890001	4.60847720793	5.00317383731	5.12679504882	4.87533166857
pos_1955	Glu-Phe-Thr	-	metab_1954	B(i)	65.4	0.0	-	-	-	-	M+H-H2O	C18H25N3O7	3.55445	-	-	pos	-	-	-	-	-	-	378.16519225800005	0.0690734820066	51.3	-1.9476352001001696	-	-	5.14493214847	5.3171583973	5.157060690930001	5.151346140319999	4.92418887649	4.982771040219999	4.89161262768	5.14858377183	5.133746729499999	5.12009222702	5.047372564030001	4.81608025583	5.05836525855	5.089253820290001	4.94070718977	4.76668630682	4.93090134992	4.698997696419999	5.34547875268	5.31388753996	5.248555941419999
pos_1957	1-Acetamidocyclopentanecarboxylic Acid	-	metab_1956	B(i)	60.6	0.0	-	-	-	-	M+H	C8H13NO3	3.55975	-	-	pos	-	-	-	-	-	-	172.096502905	0.0841920541707	51.1	-1.85170571679476	-	-	4.52858664008	3.8652788780500003	4.06679105367	3.9370933733699993	4.33441619248	4.76050924038	4.68160502897	4.61730432614	4.47249457725	4.780677009100001	4.63691243042	4.43984712691	4.17268795586	4.73938136756	4.25717965785	4.985699959380001	4.255339670480001	4.56367308634	4.542918198530001	4.73954219325	3.8474278822500003
pos_1960	Val-Leu-Pro	-	metab_1959	B(i)	52.9	0.0	-	-	-	-	M+H	C16H29N3O4	3.55975	-	-	pos	-	-	-	-	-	-	328.222338047	0.186457223961	47.4	-2.27619747543138	-	-	3.8884764542	4.4187813379000005	3.7432305391600003	3.6132022041800003	4.7003630982499995	4.20668537185	4.69085263822	4.07949398693	4.35407542697	4.0771197816699996	4.160984061280001	4.35498887748	4.14700725392	3.6724271777800004	4.25464486239	4.3762676804	4.00185488221	4.32706859231	4.23818171976	3.9062071246599994	4.329558338969999
pos_1967	Ecgonine	芽子碱	metab_1966	B(i)	75.3	0.0	drug:DB01525	-	-	HMDB0006548	M+H	C9H15NO3	3.57036666667	-	C10858	pos	-	-	-	-	Alkaloids and derivatives	Tropane alkaloids	186.112138485	0.0534699799481	53.3	-1.7897450927027199	481-37-8	Not Available	4.05470109651	3.97581148225	3.9983982170699996	3.7610837444199996	3.87694158796	3.90794864672	4.22771411403	4.19706799654	4.0883942336	4.3091521663300005	4.09257611135	3.99724842311	4.0106726540699995	4.3543615971300005	4.14736410049	4.2241883884	4.1286808090300005	4.060749991780001	4.09122553223	4.09003154836	3.9011278966000003
pos_1973	(1R,2S,3R)-2-Acetyl-4(5)-(1,2,3,4-Tetrahydroxybutyl)Imidazole	-	metab_1972	B(ii)	0.0	45.0	-	-	-	HMDB0029756	M+Na-H2O	C9H14N2O5	3.57566666667	-	-	pos	-	-	-	-	Organic oxygen compounds	Organooxygen compounds	235.070927274	0.14817565676799999	46.8	6.30499426935058	94944-70-4	Carbonyl compounds	4.4662576784	4.15608169753	4.31301828262	4.1987211465	4.06022934803	3.98487725921	4.13444674437	4.19049285238	4.28174466158	4.217412818000001	4.01724203705	3.9073370258	4.26301499929	4.39275945076	4.30475468422	4.192763971130001	4.282263917230001	3.94846206763	4.3463575290900005	4.47102205125	4.093876642240001
pos_1976	2-Amino-2-Norbornanecarboxylic Acid	-	metab_1975	B(i)	46.2	0.0	-	-	-	-	M+H	C8H13NO2	3.58095	-	-	pos	-	-	-	-	-	-	156.101593424	0.0748491037164	48.1	-2.00954250260359	-	-	4.76328284256	5.1094880862	4.68180651755	4.7323010301999995	4.4472333081	4.7463385286	4.5861843349	4.55907083356	4.6471815765699995	4.799915340919999	4.772873783780001	4.45733199846	4.56043054701	4.5059837404900005	4.63457464577	4.52438841417	4.619045187009999	4.75215737178	4.47020797829	5.07663146678	4.67897695453
pos_1977	S-(2-Furanylmethyl) Propanethioate	-	metab_1976	B(ii)	0.0	67.7	-	-	-	HMDB0037732	M+NH4	C8H10O2S	3.58095	-	-	pos	-	-	-	-	Organoheterocyclic compounds	Heteroaromatic compounds	188.07368203400003	0.154355902096	51.3	-1.72933314389844	59020-85-8	Not Available	3.34129771266	3.1152887224900003	2.43872181556	1.70781952363	3.43977910708	2.9654031266	2.9939167094099997	1.80424528808	3.04481360001	3.40677760845	1.76881492535	1.7050670797799998	1.70861943937	2.7951618324000003	2.80843992607	3.06705369283	2.72094132931	3.0066275600200005	2.6429792550499998	3.22079237235	1.65687216931
pos_1979	Methyl 4-[(2,4-Dimethyl-1,3-Oxazole-5-Carbonyl)Amino]Benzoate	-	metab_1978	B(i)	44.8	0.0	-	-	-	-	M+H	C14H14N2O4	3.58095	-	-	pos	-	-	-	-	-	-	275.10519204599996	0.12915451816	44.8	9.33498859416935	-	-	4.11364035519	3.6074611367300005	4.12307342828	3.7242677641500004	4.2324074003300005	4.09249233542	4.0430507571	3.9424777116400005	4.00555727429	4.20383047172	4.22443963636	4.24057248833	3.4515595084500004	4.13961055542	4.19316252985	4.33065585125	3.8100473769599996	4.077806804130001	4.2064364181	4.16933104196	3.58013857561
pos_1984	4-Methyl-N-[[1-(2-Phenoxyacetyl)Piperidin-4-Yl]Methyl]Thiophene-2-Carboxamide	-	metab_1983	B(i)	49.1	0.0	-	-	-	-	M+H	C20H24N2O3S	3.58095	-	-	pos	-	-	-	-	-	-	373.16010030900003	0.19130620611699997	45.4	5.53603271134083	-	-	2.55232465811	4.064599411730001	3.06489417147	2.91526592114	3.3400922425200004	3.7232092950199998	4.19976839009	3.8534784929000003	3.8806214659900005	4.2707442246800005	4.7351420702	3.79594289954	3.89033803245	3.90853226727	3.32552262454	4.25784726059	3.9387840204800004	2.58021138243	2.8682213610100002	3.8049830989199998	2.96594221462
pos_1991	Lycoperodine I	-	metab_1990	B(i)	91.2	0.0	-	-	-	-	M+H	C12H12N2O2	3.59178333333	-	-	pos	-	-	-	-	-	-	217.09676813599998	0.10739239913200001	57.0	-1.78597004052473	-	-	4.564612673409999	4.3834250058999995	4.60801230648	4.5865850235900005	4.44706179983	4.3072950467	4.343546019790001	4.7168629147	4.623817670969999	4.5538101298800004	4.78221558358	4.4720012347099996	4.60145148476	4.53894317976	4.874814278540001	4.49583604622	4.62462749019	4.376158660480001	4.665429351269999	4.5239547363199994	4.4972670184400005
pos_2000	N-Methyl Tyrosine	-	metab_1999	B(i)	51.9	0.0	-	-	-	-	M+H-H2O	C10H13NO3	3.60243333333	-	-	pos	-	-	-	-	-	-	178.085906512	0.133009038442	49.1	-1.78645201500494	-	-	4.98969108024	4.494832188919999	4.79817126685	4.641408682430001	4.54803494905	4.504241438119999	4.3163205583	4.6988881427699996	4.58821082935	4.73312097264	4.55570063904	4.39960832111	4.54741783137	4.14071352047	4.38367038138	4.36831446694	4.419454544630001	4.25440585513	4.8096339597	4.8345576456599995	4.24898884254
pos_2002	(+)-Gamma-Hydroxy-L-Homoarginine	-	metab_2001	B(ii)	0.0	46.6	-	-	-	HMDB0301838	M+ACN+Na	C7H16N4O3	3.60243333333	-	C08286;_	pos	-	-	-	-	Organic acids and derivatives	Carboxylic acids and derivatives	268.138404869	0.13004805726399998	42.9	1.93363347307303	1616-99-5;_	Amino acids, peptides, and analogues	4.85227711128	4.5967750788599995	4.61291831802	4.643122610480001	4.78236683154	4.667702251050001	4.53975712071	4.59185122306	4.53864510209	4.70784198918	4.61728164453	4.7043538387699995	4.55158470446	4.63574699982	4.62887252418	4.69851847669	4.63152795324	4.67419258962	4.599804344130001	4.716451341569999	4.48652878047
pos_2003	Pilosine	毛果芸香素	metab_2002	B(i)	52.9	0.0	-	-	-	-	M+H	C16H18N2O3	3.60243333333	-	C10610	pos	-	-	-	-	-	-	287.139197733	0.197044745543	45.2	0.6250799686959829	13640-28-3	-	4.62297056568	4.34996758826	4.3197338175199995	4.3029765941199996	4.2572028957	4.22983555514	4.64041699729	4.8758155165099994	4.74147155053	4.910668265819999	4.84156993566	4.85620835482	4.434149356580001	4.4119684854	4.246762540280001	4.39822103623	4.40569433946	4.2722401722	4.36416915719	4.58050661608	4.05846163149
pos_2009	Pomalidomide	泊马度胺	metab_2008	B(ii)	0.0	60.7	nonnatural	-	-	HMDB0256694	M+H	C13H11N3O4	3.60775	-	-	pos	-	-	-	-	Organoheterocyclic compounds	Isoindoles and derivatives	274.081907848	0.156335821628	50.9	-1.1880585527096499	-	Isoindolines	2.3268750848099997	3.7076338478099995	2.19313859333	3.0601108144599998	3.55453898922	2.8305140675	4.6054354352699995	3.4896869402599995	3.9252533973	5.1268264274	3.5458558601699997	3.56166413505	3.37832773243	3.13367231857	1.5465252877899998	2.4011345217900004	3.1626628167199997	3.32972779984	1.9585678861900002	1.5842806403100003	3.36785977723
pos_2011	Acetylshikonin	乙酰紫草醌	metab_2010	B(ii)	0.0	61.0	-	-	-	HMDB0247936	M+H-H2O	C18H18O6	3.60775	-	C17413	pos	-	-	-	-	Benzenoids	Naphthalenes	313.106626351	0.09661061519160001	50.3	-1.28349075925143	24502-78-1;_	Naphthoquinones	4.97359381491	4.7346624341900005	4.86735271818	4.90283856939	4.676894802	4.696141552059999	4.80345848114	4.97516438132	4.78738717931	5.03719375996	4.90681655584	4.93040573471	4.80163333295	4.88861196003	4.87940754953	4.7713176619	4.89486684749	4.894989450350001	4.86738827597	4.92919528757	4.6934801176
pos_2013	Epinephrine	肾上腺素	metab_2012	B(i)	85.0	0.0	drug:DB00668	map01100;map05207;map04261;map04080;map04024;map04923;map04924;map00350	Metabolic pathways;Chemical carcinogenesis - receptor activation;Adrenergic signaling in cardiomyocytes;Neuroactive ligand-receptor interaction;cAMP signaling pathway;Regulation of lipolysis in adipocytes;Renin secretion;Tyrosine metabolism	HMDB0000068;PW_C000048	M+H	C9H13NO3	3.61305	代谢途径;化学致癌作用-受体激活;心肌细胞的肾上腺素能信号传导;神经活性配体-受体相互作用;cAMP信号通路;脂肪细胞脂解的调控;肾素分泌;酪氨酸代谢	C00788	pos	Hormones and transmitters;Hormones and transmitters	Other hormones;Neurotransmitters	Metabolism;Human Diseases;Organismal Systems;Environmental Information Processing;Environmental Information Processing;Organismal Systems;Organismal Systems;Metabolism	Global and overview maps;Cancer: overview;Circulatory system;Signaling molecules and interaction;Signal transduction;Endocrine system;Endocrine system;Amino acid metabolism	Benzenoids	Phenols	184.096436908	0.0852231739374	55.8	-2.09080214491878	51-43-4	Benzenediols	4.7860755568	4.5096946208099995	4.78299141008	4.621435537130001	4.6567730801	4.56488000446	4.61105663596	4.8592878423800006	4.58395317933	5.01694706115	4.6848864828	4.749046813430001	4.54824261641	4.8258096211199994	4.74894667091	4.838579629030001	4.77500805935	4.56960825436	4.73622108351	4.83239278896	4.4229465697000006
pos_2015	His-Thr	-	metab_2014	B(i)	48.8	0.0	-	-	-	HMDB0028895	M+H-H2O	C10H16N4O4	3.61305	-	-	pos	-	-	-	-	Organic acids and derivatives	Carboxylic acids and derivatives	239.11334848	0.184491143798	47.3	-2.02360630643784	142879-28-5	Amino acids, peptides, and analogues	4.66673008754	4.7422783726699995	4.6459398546	4.45542572944	4.36882141334	4.48284200002	4.444630205369999	4.66354751898	4.61260271178	4.607980651509999	4.51956433242	4.23895340789	4.67173046167	4.73674802766	4.32207051567	4.5143185548	4.52912165778	4.27305111039	4.635192818769999	4.88892099023	4.71990078797
pos_2017	Nateglinide	那格列奈	metab_2016	B(ii)	0.0	41.7	drug:DB00731	-	-	HMDB0014869	M+Na-H2O	C19H27NO3	3.61305	-	C12508	pos	-	-	-	-	Organic acids and derivatives	Carboxylic acids and derivatives	322.17567366599997	0.24873440253899998	43.7	-8.27575874509246	105816-04-4	Amino acids, peptides, and analogues	3.0509868902200004	2.4248754424000003	3.1139448253400004	2.4556346590400002	2.9789168994099997	2.78077245338	4.57508148354	3.5141302742000002	4.52733355175	4.24419899319	3.122365691	4.43460579534	2.56674818325	3.40632484458	2.95929453636	2.86662846661	3.4485908313499998	1.80007582996	3.36012268438	1.93104390097	2.66561768238
pos_2018	N-Acetyltyramine	N-乙酰酪胺	metab_2017	B(i)	53.0	0.0	-	-	-	-	M+H	C10H13NO2	3.61833333333	-	-	pos	-	-	-	-	-	-	180.10166022299998	0.12350562974000001	49.0	-1.3672677101103898	-	-	4.28103046623	4.44494348741	4.49652408858	4.59454651019	4.4382400936	4.42053093792	4.6974536284	4.66765602436	4.52162070119	4.765385536869999	4.55517837041	4.38304491131	4.523065787609999	4.3225794760800005	4.265278148	4.54838331943	4.38628637266	4.53837005406	4.39242343354	4.22007579707	4.48310929881
pos_2025	(2R)-2-(2-Hydroxypropan-2-Yl)-9-Methyl-2,3-Dihydrofuro[2,3-B]Quinolin-4-One	-	metab_2024	B(i)	62.7	0.0	-	-	-	-	M+NH4	C15H17NO3	3.62895	-	-	pos	-	-	-	-	-	-	277.154191964	0.0556924759165	50.8	-1.84074153836308	-	-	4.8575755134300005	4.88692915937	4.71822367137	4.8227097070300005	4.6462837419800005	4.59727827261	4.96303059476	5.2356556611	4.9447015511300005	5.13486272566	4.89083270415	4.728527659709999	5.00872284952	4.92874441923	4.780634045909999	4.6181009798699995	4.95070381797	4.642588959119999	4.916889976819999	5.0204965579900005	4.85168962395
pos_2026	Gln-Ala-Lys	-	metab_2025	B(i)	40.5	0.0	-	-	-	-	M+H-H2O	C14H27N5O5	3.62895	-	-	pos	-	-	-	-	-	-	328.196113996	0.017518120861599998	44.9	-5.2628470995444605	-	-	5.13490202263	5.11445150526	5.16278622368	5.1647640158599994	5.0997841854	5.1482220144	5.09195089669	5.10109542134	5.13637027497	5.082012671569999	5.08886267655	5.110200556040001	5.14025244018	5.21196946967	5.20399609453	5.0757704999	5.168556012380001	5.10645428564	5.14032226854	5.1201716267699995	5.19859191834
pos_2029	Octaethylene Glycol	-	metab_2028	B(i)	92.6	0.0	-	-	-	HMDB0094680	M+NH4	C16H34O9	3.63423333333	-	-	pos	-	-	-	-	Organic oxygen compounds	Organooxygen compounds	388.253227579	0.105321613542	57.8	-2.37863107520662	-	Ethers	7.07688034488	7.226344859510001	7.126565013189999	7.097284028119999	7.06123539715	7.09847038246	7.18139849499	7.2053037477699995	7.16189096764	7.163934904460001	7.188688252010001	7.19033130252	7.200933360760001	7.233374938839999	7.15903224609	7.21276071768	7.1853550875600005	7.15528287232	7.095826477489999	7.152344548010001	7.247112877289999
pos_2032	Penicillin K	青霉素K	metab_2031	B(ii)	0.0	47.9	nonnatural	-	-	HMDB0256231	M+H	C16H26N2O4S	3.63955	-	C17403;_	pos	-	-	-	-	Organic acids and derivatives	Carboxylic acids and derivatives	343.16802464299997	0.078578807077	44.8	-1.69542957501972	525-97-3;_	Amino acids, peptides, and analogues	4.43038276904	4.72914540531	4.30488244638	4.2975582149900005	3.9176964577699995	4.1193831706	4.5458814276199995	4.895538221040001	4.8138402327900005	5.00311239557	4.871985853419999	4.463208164119999	4.77107333104	4.810230664430001	4.797612974700001	4.79526781731	4.51093605229	4.074604727890001	4.49097541182	4.4911054010199996	4.19717600339
pos_2034	Leu-Leu	-	metab_2033	B(i)	50.2	0.0	-	-	-	HMDB0028933	M+H	C12H24N2O3	3.6448333333300003	-	C11332	pos	-	-	-	-	Organic acids and derivatives	Carboxylic acids and derivatives	245.185469515	0.15144300361	48.6	-2.04585969521338	3303-31-9	Amino acids, peptides, and analogues	4.582208090369999	5.3241669056	4.73009694234	4.375654840819999	5.10347925139	4.76055989383	5.06504559667	4.96973019235	5.0266053899	4.39653487896	5.06338753676	5.02366022647	4.98578893831	4.5909798325999995	4.470079258319999	4.29181244329	4.5193872807	4.9925061591199995	4.9366147724400005	4.515967601080001	4.82904269144
pos_2035	Nepetaside	假荆芥内酯苷	metab_2034	B(ii)	0.0	79.2	-	-	-	HMDB0038149	M+NH4	C16H26O8	3.6448333333300003	-	-	pos	-	-	-	-	Lipids and lipid-like molecules	Prenol lipids	364.197534753	0.223498640359	54.3	2.7196233977384	114076-56-1	Terpene glycosides	3.8908902666400005	4.257086505959999	3.81020931974	3.94854304065	2.9047339109099997	3.1744449532999996	3.8410732809400003	4.9136808169599995	4.66100233869	4.75033689265	5.08877551122	4.38588071434	3.95162538314	4.13003987135	3.96026039171	4.01237429922	3.8672872753199994	2.9101910158099997	3.6293160399300004	4.25703732607	3.6615364784599995
pos_2037	(E)-2-(4-Methylpent-3-Enyl)-6-Oxohept-2-Enoic Acid	-	metab_2036	B(i)	70.5	0.0	-	-	-	-	M+H	C13H20O3	3.65015	-	-	pos	-	-	-	-	-	-	225.148127974	0.0686516264769	52.4	-1.7531713637989097	-	-	4.81828331355	3.80045315305	4.630489273319999	4.43618032739	4.452007759280001	4.197708845899999	4.33429265639	4.75127509428	4.42517660631	4.80096677002	4.2528434505699995	4.466703370269999	4.23275023648	4.79156123822	4.65059872263	4.655040597749999	4.516932045430001	4.19585053429	4.4687946820999995	4.598636320440001	4.21464329595
pos_2039	Gibberellin A34-Catabolite	-	metab_2038	B(ii)	0.0	44.8	-	-	-	HMDB0304361	M+K	C19H22O6	3.65015	-	C11869;_	pos	-	-	-	-	Lipids and lipid-like molecules	Prenol lipids	385.105764355	0.0602758436549	46.4	2.7961154900950302	-;_;	Diterpenoids	3.4917175547400006	3.1430381276999997	2.8786794894099996	3.7431894704900004	1.60029129058	1.5543404877000002	1.62660954562	2.9289511801200003	1.6431223266400001	3.6422117072800004	1.6642388680000002	2.45426881167	1.6043478110299998	2.06718448051	4.057302491690001	1.6640377183500001	3.98931103661	2.76447720052	1.66839006178	4.900741014519999	1.55289797405
pos_2041	Sisomicin Sulfate	-	metab_2040	B(ii)	0.0	59.3	-	-	-	HMDB0242632	M+H-H2O	C19H37N5O7	3.65015	-	-	pos	-	-	-	-	Not Available	Not Available	430.26389883900003	0.035655696092800004	48.9	-4.720776142753519	-	Not Available	4.8570486354	5.10668443926	3.94439693601	4.2562903165199995	4.04469808393	4.08574959121	5.07476868933	3.7142355216000005	5.054827635630001	4.94717001134	5.170011989830001	4.0666206877699995	3.9842814325699996	5.02213901923	4.91207855341	5.11302206929	4.44649791479	4.4400496151199995	4.96276176755	4.3615094037999995	5.1903819176
pos_2043	Ibuprofen	异丁苯丙酸	metab_2042	B(i)	68.7	0.0	drug:DB01050	-	-	HMDB0001925;PW_C001284	M+H	C13H18O2	3.65545	-	C01588	pos	-	-	-	-	Phenylpropanoids and polyketides	Phenylpropanoic acids	207.137535737	0.053130323214499994	52.0	-2.04002397731082	15687-27-1	Not Available	4.69817855497	3.7355759456800004	4.51008120929	4.31351276574	4.348043455219999	3.95511233833	4.20385185321	4.58535362687	4.35385204117	4.67179154214	4.0507874644	4.29729372802	4.05636160077	4.6771548128400005	4.52482711909	4.545883129080001	4.36952511579	4.14520979126	4.30370787926	4.483525815819999	4.136106950369999
pos_2049	1,3,7-Trihydroxy-2-(2-Hydroxy-3-Methyl-3-Butenyl)Xanthone	-	metab_2048	B(i)	54.9	0.0	-	-	-	-	M+H	C18H16O6	3.66076666667	-	-	pos	-	-	-	-	-	-	329.10152736099997	0.117350311626	49.7	-1.3328528832728799	-	-	5.113516767069999	4.91394819126	5.19489873845	5.0863762602	4.68079174899	4.91417663365	4.77926698404	5.047766482130001	4.93373144074	5.17048379811	5.03506684668	4.951922128540001	4.96430375245	5.04923565906	5.34234191706	4.97397428797	5.02262579763	5.03709013828	5.00276912852	5.2834854910699995	5.01389603552
pos_2052	N-Alpha-Acetyl-L-Lysine	-	metab_2051	B(ii)	0.0	52.0	-	-	-	HMDB0000446	M+K	C8H16N2O3	3.67136666667	-	C12989	pos	-	-	-	-	Organic acids and derivatives	Carboxylic acids and derivatives	227.08109138	0.0896413309781	46.6	9.78607599412709	1946-82-3	Amino acids, peptides, and analogues	4.87674638019	5.1471420208	5.0138212735900005	5.07255565656	4.8585781274599995	4.78353402385	4.873785121530001	5.0763937602	5.00310144927	4.85472146515	5.16297594775	4.99707213804	5.03628090488	4.83037536249	4.92043295292	4.798235224040001	4.90836224607	4.8953663034199995	5.07742070517	4.80210139373	4.98972836365
pos_2057	4-Methyl-N-(2-Propan-2-Yl-[1,2,4]Triazolo[1,5-A]Pyridin-8-Yl)Benzamide	-	metab_2056	B(i)	55.6	0.0	-	-	-	-	M+H	C17H18N4O	3.6769	-	-	pos	-	-	-	-	-	-	295.153944759	0.249316002766	40.4	-4.73533309169395	-	-	4.3290644376800005	3.86894143678	4.08415820012	3.9324523353800003	3.7512656872400005	3.65117687565	4.264387912130001	4.050663220980001	4.02590352063	4.53630292137	4.209657463409999	3.9134142625800004	3.9179504136900003	4.146698627	4.27080913712	4.30611268017	4.15380357823	3.96714172622	3.8855470856400003	4.7461431909	3.52043778876
pos_2069	1-[(4-Hydroxycyclohexyl)Methyl]Indazole-3-Carboxylic Acid	-	metab_2068	B(i)	78.0	0.0	-	-	-	-	M+H	C15H18N2O3	3.69283333333	-	-	pos	-	-	-	-	-	-	275.138657268	0.09060403587539999	53.7	-1.31910883692759	-	-	5.24824238944	5.083999593540001	5.28045718294	5.30878443502	4.74855651315	4.88244009084	4.88913444975	5.34306380276	4.9430734115499995	5.32860935553	4.92274863115	4.85611846402	5.29875185347	5.09640126336	5.180256619830001	4.91668567809	5.40044066552	4.75254104368	5.2743971187900005	5.41516830423	4.9752815758199995
pos_2078	3-(4-Hydroxy-3-Methoxyphenyl)Propionic Acid	-	metab_2077	B(i)	55.9	0.0	-	-	-	-	M+H	C10H12O4	3.70341666667	-	-	pos	-	-	-	-	-	-	197.080503724	0.144388639239	48.7	-1.6910528440211001	-	-	3.82326072865	4.114758456050001	3.9756928853699995	4.00128987761	3.80994251446	3.84001644854	3.89782356059	4.118861583469999	3.86927387315	3.93918044355	4.19181339988	3.9343091708499998	4.08196170869	3.9491089122099994	3.7095015803199995	3.8397402054800005	3.9436237320300003	3.9861296256800003	3.90832354867	4.0198943114	4.03468465398
pos_2082	Ser-Val-Ile	-	metab_2081	B(i)	55.6	0.0	-	-	-	-	M+H	C14H27N3O5	3.70341666667	-	-	pos	-	-	-	-	-	-	318.201134922	0.081494041517	48.1	-3.82253048810771	-	-	4.218288253440001	4.43974874009	4.1238998773199995	4.0651796095699995	4.559257730290001	4.41345804176	4.474526363580001	4.24724356334	4.22215618236	4.257588656469999	4.1874384958099995	4.16399158095	4.13008268746	4.18967095339	4.159360796780001	4.3719392658	4.1200174682499995	4.39256569626	4.29122257723	4.276510632130001	3.95636955571
pos_2084	N-(4-Oxopentyl)Acetamide	-	metab_2083	B(i)	52.7	0.0	-	-	-	-	M+ACN+H	C7H13NO2	3.70873333333	-	-	pos	-	-	-	-	-	-	185.128052775	0.113866669121	49.5	-2.8052487591377098	-	-	4.38747897646	4.16270170583	3.8501094876999997	4.06087698069	3.7142416375300003	3.80480854311	3.74493000041	3.5099918793400002	3.7243811025499998	4.1548406584199995	3.92232938611	3.69805098251	3.8424860258699995	4.02217501835	4.14488864002	3.79920051268	3.93451050726	3.84451451474	3.73342045476	4.73146039624	3.71920282079
pos_2086	Carboxyibuprofen	羧基布洛芬	metab_2085	B(i)	71.3	0.0	-	-	-	HMDB0060564	M+H	C13H16O4	3.70873333333	-	-	pos	-	-	-	-	Phenylpropanoids and polyketides	Phenylpropanoic acids	237.11171485900002	0.08065149016130001	53.5	-1.7812621535976898	-	Not Available	5.23074728704	5.10657869144	5.377352503509999	5.152482974240001	5.27023161202	5.1101947903400005	5.12471799538	5.1852692163	5.09838548956	5.21872306047	5.260849244709999	5.2622039767699995	4.980491821499999	5.2143494931	5.29784914452	5.43062534175	5.2246077535	5.13858683619	5.17033346292	5.02063786245	4.98812280288
pos_2090	5-Nitro-2-(3-Phenylpropylamino)Benzoic Acid	-	metab_2089	B(i)	83.8	0.0	nonnatural	-	-	HMDB0255766	M+H	C16H16N2O4	3.70873333333	-	C13705	pos	-	-	-	-	Benzenoids	Benzene and substituted derivatives	301.117696287	0.154643795153	54.9	-1.95643065372998	107254-86-4;_	Benzoic acids and derivatives	4.51208142375	4.55158663708	4.47966230689	4.6166353485	4.55953533715	4.50926115558	4.42907596265	4.70353424725	4.63216176023	4.5776571043	4.98925215462	4.65709342439	4.62309476393	4.3073530232	4.48313067551	4.67662538593	4.64498662182	4.62127208241	4.78403389965	4.24974828619	4.45467288706
pos_2091	Diacetyldideisovaleryl-Rhodomyrtoxin	-	metab_2090	B(i)	71.2	0.0	-	-	-	-	M+H	C18H16O7	3.70873333333	-	-	pos	-	-	-	-	-	-	345.096187805	0.083372966203	52.6	-2.0095844949821298	-	-	5.25686653568	4.937379340490001	5.114446311469999	4.96690728984	5.0571514561	4.98225727619	5.25361152109	5.09314560829	5.1702433143199995	5.393499854140001	5.06122722856	5.02726764981	4.90091920296	5.27070749769	5.07743217293	5.2024757498300005	5.20994476984	5.0352145078	5.14354031638	5.09821970367	4.93140278795
pos_2094	Actrarit	-	metab_2093	B(i)	98.6	0.0	-	-	-	-	M+H	C10H11NO3	3.71401666667	-	-	pos	-	-	-	-	-	-	194.080806653	0.11942658532099999	58.7	-1.88008510101491	-	-	5.074919607180001	4.925639477780001	4.89094877133	4.80965840393	4.8582618140300005	4.7602141493	4.9602128744	5.22528094168	4.97838089724	5.09248840432	4.97564741052	4.80941546422	4.82519383448	5.13018672263	4.95607303536	5.04357732437	4.8968753614	4.89240892555	5.005974112350001	5.15780397152	4.7114104322
pos_2095	1-(3-Trifluoromethylphenyl)Piperazine	-	metab_2094	B(i)	53.3	0.0	nonnatural	-	-	HMDB0244703	M+H	C11H13F3N2	3.71401666667	-	-	pos	-	-	-	-	Organoheterocyclic compounds	Diazinanes	231.11239427	0.11082268235300001	48.2	8.84278088892852	-	Piperazines	5.45589458256	5.06245199017	5.6665379838100005	5.269913280380001	5.092128036469999	4.7794343677699995	5.080073930959999	5.651294588860001	5.3622345760800005	5.25627878239	5.36401795826	5.3152631638	5.2834035012000005	5.14240032615	5.901103337	5.104470955280001	5.27859686935	4.90829887125	5.41470278229	5.067260664019999	5.46096261382
pos_2096	Phomalone	-	metab_2095	B(i)	83.4	0.0	-	-	-	-	M+H	C13H18O5	3.71401666667	-	-	pos	-	-	-	-	-	-	255.12223871900002	0.110487147226	55.0	-1.81566162881509	-	-	4.927186879330001	4.78688141	5.04126876612	4.81349816564	4.94127545453	4.78860163202	4.81809914965	4.92216392944	4.79326133	4.96324286989	4.9296810355	4.94869639029	4.653160939509999	4.95076835456	4.9799291824	5.141336487749999	4.94463355476	4.8176704852	4.86730905051	4.8192358649800004	4.65832633146
pos_2097	4-Hydroxy-3-[2-(2-Hydroxyphenyl)-2-Oxoethyl]Chromen-2-One	-	metab_2096	B(i)	69.9	0.0	-	-	-	-	M+H	C17H12O5	3.71401666667	-	-	pos	-	-	-	-	-	-	297.075168855	0.044982709499900006	52.7	-1.96258574396775	-	-	5.575409151360001	5.431083783890001	5.467540952509999	5.4590109270000005	5.384661222769999	5.44731003492	5.614029904930001	5.45817500278	5.49213080931	5.65771235457	5.67369460717	5.47550641701	5.38976139945	5.540544719430001	5.41301529332	5.62291876405	5.600170587359999	5.640468113169999	5.47980116615	5.51867384778	5.397485716369999
pos_2098	Val Trp	缬氨酸 色氨酸	metab_2097	B(i)	69.4	0.0	-	-	-	-	M+H	C16H21N3O3	3.71401666667	-	-	pos	-	-	-	-	-	-	304.16528914400004	0.08665014071839999	51.6	-0.9197671336989741	-	-	4.6625525823	5.05637272019	4.6719130216	4.50799833458	4.724803920619999	4.5813127084500005	4.82896279541	4.8688239855	4.79006801266	4.69631788231	4.803378485360001	4.756103964919999	4.77909960339	4.53532921958	4.58173966099	4.59108499617	4.55305411126	4.677196303680001	4.77007197379	4.66114752809	4.5891508001
pos_2104	Phenylalanyl-Glycine	苯丙氨酰-甘氨酸	metab_2103	B(ii)	0.0	50.8	-	-	-	HMDB0304788	M+H	C11H14N2O3	3.71931666667	-	-	pos	-	-	-	-	Organic acids and derivatives	Carboxylic acids and derivatives	223.107255036	0.19367699683200001	44.4	-2.0878524581857802	-	Amino acids, peptides, and analogues	4.08619883889	4.11449741913	4.03380436072	3.82590160254	3.85453010873	3.99108670828	4.0423850122600005	4.13090256453	4.04897248063	4.33211709096	4.1303745418	3.86382908559	4.00297272718	4.318965872990001	4.06138125019	4.17572248814	4.06009469145	3.69879071863	4.07316038636	4.3630517243	3.9649304176099998
pos_2111	3-Indoleacrylic Acid	-	metab_2110	B(i)	84.0	0.0	-	-	-	HMDB0000734	M+H	C11H9NO2	3.72991666667	-	-	pos	-	-	-	-	Organoheterocyclic compounds	Indoles and derivatives	188.070228612	0.125968079835	55.4	-2.01189679718028	29953-71-7	Indoles	3.7653631868599997	3.46682357763	3.7810092428699993	3.48152122203	3.35442692446	3.18020457459	3.52582331774	3.9499741875199996	3.69891596505	3.64884795298	3.66039020986	3.4581845528400006	3.5954880711	3.45904511864	4.06700843092	3.44917488205	3.5089808341300004	3.14436035709	3.70494687573	3.4458500174199997	3.66094393167
pos_2117	4-Methoxycinnamic Acid	4-甲氧基肉桂酸	metab_2116	B(i)	50.8	0.0	nonnatural	-	-	HMDB0002040;HMDB0246971	M+H	C10H10O3	3.73521666667	-	-	pos	-	-	-	-	Phenylpropanoids and polyketides	Cinnamic acids and derivatives	179.06965796900002	0.09485744651239998	47.2	-3.44059418010499	943-89-5;_	Cinnamic acids	3.6968281120199995	3.6134224118000002	3.5004279494699997	3.37774682269	3.72471821807	3.35543690928	3.57998586561	3.5020343955	3.4850035667	3.8370765051899998	3.57027092061	3.44235814891	3.10483242989	3.5043956336199997	3.77490549139	3.7230749677199997	3.76845063415	3.4622565819	3.4247322328600003	3.6056961709099995	3.1860856713200003
pos_2119	Gly Val Leu	-	metab_2118	B(i)	41.1	0.0	-	-	-	-	M+H	C13H25N3O4	3.73521666667	-	-	pos	-	-	-	-	-	-	288.190885718	0.10537707841800001	45.0	-3.12345750042453	-	-	4.18288455427	4.43279578691	4.12736096996	4.05412539898	4.55182971391	4.3164572753199995	4.56339105539	4.4126124945	4.465939908469999	4.2832611606999995	4.34974983392	4.47734356107	4.30220801446	4.26641746387	4.29357398308	4.35160861622	4.10337349128	4.48390727739	4.47717737737	4.28003470293	4.22349623695
pos_2131	3-Des(Dimethylaminoethyl)-3-Acetic Acid Zolmitriptan	-	metab_2130	B(ii)	0.0	57.0	nonnatural	-	-	HMDB0259690	M+H	C14H14N2O4	3.7458333333300002	-	-	pos	-	-	-	-	Organoheterocyclic compounds	Indoles and derivatives	275.102270063	0.0166247752532	49.9	-1.3254734587606298	-	Indolyl carboxylic acids and derivatives	4.26563891939	4.13067190969	4.16746441981	4.1468860979699995	4.09197730019	3.9468367930199997	4.2571452371300005	4.553077175	4.36113364702	4.47442606376	4.44360901791	4.06097088998	4.3330085153199995	4.2370079537	4.070947802719999	4.2918465456699995	4.2959387207	4.06947440455	4.47434248483	4.28799265848	4.180799771359999
pos_2136	1-(2-Morpholin-4-Ylphenyl)Pyrrolidine-2,5-Dione	-	metab_2135	B(i)	38.3	0.0	-	-	-	-	M+H	C14H16N2O3	3.75113333333	-	-	pos	-	-	-	-	-	-	261.12291646200003	0.139475777001	46.8	-1.73903508263949	-	-	5.24067736103	4.96965531446	5.29862876431	5.080838773919999	4.968786415199999	4.76482139211	4.98843440178	5.33004091685	5.1634797719300005	5.09732781699	5.30566987936	4.91637998738	5.09795467525	5.09942377728	5.1783827807	5.0371245054100005	5.16415342711	4.84147800849	5.19142156585	4.9370824331300005	5.10954384296
pos_2137	Gly-Asn-His	-	metab_2136	B(i)	54.1	0.0	-	-	-	-	M+H	C12H18N6O5	3.75113333333	-	-	pos	-	-	-	-	-	-	327.141781244	0.231096819433	49.8	1.95351684713348	-	-	4.4071072110100005	4.09890624175	3.8958646401599997	3.9300625285800006	3.9431534227199996	3.70935523208	3.35971475153	3.5771297107	3.5147518475699995	4.40371470979	3.6391277141199994	3.31758020908	2.70059510651	3.93311132861	4.30962013962	4.22374665329	4.33242084516	3.8938886390699996	3.79487525958	4.681761980869999	3.18958871999
pos_2141	4-Oxo-4-(Pyridin-4-Ylmethylamino)But-2-Enoic Acid	-	metab_2140	B(i)	38.9	0.0	-	-	-	-	M+CH3OH+H	C10H10N2O3	3.75645	-	-	pos	-	-	-	-	-	-	239.10228432099998	0.131539962212	44.7	-1.69383885126865	-	-	4.2179090907	4.05899482459	4.1025207121800005	3.83807247192	3.9072463567800004	3.9047111249400004	4.22117663405	4.51386874667	4.41379752681	4.47073925823	4.433877097869999	4.104482765669999	3.96213149057	4.2158647715	3.99456354879	4.20247266141	4.03769271948	3.79659632203	4.275606947669999	4.4090492357199995	3.9953434165300004
pos_2142	(2Z)-3-[2-(Beta-D-Glucopyranosyloxy)Phenyl]Acrylic Acid	-	metab_2141	B(i)	39.4	0.0	-	-	-	HMDB0060077	M+H-2H2O	C15H18O8	3.75645	-	C05839	pos	-	-	-	-	Organic oxygen compounds	Organooxygen compounds	291.085825134	0.0216524210666	46.7	-1.50094904378494	2446-60-8	Carbohydrates and carbohydrate conjugates	2.6431823339	4.815134366040001	2.53398130741	2.31081617963	2.8624776395300002	2.3404647466900004	2.29590779248	2.76223932736	2.71009909255	2.6247917891	2.63115057474	2.7334554545999996	2.65903444537	2.8018063454699997	2.36149145509	2.6927623798400004	2.39117488091	2.15907722103	2.60265819197	2.5638870779099996	5.9031736416
pos_2144	Ethyl 4-[(3-Methoxyphenyl)Methylamino]Quinazoline-2-Carboxylate	-	metab_2143	B(i)	41.7	0.0	-	-	-	-	M+H	C19H19N3O3	3.75645	-	-	pos	-	-	-	-	-	-	338.149294393	0.21843500996800003	43.8	-1.84942780719423	-	-	4.36274106808	4.37341444439	4.37187050875	4.32869220912	3.98223043436	3.9997431613	4.09011800271	4.36391751629	4.33048617994	4.34548822181	4.22605066301	3.9770323375400003	4.35522622864	4.44316930988	4.32689208945	4.16124798174	4.32771161759	3.84379000988	4.43858740937	4.41237189964	4.47264704232
pos_2146	2-Hexenyl-Beta-Glucopyranoside	-	metab_2145	B(i)	37.1	0.0	-	-	-	-	M+H-2H2O	C12H22O6	3.76178333333	-	-	pos	-	-	-	-	-	-	227.127385348	0.0556737360336	42.7	-1.5264076400564297	-	-	4.40939847991	4.16818303635	4.2926916116300005	4.05699993393	4.22712561563	4.19218789107	4.25141780521	4.20635116739	4.12820001445	4.454405395249999	4.2156538899400005	4.00705197165	4.0235868971499995	4.40604735372	4.36707542632	4.6374368301999995	4.289258340280001	4.37525265582	4.23290315176	4.3962899036500005	4.09503790877
pos_2147	6-Methoxymethylone	-	metab_2146	B(i)	48.4	0.0	-	-	-	-	M+H	C12H15NO4	3.76178333333	-	-	pos	-	-	-	-	-	-	238.10710979200002	0.0508100414031	46.8	-1.1581783296133301	-	-	3.7423619618	3.85446025991	3.73659886308	3.61278720714	3.6391750364599997	3.5186642717	4.09591782659	4.29525440208	4.10834400675	4.3987815468099996	4.2796525250699995	3.8782995956999997	3.6776042751499998	3.84563252389	3.7531317902900003	3.9608201017300004	3.8582703664899998	3.5940358803900003	3.87058190735	3.7045680281199997	3.4272142522299998
pos_2150	Lactacystin	乳胞素	metab_2149	B(ii)	0.0	45.7	nonnatural	-	-	HMDB0253941	M+NH4	C15H24N2O7S	3.76178333333	-	-	pos	-	-	-	-	Organic acids and derivatives	Carboxylic acids and derivatives	394.161046004	0.16972828011799998	45.4	-8.51205459588162	-	Amino acids, peptides, and analogues	4.5988879292	4.14586755727	4.52285733164	4.4530170363199995	4.01348212937	4.112618287709999	3.9404689475800003	4.4639583749	4.34730810194	4.3512846844499995	4.23367599626	4.001359260119999	4.32627503357	4.42677779626	4.39083151223	4.1871320239	4.33995417743	3.8286639859500005	4.57644421805	4.42888570334	4.51254547956
pos_2151	Thymidine	胸苷	metab_2150	B(ii)	0.0	56.2	drug:DB04485	map00240;map01100;map01232	Pyrimidine metabolism;Metabolic pathways;Nucleotide metabolism	HMDB0000273	M+H-H2O	C10H14N2O5	3.76708333333	嘧啶代谢;代谢途径;核苷酸代谢	C00214	pos	Nucleic acids	Nucleosides	Metabolism;Metabolism;Metabolism	Nucleotide metabolism;Global and overview maps;Global and overview maps	Nucleosides, nucleotides, and analogues	Pyrimidine nucleosides	225.08660487400002	0.0583724180214	49.3	-1.56318560891269	50-89-5	Pyrimidine 2''-deoxyribonucleosides	4.39046351213	4.201242018269999	4.3370529452	4.13379091297	4.1709915449	4.03131090821	4.29785819241	4.3951138828800005	4.41407861553	4.44441646767	4.23408081081	4.08849686936	4.23550576102	4.55672192583	4.3691215027800006	4.41538306614	4.37744397362	4.11526608737	4.48043578416	4.42224463634	4.2263148604300005
pos_2157	Anthralin	-	metab_2156	B(ii)	0.0	43.4	nonnatural	-	-	HMDB0248463	M+NH4	C14H10O3	3.77236666667	-	C06831	pos	-	-	-	-	Benzenoids	Anthracenes	244.096356697	0.130442201724	43.9	-2.04815822651477	1143-38-0;_	Not Available	5.1486385954100005	4.968385015290001	5.24962340241	5.06461785795	5.21994123254	5.00776288082	5.118603497	5.28849869826	5.17396357329	5.5160187478900005	5.44010624829	5.35077551365	5.174643533909999	5.26095526098	5.23284536558	5.27111503368	5.14351612392	5.21527119935	5.338881207	5.192890005380001	4.86944022917
pos_2164	Cyclo-Dopa 5-O-Glucoside	-	metab_2163	B(ii)	0.0	48.5	-	map01100	Metabolic pathways	HMDB0304310	M+H-2H2O	C15H19NO9	3.7777	代谢途径	C17751	pos	-	-	Metabolism	Global and overview maps	Organic oxygen compounds	Organooxygen compounds	322.091345868	0.134768955939	48.3	-2.19089552664228	-;_	Carbohydrates and carbohydrate conjugates	3.7754277624199997	3.5126205208199996	4.12706621677	3.87058120003	4.130280688469999	3.65471736878	3.68555252856	4.03270027332	3.9621200823400002	4.01379785746	4.13027510637	3.55462750161	3.6793832845499996	3.76424082671	4.09182934729	4.1927123656	3.9430424580800003	3.9223177220300003	4.029084306790001	2.84742576614	3.58181199253
pos_2165	Phe-Asn-Asn	-	metab_2164	B(i)	71.8	0.0	-	-	-	-	M+H	C17H23N5O6	3.7777	-	-	pos	-	-	-	-	-	-	394.174492815	0.0649839963194	51.8	6.06082578972806	-	-	4.217028019180001	3.80342181195	4.70383266889	3.9332524889	3.6018248221699993	3.7975943691300005	4.67342725074	4.46234575112	4.81780498692	4.49026886347	4.3098915296	3.55952354768	4.82458859609	4.33812706237	5.00156813669	4.6763045632899995	4.95449477858	3.67528919417	4.43775629705	4.28061973247	4.69639771733
pos_2167	Ethyl Syringate	-	metab_2166	B(i)	51.5	0.0	-	-	-	-	M+H	C11H14O5	3.7829833333300003	-	-	pos	-	-	-	-	-	-	227.09091584400002	0.0866747689058	48.1	-2.14139425500896	-	-	4.33318114558	4.762108399380001	4.52296855325	4.59485122724	4.34342742656	4.394584613919999	4.495212143430001	4.6668050988	4.4456679449	4.42877755959	4.77740648078	4.49340364829	4.71117589921	4.3129820931300005	3.9791614522900005	4.4002277687	4.35145559605	4.44070521448	4.45405501939	4.55962164414	4.46742917984
pos_2169	1-Hydroxy-2-Phenyl-6,7-Dihydro-5H-Benzimidazol-4-One	-	metab_2168	B(i)	50.0	0.0	-	-	-	-	M+H	C13H12N2O2	3.78828333333	-	-	pos	-	-	-	-	-	-	229.09669453799998	0.10493580940700001	48.8	-2.01467724482148	-	-	5.1785938292400004	5.0377748670899996	5.3925459386800005	5.218637290809999	4.86679495136	4.7146405048	4.88239382312	5.394806175529999	5.20604814167	5.084398853630001	5.11074909222	4.9646343237699995	5.0724345305	5.0717988967	5.794527329430001	4.86666567861	5.1777766007	4.64917161203	5.06611294982	4.85796522244	5.398194877509999
pos_2176	Gentamicin C2	-	metab_2175	B(ii)	0.0	53.8	-	map00524	Neomycin, kanamycin and gentamicin biosynthesis	HMDB0252691	M+H-H2O	C20H41N5O7	3.7989	新霉素、卡那霉素和庆大霉素的生物合成	C02033;_	pos	-	-	Metabolism	Biosynthesis of other secondary metabolites	Organic oxygen compounds	Organooxygen compounds	446.29417346	0.13104493833	46.8	-6.77090751367929	25876-11-3;_	Carbohydrates and carbohydrate conjugates	4.56764104536	4.80997007485	4.72241689954	4.69764162823	4.61061687583	4.68142757322	4.7437987231	4.82002554026	4.79106081079	4.72248411667	4.779288906640001	4.82543367267	4.8646647633599995	4.87021360728	4.6125317133	4.80684433564	4.84629804529	4.7506805976	4.63619053034	4.76167245263	4.81128614005
pos_2177	Etimicin	爱大霉素	metab_2176	B(ii)	0.0	71.1	nonnatural	-	-	HMDB0252101	M+H-H2O	C21H43N5O7	3.7989	-	-	pos	-	-	-	-	Organic oxygen compounds	Organooxygen compounds	460.310578994	0.023328646716400003	52.4	-4.98934707108362	-	Carbohydrates and carbohydrate conjugates	6.257586488309999	6.44576872675	6.368369990780001	6.34676068375	6.32931837836	6.36371985666	6.42395207664	6.473032914400001	6.410711656209999	6.416032142710001	6.4489339253499995	6.485111674290001	6.4949683574599995	6.49805979428	6.37182683363	6.4888985983200005	6.470377720599999	6.43258015649	6.36081995424	6.40113443726	6.51540856831
pos_2179	Riboflavin	核黄素	metab_2178	B(i)	92.4	0.0	nonnatural	map01100;map01240;map02010;map04977;map00740	Metabolic pathways;Biosynthesis of cofactors;ABC transporters;Vitamin digestion and absorption;Riboflavin metabolism	HMDB0000244;HMDB0247501;PW_C000165	M+H	C17H20N4O6	3.8042	代谢途径;辅助因子的生物合成;ABC转运器;维生素的消化和吸收;核黄素代谢	C00255;_	pos	Vitamins and cofactors;-	Vitamins;-	Metabolism;Metabolism;Environmental Information Processing;Organismal Systems;Metabolism	Global and overview maps;Global and overview maps;Membrane transport;Digestive system;Metabolism of cofactors and vitamins	Organoheterocyclic compounds	Pteridines and derivatives	377.144742693	0.0928760882121	56.6	-2.1750431289098997	83-88-5;_	Alloxazines and isoalloxazines	5.36844398275	4.811825843469999	5.065191850580001	5.069932023530001	4.89091085107	4.7894305057699995	4.76399672081	5.0055175382099995	4.98104052405	5.0403661699	5.0711866777	5.11706449729	4.93904606768	4.99779365569	5.439043155319999	4.66619675883	4.85253246878	4.66222203141	4.99395511741	5.52322891566	4.780807016730001
pos_2180	Netilmicin	奈替霉素	metab_2179	B(ii)	0.0	46.3	drug:DB00955	-	-	HMDB0015090	M+H	C21H41N5O7	3.8042	-	C07657	pos	-	-	-	-	Organic oxygen compounds	Organooxygen compounds	476.305385839	0.104413328868	46.2	-5.23725106161327	56391-56-1	Carbohydrates and carbohydrate conjugates	4.90825268117	5.037078942180001	4.97596846273	4.95062434497	4.94351027423	4.99212567124	5.06390840285	5.11776849111	5.08269471542	5.097921486680001	5.11461293247	5.13737625204	5.149740481569999	5.13146710047	5.018235730990001	5.1514407239699995	5.14170816508	5.09013465022	5.0194881014199995	5.054019295930001	5.22179393998
pos_2182	Methyl 5-(Benzoylcarbamothioylamino)-2-Morpholin-4-Ylbenzoate	-	metab_2181	B(i)	50.4	0.0	-	-	-	-	M+	C20H21N3O4S	3.8095	-	-	pos	-	-	-	-	-	-	399.126496027	0.0532771418604	45.9	3.0513246260797	-	-	4.4343532457	3.7837372877599997	4.144322378	4.2061089355300005	3.9348819603400003	3.80005135236	3.61152410541	3.95455465084	4.07803350926	4.02749345852	4.1467860521399995	4.264319897169999	3.8845435754300004	4.08070827264	4.59994182074	3.43589498593	3.7759460900999997	3.4699492555800004	4.18172246299	4.11833468048	3.8215814468400002
pos_2183	Gln-Ala	-	metab_2182	B(i)	49.0	0.0	-	-	-	HMDB0028790	M+Na	C8H15N3O4	3.8148	-	-	pos	-	-	-	-	Organic acids and derivatives	Carboxylic acids and derivatives	240.097469551	0.0585976791892	45.7	9.179363250743151	16874-70-7	Amino acids, peptides, and analogues	3.8842357482999996	4.18575693295	3.8356117106800003	3.63292955503	3.8430546977800004	3.9796791231800004	3.85418383062	3.40385111117	3.74481487011	4.02745364769	3.82292619301	3.06809009912	3.43313652507	3.81564866744	3.0180659442799995	3.8087747246599997	3.5903256313800003	2.5035859643	3.8939574896499995	4.198347538969999	3.73213935795
pos_2184	Farnesol	法尼醇	metab_2183	B(i)	54.7	0.0	nonnatural	map00510;map01100;map00900	N-Glycan biosynthesis;Metabolic pathways;Terpenoid backbone biosynthesis	-;HMDB0004305;HMDB0243636	M+K	C15H26O	3.8148	N-聚糖生物合成;代谢途径;萜类骨架生物合成	C01493;C06081;_	pos	-	-	Metabolism;Metabolism;Metabolism	Glycan biosynthesis and metabolism;Global and overview maps;Metabolism of terpenoids and polyketides	Lipids and lipid-like molecules	Prenol lipids	261.162757713	0.061858254160699996	47.1	5.55440583029601	4602-84-0;_	Sesquiterpenoids	4.02256954994	3.8715065868000003	3.97624342695	3.7308533174800003	4.01366861299	3.8777524232199996	4.662754184030001	4.60316410458	4.65485859476	5.063210164630001	4.53137582781	5.02533629307	3.80755999058	4.21739205309	3.8645967919	4.02136443894	3.9653539703	4.04689226375	3.8936370355000003	4.367104971040001	3.6991770497900003
pos_2189	Cay10594	-	metab_2188	B(i)	74.6	0.0	-	-	-	-	M+NH4	C26H28N4O2	3.82011666667	-	-	pos	-	-	-	-	-	-	446.258522715	0.047939671896400006	50.5	8.105690000172759	-	-	5.48579150096	5.61651288809	4.77501184729	4.8395640555	4.59307988351	4.7943633845399996	5.58223143983	4.67546194197	5.5751938077	5.47795181066	5.668241824500001	4.81873532577	4.75754271833	5.51862049544	5.4536375122	5.60402704717	4.72732291488	5.021668587480001	5.49592637556	4.50701966557	5.66589934537
pos_2191	Swietenocoumarin F	-	metab_2190	B(i)	53.6	0.0	-	-	-	-	M+NH4	C17H18O6	3.82541666667	-	-	pos	-	-	-	-	-	-	336.143535218	0.117056823734	47.4	-1.97606442936418	-	-	4.19502918007	4.14113743799	4.2141491899800005	3.8992880247300006	3.9533879227800006	3.5469880596300007	4.172540768909999	4.17342848948	4.252403467340001	4.529115008030001	4.37177884566	4.154413979469999	4.04138282196	4.17284254052	4.04511766847	4.29374349319	4.26293895319	3.9650933068199996	4.16748430183	4.24938515243	3.73524902845
pos_2193	Rivenprost	瑞文前列素	metab_2192	B(ii)	0.0	47.3	nonnatural	-	-	HMDB0257249	M+H	C24H34O6S	3.82541666667	-	-	pos	-	-	-	-	Benzenoids	Benzene and substituted derivatives	451.21443706	0.186107260878	47.0	-0.9977173209803052	-	Benzylethers	4.27765744743	4.25517659201	3.71648324676	3.50877369868	3.7830738821499996	3.23322459429	4.3293131987999995	3.8284458264699994	4.25783525991	4.25446696519	4.398906514009999	3.7524235621399997	3.4725489567500003	4.24947993888	4.16996940382	4.505692928869999	3.83867515149	3.6648171835100003	4.3485928429100005	3.33133518769	4.44306717173
pos_2194	Citracridone Iii	-	metab_2193	B(i)	82.4	0.0	-	-	-	-	M+NH4	C19H17NO5	3.83073333333	-	-	pos	-	-	-	-	-	-	357.143712775	0.191284104281	55.2	-2.31606710341643	-	-	4.51414373482	4.43363951756	4.48087120185	4.251094929130001	4.49007840573	4.55048569393	4.50312914571	4.701730023430001	4.59193281113	4.69862860511	4.5670400474	4.398557275430001	4.43008208527	4.53254741854	4.42825404903	4.51017392381	4.65130363999	4.49083756814	4.73826710186	4.26877763548	4.44508518131
pos_2201	Trp Phe Phe	色氨酸 苯丙氨酸 苯丙氨酸	metab_2200	B(i)	60.5	0.0	-	-	-	-	M+H	C29H30N4O4	3.83603333333	-	-	pos	-	-	-	-	-	-	499.232704725	0.143997224201	49.0	-2.56342461649285	-	-	4.2295535063	4.04529014685	4.25174267627	4.1969279222199996	2.99553202856	4.6516950564999995	3.89106359106	4.375860679840001	4.0975596546199995	3.8568176682599997	4.06819803616	2.9960684284599997	4.1123696639	4.06049545142	4.351828536569999	4.57071265117	4.21750278938	3.42322201992	4.630262134690001	3.20292039944	4.02548430199
pos_2210	Abu-Asp-Oh	-	metab_2209	B(i)	51.1	0.0	-	-	-	-	M+H	C13H14N2O8	3.8469	-	-	pos	-	-	-	-	-	-	327.08584867900004	0.0679940312648	46.9	10.9080172692911	-	-	4.82911620613	4.573233120209999	4.66238768283	4.55764849343	4.67186215953	4.55593860961	4.83851260083	4.66937530272	4.742129007719999	5.0071251563	4.62694545313	4.57808712695	4.6013049242	4.789039502780001	4.56613354045	4.8196727118	4.852587429630001	4.69177619927	4.69289704218	4.7103726444	4.5368173900199995
pos_2225	Luvangetin	10-甲氧基-8,8-二甲基-2H,8H-苯并[1,2-b:5,4-b']二吡喃-2-酮	metab_2224	B(i)	52.0	0.0	-	-	-	-	M+H	C15H14O4	3.8628333333300002	-	C09273	pos	-	-	-	-	-	-	259.09794534	0.203741657954	48.7	5.656884087909241	483-92-1	-	3.99644754301	4.13867365568	4.04080255273	4.16486092339	3.9215262241400004	3.90845717737	3.6290614815699995	3.9411207028800006	4.12869935276	3.8734291431199996	4.4550873259	4.0603323393699995	3.79427431159	3.55123781268	4.211516303540001	4.061771209880001	3.75725236672	3.6080755627800007	3.88099270393	3.9296051494	4.06485151788
pos_2227	Ser-Thr-Oh	-	metab_2226	B(i)	52.6	0.0	-	-	-	-	M+H	C13H16N2O8	3.8628333333300002	-	-	pos	-	-	-	-	-	-	329.101586143	0.15016103608	47.1	11.1073915254532	-	-	4.4407075551999995	4.61081482594	4.434086785940001	4.447310541449999	4.4926707637300005	4.36325270745	4.52254258242	4.5936213626699995	4.662403554180001	4.69638442079	4.63880121371	4.37271618632	4.64050401419	4.60932890267	4.50215831334	4.46497553991	4.7829197056	4.43031543877	4.5235383997600005	4.36602117464	4.74272713509
pos_2229	(+/-)-Ibuprofen	（+/-）-布洛芬	metab_2228	B(i)	52.6	0.0	-	-	-	-	M+H	C13H18O2	3.86813333333	-	-	pos	-	-	-	-	-	-	207.13752729700002	0.0993612802225	49.2	-2.0809668544491	-	-	4.72619777833	4.00915794201	4.55066810684	4.34412006056	4.497760185380001	4.204970756540001	4.418350440119999	4.6591070627499995	4.44526762521	4.66505665851	4.3117331907	4.43765109585	4.22256758276	4.71525321084	4.59353383891	4.603495218969999	4.53192727135	4.22445692987	4.49129020757	4.52962436387	4.189111255199999
pos_2234	Diethyl 2-{[2-(4-Methoxybenzoyl)Hydrazino]Methylidene}Malonate	-	metab_2233	B(i)	45.6	0.0	-	-	-	-	M+Na	C16H20N2O6	3.86813333333	-	-	pos	-	-	-	-	-	-	359.123031856	0.229572135341	46.6	4.98258664712725	-	-	2.72447574112	4.670206314730001	2.72058559667	2.80410861181	2.63531743817	3.3039051350300004	3.3170707785699998	3.58229029624	3.03256699492	3.31670217014	4.10953722802	3.1207709381099997	3.4109250209400006	2.68516979791	2.7360443639099996	2.72181243752	2.5076475169599997	2.4279029598900004	3.25722290037	3.62503088246	2.3981515695
pos_2239	Octopine	章鱼碱	metab_2238	B(ii)	0.0	48.9	nonnatural	map01100;map02010;map00330	Metabolic pathways;ABC transporters;Arginine and proline metabolism	HMDB0255912	M+	C9H18N4O4	3.87343333333	代谢途径;ABC转运器;精氨酸和脯氨酸代谢	C04137;_	pos	-	-	Metabolism;Environmental Information Processing;Metabolism	Global and overview maps;Membrane transport;Amino acid metabolism	Organic acids and derivatives	Carboxylic acids and derivatives	246.133123157	0.157990731172	48.9	1.28825671443471	34522-32-2;_	Amino acids, peptides, and analogues	4.57222707047	4.861854689549999	4.2729350845	4.16707831972	3.9654216390599997	4.22288965534	3.8732327846	4.04821980383	4.36050996822	4.60252261051	4.44336888028	4.011836348219999	3.9464316928300005	4.24060440047	4.31690305758	4.43854156717	4.776103442119999	3.89489168861	4.04570580337	5.15420196009	4.0467027794099995
pos_2250	1,2-Diphenylhydrazine	1，2 -二苯肼	metab_2249	B(i)	39.3	0.0	-	-	-	-	M+H	C12H12N2	3.88403333333	-	-	pos	-	-	-	-	-	-	185.106993636	0.167319747397	44.9	-1.7989718302333102	-	-	4.55277523318	3.9789928180300005	4.2766473101699995	4.156575880119999	3.9202344069099997	3.6814161790499997	4.47585899696	4.98332180448	4.542234730380001	4.7389332781	4.1187377195699995	4.21448701681	4.4784305738	4.5100828424	4.49474481973	3.7892272835800003	4.4738082855300005	3.8884921628400004	4.35409638926	4.53233978479	4.288432900169999
pos_2261	4-Acetamidobenzaldehyde	-	metab_2260	B(i)	72.2	0.0	-	-	-	-	M+H	C9H9NO2	3.89466666667	-	-	pos	-	-	-	-	-	-	164.070335979	0.0565409368875	52.0	-1.6495778755576398	-	-	4.13736832451	3.5254914983800005	3.69379476638	3.6651999823500003	3.5747952761199997	3.5535016393000003	3.4860223901999996	3.71281169215	3.792692130880001	3.9705645273	3.7961069223000004	3.33642436476	3.5263279470199995	3.69441152776	3.8050156082899997	3.7007878086000003	3.6967035052	3.75854046075	3.85478795195	3.8838782315	3.6075962218099997
pos_2266	Secosterigmatocystin	3,8-二羟基-4-（2,3-二羟基-1-羟甲基丙基）-1-甲氧基吨酮	metab_2265	B(i)	37.5	0.0	-	-	-	-	M+H-H2O	C18H18O8	3.89466666667	-	-	pos	-	-	-	-	-	-	345.096318522	0.07908079455519999	45.7	-1.54863581294945	-	-	5.0880291696399995	5.07695295574	4.94493966313	4.91325181899	4.9786625956599995	4.8783320516	5.12720907692	5.08886140747	5.0335146802	5.27696992241	5.02189268286	4.87485814446	5.03462141927	5.09180249531	4.82658692566	5.04514870547	5.12929953815	5.01074881727	5.06563262536	5.05738269022	4.94080100979
pos_2281	2-Cyano-3-(3,4-Dimethoxyphenyl)Acrylic Acid	-	metab_2280	B(i)	47.4	0.0	-	-	-	-	M+H	C12H11NO4	3.9159	-	-	pos	-	-	-	-	-	-	234.075516191	0.280008736699	48.2	-2.43737802242626	-	-	3.42910641085	2.94500042389	3.5124345835300006	3.09272103121	3.1222494249	3.0595324225200002	4.0162292508099995	4.1690836708	4.07732090308	4.21744839287	3.9849035392000003	3.84505329513	3.5507918470699997	3.68725615206	3.4362520405800003	3.4823757940599998	3.5078651802599996	2.9224223187900003	3.22773237224	3.58860983481	2.86779205387
pos_2283	3'-Formyl-2',4',6'-Trihydroxy-5'-Methyldihydrochalcone	-	metab_2282	B(i)	78.1	0.0	-	-	-	LMPK12120489	M+H	C17H16O5	3.9159	-	-	pos	-	-	-	-	-	-	301.106795509	0.184057231821	53.6	-0.848164072323135	0	-	4.388668264240001	4.62325907046	4.317763170819999	4.5230916281199995	4.237890756330001	4.34059019964	4.41006425926	4.47550671914	4.3717214678400005	4.72280191622	4.5054667758599996	4.2420762194099995	4.43735806694	4.2766275799199995	4.20085032331	4.089830972300001	4.40361363673	4.07905148493	4.46216147802	4.44910929691	4.16090966414
pos_2285	D,L-Buthionine	D，L-丁硫氨酸	metab_2284	B(ii)	0.0	55.7	nonnatural	-	-	HMDB0250809	M+Na	C8H17NO2S	3.92121666667	-	-	pos	-	-	-	-	Organic acids and derivatives	Carboxylic acids and derivatives	214.085861875	0.102165893072	37.5	-7.109408513587692	-	Amino acids, peptides, and analogues	4.0393122325699995	3.74342465257	4.3123011421	3.97730059045	3.5808927891400004	3.2912012995599995	4.5654413395999995	4.61728437684	4.51356091423	4.66212293221	4.50741215421	4.4823367779400005	3.9799754961800002	3.79045271769	4.5257159181	3.76248981239	3.9466758808800004	3.0143448703900004	4.02148332613	3.7213648715800005	4.05113005213
pos_2290	4-Methylcoumarin	4-甲基香豆素	metab_2289	B(i)	48.5	0.0	nonnatural	-	-	HMDB0246508	M+H	C10H8O2	3.92651666667	-	-	pos	-	-	-	-	Phenylpropanoids and polyketides	Coumarins and derivatives	161.05940969600002	0.132430057555	47.4	-1.8508388703609602	-	Not Available	3.85444668602	3.85343446358	3.95991478985	3.7711989427699995	3.85247769054	3.7908619040800007	3.84556624881	3.6525931599	3.86492444585	3.98001283875	3.93257309268	3.82064293727	3.5227706994099997	3.9362222297800002	3.92958589071	4.0773522219	3.8968313628500004	3.9078376679400004	3.74945375667	3.73336972915	3.5199458855300003
pos_2291	Mellein	蜂蜜曲菌素	metab_2290	B(i)	63.9	0.0	-	-	-	HMDB0301747	M+H	C10H10O3	3.92651666667	-	-	pos	-	-	-	-	Organoheterocyclic compounds	Benzopyrans	179.06966059099997	0.10874706506100001	49.8	-3.42586722801845	480-33-1	2-benzopyrans	3.72878534199	3.5918801916900005	3.81759663899	3.4944627350800004	3.7157448215	3.5006585132699994	3.5820195103699994	3.45863640169	3.6061719734900004	3.9179571582099997	3.75175145982	3.8075345552399997	3.0527941032999997	3.78546514102	3.8957137176999996	4.01386999323	3.76467907122	3.7594806765599995	3.5614575152599994	3.7670650235800003	2.8999758441799997
pos_2294	2-Methoxy-1,4-Naphthoquinone	2-甲氧基-1,4-萘醌	metab_2293	B(i)	80.6	0.0	-	-	-	-	M+H	C11H8O3	3.93183333333	-	-	pos	-	-	-	-	-	-	189.054224195	0.0971324343839	55.0	-2.10772757218486	-	-	4.83445445481	4.7590326030900005	4.93461929447	4.72915724689	4.82225462772	4.714426093269999	4.79453610812	4.643261588550001	4.76509465108	4.94163037091	4.8677246293400005	4.83967761035	4.54185023539	4.83247594758	4.88564610433	5.03407660091	4.8310547527	4.92193733858	4.7562798842300005	4.70628330227	4.4703736222199995
pos_2300	Glu-Gly-Arg	-	metab_2299	B(i)	67.8	0.0	-	-	-	-	M+H	C13H24N6O6	3.93715	-	-	pos	-	-	-	-	-	-	361.18632279400003	0.0926353232133	50.3	9.20063590324516	-	-	4.45550982953	4.4361700473	4.51205605627	4.41342740894	4.27359153622	4.2014685936900005	4.29394135007	4.76022672523	4.54540615376	4.49440200179	4.540710536540001	4.34398400156	4.65067123818	4.47883238374	4.37244001124	4.41754239405	4.4613805722199995	4.284992040540001	4.51494562273	4.420415004700001	4.362596119630001
pos_2303	Phe-Leu	-	metab_2302	B(i)	51.4	0.0	nonnatural	-	-	HMDB0253025	M+H	C15H22N2O3	3.94246666667	-	-	pos	-	-	-	-	Organic acids and derivatives	Carboxylic acids and derivatives	279.16954728400003	0.12333199636600001	48.4	-2.7743494499837498	-	Amino acids, peptides, and analogues	4.38859141289	5.0884360730800005	4.47107946924	4.28153017351	4.674840865859999	4.37830798783	4.71252418889	4.74681249102	4.662615720980001	4.269587303440001	4.84792934065	4.54405708053	4.74982145073	4.19648024009	4.078288592230001	3.9466298303500005	4.15993809506	4.5244526368599995	4.61617598603	4.28877822801	4.485568188349999
pos_2305	Decaethylene Glycol	-	metab_2304	B(i)	54.7	0.0	-	-	-	-	M+H	C20H42O11	3.94246666667	-	-	pos	-	-	-	-	-	-	459.279026939	0.09565012248560001	50.1	-2.09843372977559	-	-	6.131751007130001	6.271442061009999	6.21301636502	6.18785637853	6.12472126092	6.18718563283	6.244283680080001	6.31707358727	6.22103463681	6.27305326056	6.29124815211	6.330882759	6.3246921361399995	6.32667801967	6.16279962998	6.302798640750001	6.2567352646000005	6.24170526793	6.186874291970001	6.2074168699	6.307834714119999
pos_2308	Methoxamine	甲氧胺	metab_2307	B(i)	69.5	0.0	drug:DB00723	-	-	HMDB0014861	M+H	C11H17NO3	3.94778333333	-	C07513	pos	-	-	-	-	Benzenoids	Benzene and substituted derivatives	212.127755802	0.055851090649499995	52.0	-1.7243125088845102	390-28-3	Methoxybenzenes	4.1275753242699995	4.19722894397	4.07021011295	3.94283409457	4.16782445472	4.15930595756	4.2313614231	4.16528571056	4.12272703049	4.54654600923	4.19152443671	4.2116440635500005	3.95294305666	4.32876166415	4.13776913006	4.66874659845	4.1762905632	4.477598028380001	4.0475102210800005	4.21824663581	3.91315148023
pos_2310	Zataroside A	-	metab_2309	B(i)	37.2	0.0	-	-	-	HMDB0036066	M+H	C16H24O7	3.94778333333	-	-	pos	-	-	-	-	Lipids and lipid-like molecules	Prenol lipids	329.159032989	0.203387278303	45.4	-1.3607988181914699	26560-14-5	Sesquiterpenoids	4.44431271996	3.5340203734300006	4.19689341328	3.8411532870099996	3.7971368335699998	2.7071308119700004	2.2914181553599997	2.93944297932	3.5997709163300002	4.01312535059	3.42158999362	2.21686869971	2.22047032713	2.8943354726	4.21767391001	3.6075647501199994	4.0530725742	3.05767866394	3.0992642500700005	4.98753196988	2.80589444915
pos_2312	Diphenylurea	-	metab_2311	B(i)	47.9	0.0	drug:DB07496	-	-	HMDB0032066	M+H	C13H12N2O	3.95838333333	-	-	pos	-	-	-	-	Benzenoids	Benzene and substituted derivatives	213.101914032	0.20552876281100002	46.4	-1.5342850823354	102-07-8	Not Available	3.49612710602	3.7119642584900006	3.82443766394	4.00364955075	3.31189759236	2.85593235513	3.6664447710300005	4.486157277469999	4.16624718927	4.38868910868	4.046993785950001	4.19795938261	4.0639781469	3.6387306134300004	3.26999610843	3.55816042766	3.76569006672	3.90365039959	4.08156145341	3.7108985896300006	3.80715557746
pos_2314	O-(2-Fluoroethyl)Tyrosine	-	metab_2313	B(ii)	0.0	48.4	nonnatural	-	-	HMDB0255830	M+NH4	C11H14FNO3	3.95838333333	-	-	pos	-	-	-	-	Organic acids and derivatives	Carboxylic acids and derivatives	245.127993742	0.07217571924260001	46.6	-7.06010593281058	-	Amino acids, peptides, and analogues	5.3785192865299996	4.94234907636	5.35502440356	5.055693562	4.84488482311	4.8442140153099995	5.1524511872900005	5.36579180041	5.05450226232	5.17416557853	5.22334504393	5.02812650827	4.99169588132	4.8961160834	5.38642974133	4.97253017768	5.00455451339	4.68130145094	5.16517246541	4.8660803102	5.129127983
pos_2316	1-(6Z,9Z,12Z-Octadecatrienoyl)-Glycero-3-Phosphate	-	metab_2315	B(ii)	0.0	43.7	-	-	-	HMDB0062316	M+ACN+Na	C21H37O7P	3.95838333333	-	-	pos	-	-	-	-	Lipids and lipid-like molecules	Glycerophospholipids	496.243130109	0.14463461481599998	47.8	-0.763080888546288	_;	Glycerophosphates	4.0472453904900005	4.46359617861	4.17913017544	4.028109833369999	3.8303580671399997	3.7892791686500003	5.30594404616	5.64346605831	5.45285226681	5.47734200253	5.446681776849999	5.372575190469999	4.20278251202	4.2690037607499995	4.1704647990099994	4.16721072429	3.9059184630800003	4.18785562809	3.95488329885	3.8573837257699997	4.16049663499
pos_2317	3-Amino-2-Naphthoic Acid	-	metab_2316	B(i)	91.7	0.0	-	-	-	-	M+H	C11H9NO2	3.96368333333	-	-	pos	-	-	-	-	-	-	188.070194735	0.12380475010700001	57.3	-2.1929965721203204	-	-	4.76904301986	4.24787179719	4.3375263755	4.533466714569999	4.68451971687	4.20121683119	5.02884244205	5.28711215883	4.78100280438	5.18384260674	4.35772049651	4.373626284719999	4.92676222227	5.070749333409999	4.35533546627	4.38304238258	4.86066251862	4.36699754051	4.94428827096	4.93324904207	4.53491654581
pos_2318	3-(Quinolin-8-Ylcarbamoyl)-Acrylic Acid	-	metab_2317	B(i)	36.4	0.0	-	-	-	-	M+H	C13H10N2O3	3.96368333333	-	-	pos	-	-	-	-	-	-	243.075923278	0.0764129684778	46.2	-2.04628721627276	-	-	5.222345467799999	4.96214951888	5.1364696616400005	5.2315813345999995	5.03305885794	5.005355227130001	4.971461424609999	5.3422990737900005	5.16097702361	5.09639455609	5.06437481276	4.83932436927	5.1725465311	5.1906259906	5.08721359471	5.0932908837	5.28578587494	4.90418223196	5.21966378833	5.1362831861	5.06956625638
pos_2320	2-Propanol, 1-((1-Methylethyl)Amino)-3-(2,4,6-Tripropylphenoxy)-	-	metab_2319	B(ii)	0.0	42.1	nonnatural	-	-	HMDB0246264	M+Na-H2O	C21H37NO2	3.96368333333	-	-	pos	-	-	-	-	Benzenoids	Benzene and substituted derivatives	340.258802638	0.00701533805223	45.0	-8.44599031332584	-	Phenylpropanes	5.340503039	5.2033037028699995	4.87363136285	4.931725989619999	4.887688041590001	4.97542777666	5.08506045195	4.842615225069999	5.30034892602	5.48518213569	5.14267535675	4.907708950880001	4.94297053984	5.238700489649999	5.2088346942	5.31406763831	4.90873335296	4.8818373911199995	5.324739553130001	4.76291194394	5.14415845186
pos_2321	10,11-Dihydro-12R-Hydroxy-Leukotriene E4	-	metab_2320	B(ii)	0.0	46.4	-	-	-	HMDB0012501	M+CH3OH+H	C23H39NO6S	3.96368333333	-	-	pos	-	-	-	-	Lipids and lipid-like molecules	Fatty Acyls	490.284754902	0.0807902801364	45.8	3.18151856512218	_;	Eicosanoids	5.24036678858	5.39806435988	4.65323885866	4.64809548337	4.50045482594	4.568464339619999	5.41255004627	4.46931839487	5.36798411839	5.27520335982	5.508347220119999	4.69493005767	4.6362098428	5.31081052504	5.2517884008	5.42738045425	4.5506036714	4.88953306734	5.32358230411	4.27802044693	5.48272161288
pos_2323	Phenylacetylglycine	苯乙酰甘氨酸	metab_2322	B(i)	94.2	0.0	-	map00360	Phenylalanine metabolism	HMDB0000821	M+H	C10H11NO3	3.96901666667	苯丙氨酸代谢	C05598	pos	-	-	Metabolism	Amino acid metabolism	Organic acids and derivatives	Carboxylic acids and derivatives	194.080782572	0.08708174513869998	57.9	-2.00480966647232	500-98-1	Amino acids, peptides, and analogues	4.75314163829	4.85890260727	4.89564536499	4.288501	5.3997429951400004	4.8044518077900005	5.66124967417	5.00055518937	5.36426186766	5.221963152	5.09209050446	5.28295592141	5.14043865028	4.80616955757	4.39112418158	4.848646959830001	5.12665837622	4.6583492916	5.558223160569999	5.4455266482099995	5.404735394809999
pos_2324	7-Amino-2-Phenylpyrazolo[1,5-A]Pyrimidine-6-Carbonitrile	-	metab_2323	B(i)	83.5	0.0	-	-	-	-	M+NH4	C13H9N5	3.96901666667	-	-	pos	-	-	-	-	-	-	253.11779193400002	0.056444168032599995	52.8	-7.77975112784695	-	-	3.91399438296	4.13850545223	3.9733081083599995	3.7996906513699997	3.5530736184800005	3.85322088393	4.1849165178300005	4.59614369055	4.5133262718000005	4.59145651793	4.56800580535	4.40901970576	4.08041936181	4.3153030189	3.9724166334699995	4.12371693087	3.9987800377199996	3.55497851488	4.186961666409999	4.20662997514	3.9653623631199997
pos_2333	Asn-Thr-Leu	-	metab_2332	B(i)	37.5	0.0	-	-	-	-	M+	C14H26N4O6	3.97431666667	-	-	pos	-	-	-	-	-	-	346.185534688	0.027863697463000003	40.2	0.8640393810553779	-	-	4.6001811439699996	4.18777392376	4.48978851565	4.293390747569999	4.19776192784	3.86219842619	3.7516980340400004	3.7991028887900002	3.9698822496599995	4.4911638822199995	4.05263566224	3.80040588477	3.4220529447500003	3.8144392050800002	4.55361215213	4.40301301317	4.41498641319	3.87144552839	4.56643523855	5.2287164958	4.28348820946
pos_2337	2-Hydroxyfelbamate	2-羟基脂肪酸酯	metab_2336	B(ii)	0.0	56.9	-	map00982	Drug metabolism - cytochrome P450	HMDB0060670	M+H	C11H14N2O5	3.9796333333300002	药物代谢-细胞色素P450	C16582	pos	-	-	Metabolism	Xenobiotics biodegradation and metabolism	Lipids and lipid-like molecules	Glycerolipids	255.097197183	0.048182253673599997	49.5	-1.38063342437643	-;_	Not Available	4.0975199325	4.19032025744	3.98629905042	3.8299417268300004	3.9382015834699993	4.0861243604	4.13970528995	4.25635873357	4.19816689556	4.6676154497	4.690051220290001	4.18484416893	3.23750096832	3.77311737119	3.2517736056	3.8921232082699997	3.3739542622099994	3.3122296415900006	3.6998307660100003	4.03628867625	3.58522662476
pos_2341	3-Hydroxydecanedioylcarnitine	3 -羟基癸二酰基肉碱	metab_2340	B(ii)	0.0	44.7	-	-	-	HMDB0241132	M+H	C17H31NO7	3.9796333333300002	-	-	pos	-	-	-	-	Lipids and lipid-like molecules	Fatty Acyls	362.217099277	0.0798966700183	47.3	-0.6353402477219561	-	Fatty acid esters	4.80991128454	5.29001435901	4.64753529479	4.6142034900999995	4.53894008773	4.89481639081	4.90851205795	4.55693174658	4.754720123919999	5.16332604986	4.8001104878500005	4.04356334312	4.38004680311	4.84180462127	4.67955155476	5.0799970747900005	4.65335293838	4.1554602454000005	4.4522380867199995	5.33270204971	4.47864550235
pos_2342	P-Mentha-1,3,5-Triene-3,9,10-Triol	-	metab_2341	B(i)	43.3	0.0	-	-	-	-	M+H	C10H14O3	3.9849166666699998	-	-	pos	-	-	-	-	-	-	183.10114609400003	0.09721551327030001	46.0	-2.3320121516061403	-	-	3.98759991439	3.78368417926	3.7119554523900002	3.9398570472500003	3.7191437210800005	3.82030057004	3.5386738535	3.4965371798800002	3.78974389239	4.15858971448	3.67536323953	3.6898566582	3.50312447874	3.84427849694	4.01691994449	4.00937934671	3.9782781202900006	3.6914404452199996	3.71853823252	4.21299484221	3.52354851764
pos_2344	Caramboxin	-	metab_2343	B(i)	42.6	0.0	-	-	-	-	M+H-2H2O	C11H13NO6	3.9849166666699998	-	-	pos	-	-	-	-	-	-	220.05999896	0.15330437989499998	47.0	-1.70632452573311	-	-	3.8819155956699998	3.5651509346499997	3.9831312641300003	3.69139943211	3.5426740595	3.37535839247	3.83281083629	4.0143271917900005	3.8785849643800003	4.04200221255	3.8774584022500003	3.6000185961	3.9040679833	4.15231077449	4.0501001506400005	3.7988074687999998	3.98130859839	3.60891773176	3.9565606831199998	3.8732258138199995	3.80776773765
pos_2346	Aurin	玫红酸	metab_2345	B(ii)	0.0	43.5	nonnatural	-	-	HMDB0248730	M+Na-H2O	C19H14O3	3.9849166666699998	-	C14213	pos	-	-	-	-	Benzenoids	Benzene and substituted derivatives	295.070772841	0.018622878418299998	44.5	-9.39855287186304	603-45-2;_	Diphenylmethanes	3.9917821493	2.5713460575	4.30818777715	4.40130226237	3.21861557249	2.5022754854700002	2.57623683471	4.0865374854	3.04989567731	4.1157201521	3.5378613322500003	2.55705335714	3.9564280920699995	3.1667866203500004	4.21306595367	2.61443462582	4.3892220027199995	2.57617515838	4.048995250869999	3.7625351811699996	2.50079617058
pos_2348	2-Decenedioic Acid	-	metab_2347	B(i)	43.5	0.0	-	-	-	-	M+H	C10H16O4	3.99021666667	-	-	pos	-	-	-	-	-	-	201.11171131400002	0.0785417255851	47.2	-2.11943572375184	-	-	4.33649331867	4.25192544253	3.9028781483199997	4.32234392872	3.9983551959500003	3.9062616929600003	3.62351974763	3.7941316409400003	4.20182862603	4.50546395708	3.7548248748699997	3.80106688936	3.5719670468699998	4.13986499809	4.3981449608	4.141823379090001	4.39415495385	3.86572412193	3.7387519078800007	4.574745340930001	3.6667011960400004
pos_2351	14-[(1-Carboxy-2-Hydroxyethyl)Amino]-14-Oxotetradecanoic Acid	-	metab_2350	B(i)	44.8	0.0	-	-	-	-	M+H	C17H31NO6	3.99021666667	-	-	pos	-	-	-	-	-	-	346.22195026	0.013704504248500001	47.4	-1.34376611040578	-	-	4.2739203342500005	4.043388639730001	4.2502782125400005	4.0274245179	3.99087817422	4.24374319651	3.92755562415	4.23827833589	4.03709144572	4.44952929345	3.91012424671	4.02479963792	3.9350144858699996	4.34153912707	4.2268637477099995	4.42039093941	4.08401164677	4.13697005391	4.16693240802	4.34143906463	3.8042983685400005
pos_2352	Arg-Met-Lys	-	metab_2351	B(i)	48.5	0.0	-	-	-	-	M+H-H2O	C17H35N7O4S	3.99021666667	-	-	pos	-	-	-	-	-	-	416.248128082	0.0187287744182	45.3	9.908197338224461	-	-	5.34695981428	5.3306988214699995	5.39879915367	5.405554305009999	5.36886883195	5.3936158793599995	5.352998487880001	5.37754672244	5.39989541445	5.34058217176	5.3349494031	5.33690763892	5.393165858730001	5.486895038169999	5.492279385830001	5.34730798023	5.51591522806	5.37047274464	5.376984230580001	5.3364857451	5.53415174764
pos_2358	5-Hydroxyindole-3-Acetic Acid	-	metab_2357	B(i)	98.1	0.0	-	map01100;map04726;map00380	Metabolic pathways;Serotonergic synapse;Tryptophan metabolism	HMDB0000763	M+H	C10H9NO3	4.00086666667	代谢途径;5-羟色胺能突触;色氨酸代谢	C05635	pos	-	-	Metabolism;Organismal Systems;Metabolism	Global and overview maps;Nervous system;Amino acid metabolism	Organoheterocyclic compounds	Indoles and derivatives	192.065129495	0.0837719977752	58.6	-2.0417307900042703	54-16-0	Indolyl carboxylic acids and derivatives	5.030491839930001	4.54959515611	5.12793166476	4.776180177850001	4.6994843381199995	4.63265765196	5.03357744762	5.24110808694	5.03669782921	5.41227495686	5.19576817249	4.91184603865	4.82717474667	4.85898826124	5.079869259690001	4.79119053685	4.78671209053	4.50606907087	5.11102289977	4.92998728482	5.121190407569999
pos_2366	1,10-Phenanthroline	1,10-邻菲啰啉	metab_2365	B(i)	82.0	0.0	nonnatural	-	-	HMDB0244053	M+H	C12H8N2	4.0223	-	C00604	pos	-	-	-	-	Organoheterocyclic compounds	Phenanthrolines	181.075755231	0.04900941902290001	53.5	-1.4964672562634995	66-71-7;_	Not Available	4.89255628971	4.88622799345	4.87841683163	4.96066193921	4.70578023407	4.712325567130001	4.80561601306	4.97820254459	4.85826189308	4.78955163785	4.95933819395	4.93740352643	4.89594576692	4.70332876109	4.78789502151	4.76324847856	4.74927266999	4.83043069439	4.91282237629	4.77574524494	4.83620785139
pos_2368	Desmethoxyyangonin	-	metab_2367	B(i)	59.3	0.0	-	-	-	HMDB0034270	M+H	C14H12O3	4.0223	-	C09925	pos	-	-	-	-	Phenylpropanoids and polyketides	Kavalactones	229.08756685	0.08098868650010001	47.8	7.2175718896124605	15345-89-8	Not Available	5.0442932346800005	5.065208785169999	5.02949611984	5.12320974068	4.86410356844	4.86981066729	4.98305203489	5.14844297299	5.011294528690001	4.94225141902	5.10483352346	5.11459534693	5.04842220177	4.887549631680001	4.93624209361	4.91688885	4.933490132219999	4.9691495437	5.07341673021	4.89687633147	4.97499745409
pos_2370	10-Hydroxy-3-Methoxy-1,3,5,7-Cadinatetraen-9-One	-	metab_2369	B(ii)	0.0	47.8	-	-	-	HMDB0036456	M+H	C16H20O3	4.0223	-	C09695	pos	-	-	-	-	Lipids and lipid-like molecules	Prenol lipids	261.148164561	0.115950455902	47.6	-1.36991516741171	72843-51-7	Sesquiterpenoids	4.51155767519	3.8572436216400003	4.081655636730001	4.21800316983	4.19634034862	3.56576135106	2.77776453984	3.06987871324	3.8084711908399997	4.47775725555	3.9391943853800004	2.75137166742	2.75498879917	3.1135502586	4.4504242018	4.05254310043	4.31339218068	2.73205200299	2.8204399618299996	4.842087884340001	2.702242498
pos_2372	Lucidenic Acid E2	-	metab_2371	B(ii)	0.0	57.5	-	-	-	HMDB0036434	M+NH4	C29H40O8	4.0223	-	-	pos	-	-	-	-	Lipids and lipid-like molecules	Prenol lipids	534.310831094	0.12028720131300001	46.2	9.079171479076999	98665-17-9	Triterpenoids	4.72260530369	4.93860122931	4.77914177724	4.4018961372300005	4.20429300862	4.4770513014699995	4.92936910194	4.54484078389	5.08242489079	4.95446893004	4.9428023532	4.4234589165800005	4.60441264704	4.9623260759	4.93114120982	4.92933688619	4.71560434446	4.27851083238	4.75597594573	4.444035288899999	5.11898873415
pos_2373	Alpha-Cehc	-	metab_2372	B(ii)	0.0	41.9	-	-	-	HMDB0001518	M+H	C16H22O4	4.0276	-	-	pos	-	-	-	-	Organoheterocyclic compounds	Benzopyrans	279.158787709	0.09966461007249999	46.7	-1.0710231818215301	4072-32-6	1-benzopyrans	5.195400932159999	4.647977212130001	4.8621188469	4.935346173269999	4.85389349759	4.46814735668	4.02458792134	3.92716408107	4.5863524262599995	5.14437923066	4.66075578672	4.22597217949	4.1099976935900004	4.34586632937	5.127645010369999	4.8678624737	5.01964475029	4.16597869263	4.11903795597	5.4708921656900005	3.6481582919599997
pos_2376	Allysine	ε-醛(基)赖氨酸	metab_2375	B(ii)	0.0	40.7	-	map01100;map00310;map00300;map01230	Metabolic pathways;Lysine degradation;Lysine biosynthesis;Biosynthesis of amino acids	HMDB0001263	2M+H	C6H11NO3	4.03291666667	代谢途径;赖氨酸降解;赖氨酸生物合成;氨基酸生物合成	C04076;_;C01475	pos	-	-	Metabolism;Metabolism;Metabolism;Metabolism	Global and overview maps;Amino acid metabolism;Amino acid metabolism;Global and overview maps	Organic acids and derivatives	Carboxylic acids and derivatives	291.154472692	0.0553887196387	47.0	-2.03404260475093	-;6665-12-9;_;1962-83-0	Amino acids, peptides, and analogues	4.50093828128	4.73139970966	4.606603940219999	4.14203192078	4.43796233695	4.65374856362	4.49562084473	4.27653507687	4.397650509719999	4.63362873071	4.4738418612	4.09284452306	4.02434532054	4.49586532416	4.11107123943	4.438683128319999	4.2630465081199995	3.8468811527	4.56812011937	4.95243190083	4.56698859163
pos_2382	Mitoflaxone	米托喃松	metab_2381	B(ii)	0.0	77.5	nonnatural	-	-	HMDB0254759	M+H	C17H12O4	4.04353333333	-	-	pos	-	-	-	-	Phenylpropanoids and polyketides	Flavonoids	281.080311369	0.05400095860719999	53.7	-1.8706737550578	-	Flavones	4.82899768046	4.77264737765	4.67921874339	4.73390741934	4.697556640719999	4.71153963736	4.90058488797	4.72644124832	4.802496212109999	4.9680250068900005	4.949248513080001	4.71545571634	4.72663276626	4.75618666937	4.59341803097	4.93221275855	4.871418433550001	4.81783710866	4.77930489875	4.80944426329	4.5339746579
pos_2383	Dihydrosterigmatocystin	二氢甾体孢囊素	metab_2382	B(ii)	0.0	46.9	-	map01100	Metabolic pathways	HMDB0030590	M+H	C18H14O6	4.04353333333	代谢途径	C20445;_	pos	-	-	Metabolism	Global and overview maps	Phenylpropanoids and polyketides	Sterigmatocystins	327.08570328400003	0.0365671783329	48.2	-1.87474235425852	-;6795-16-0	Not Available	5.813018736919999	5.75802763585	5.6835815923	5.70406101744	5.69596083561	5.70203614894	5.87671245684	5.74882758392	5.78794445191	5.939980728759999	5.9346929593199995	5.7299775762400005	5.72036079974	5.7504798372	5.64617975315	5.903600415540001	5.83648183696	5.82844431034	5.795588598130001	5.79162533413	5.5670532674199995
pos_2387	N-(2,5-Dimethylphenyl)-7-Ethylpyrazolo[1,5-A]Pyrimidine-5-Carboxamide	-	metab_2386	B(i)	42.2	0.0	-	-	-	-	M+H	C17H18N4O	4.04881666667	-	-	pos	-	-	-	-	-	-	295.152789176	0.11028863182700001	45.2	-8.66391024799561	-	-	5.16237883393	5.017649294669999	4.96921467631	4.859323869830001	4.90254556555	4.5760980549	4.15202192454	4.47981921931	4.755317041680001	5.21396854529	4.97690421374	4.3282223454699995	4.68778668574	4.63161048359	5.328414023530001	5.05140869266	5.11673578345	4.2744166433999995	4.4793980318	5.56984988638	4.64502445213
pos_2388	Arborinine	山柑子宁	metab_2387	B(i)	58.8	0.0	-	-	-	HMDB0030177	M+NH4	C16H15NO4	4.04881666667	-	C10643	pos	-	-	-	-	Organoheterocyclic compounds	Quinolines and derivatives	303.13352677	0.174724436459	50.2	-1.4266008776808101	5489-57-6	Benzoquinolines	4.3122133925599995	4.44009783269	4.38245761869	4.28468025106	4.3343067599800005	4.12243674833	4.66056300285	5.02806829397	4.83477279201	4.904081651449999	4.9269491072000005	4.82453311148	4.4071457833	4.33537637276	4.13517368951	4.20573462269	4.36705373999	4.13513850894	4.387154339459999	4.13711755255	4.19848272708
pos_2392	Tocopheronic Acid	-	metab_2391	B(ii)	0.0	63.6	-	-	-	HMDB0030555	M+H-H2O	C16H22O5	4.05413333333	-	-	pos	-	-	-	-	Lipids and lipid-like molecules	Prenol lipids	277.142932853	0.14623563991	51.2	-1.70901271726726	1948-76-1	Sesquiterpenoids	4.91975872485	4.8030660991600005	4.7065640116	4.609743064	4.6730882003600005	4.2273665947	3.25019977485	3.7138404167699997	4.51672156727	5.00663647883	4.77367521429	3.9233012159300005	4.29444868518	4.01858777363	5.1439078811400005	4.78655883792	4.899241062340001	3.66559687306	3.7812450255	5.43123419383	4.12371980001
pos_2397	Statine	抑胃酶氨酸	metab_2396	B(ii)	0.0	50.5	nonnatural	-	-	HMDB0258487	M+H-H2O	C8H17NO3	4.06475	-	-	pos	-	-	-	-	Organic acids and derivatives	Carboxylic acids and derivatives	158.117238759	0.0709857829812	48.6	-1.80675100556771	-	Amino acids, peptides, and analogues	4.016115225880001	4.21962341052	3.83802218857	4.3080097664	3.61405293399	3.9069499850900002	3.6446852658599997	4.082463799609999	3.7203159428400006	4.41314959165	4.10878988822	3.5676341151999997	3.85993784503	3.8951346187199998	3.8874036007699995	3.91489541553	4.152070300309999	3.75571974709	3.6366368778800005	4.573232737330001	3.79636998187
pos_2399	.Beta.-(2,5-Dimethylbenzoyl)Propionic Acid	-	metab_2398	B(i)	43.4	0.0	-	-	-	-	M+H	C12H14O3	4.07006666667	-	-	pos	-	-	-	-	-	-	207.101150155	0.0873611243136	45.6	-2.0407381684889496	-	-	3.97834621242	3.8336589493	3.67749665399	3.6597622672099996	3.875149215	3.48062575172	3.80999394624	3.90050591116	3.86167992581	4.18071421321	3.5342951623300003	3.7246337236400002	2.7118054410299997	3.7967821722500004	4.09730843486	4.01392758997	4.09685153321	3.96587933926	3.80982133553	4.34681778161	3.46734044491
pos_2400	N'-[(4-Hydroxyoxan-4-Yl)Methyl]-N-(Oxolan-2-Ylmethyl)Oxamide	-	metab_2399	B(i)	47.5	0.0	-	-	-	-	M+H	C13H22N2O5	4.07006666667	-	-	pos	-	-	-	-	-	-	287.159412865	0.0705288467212	47.8	-2.56988542153216	-	-	5.037706774009999	4.73495623568	4.79249214396	4.52193025244	4.9267960222600005	5.27340756892	5.05359746881	4.64800610755	5.02789999233	4.79680539525	4.93834480033	5.028017638130001	4.946575477290001	5.023115225390001	5.24183357014	5.7470713602100005	5.0310345418	5.484533729990001	4.98562737778	5.03729990123	5.29262103558
pos_2402	Idebenone	艾地苯醌	metab_2401	B(i)	56.9	0.0	nonnatural	-	-	HMDB0253376	M+H	C19H30O5	4.07006666667	-	-	pos	-	-	-	-	Not Available	Not Available	339.215897041	0.0332767893772	49.2	-2.07992647254346	-	Not Available	4.4659392983599995	4.3821823544	4.665332026690001	4.83848623234	2.79985469454	4.26928055572	3.9389354148400004	4.62217888329	4.50298315041	4.331037945169999	4.35168116371	2.80039078584	4.288424101	4.2179170986	4.67117192464	4.1995976062	4.49466259601	2.7810673768700003	4.51151095128	4.86425267941	4.22085113351
pos_2403	2-Methoxy-4-(2-(Methylamino)Propyl)Phenyl Beta-D-Glucopyranosiduronic Acid	-	metab_2402	B(ii)	0.0	58.0	nonnatural	-	-	HMDB0244645	M+ACN+H	C17H25NO8	4.07006666667	-	-	pos	-	-	-	-	Organic oxygen compounds	Organooxygen compounds	413.191182015	0.288371918838	47.4	-1.7789681828533401	-	Carbohydrates and carbohydrate conjugates	3.0045712519	3.4558750261	2.95132315607	2.9146261661699997	2.91128567223	2.86414621231	3.43253669831	3.0569034940400006	3.4607951769	4.06022288579	4.52529808316	3.0600595473400003	2.91544106366	2.9973605616100003	2.98635651228	2.9764816685400004	2.9724153096099997	2.89249145491	2.9809252757599998	3.0251296412	2.8626642536799998
pos_2410	3,3'-Dihydroxy-4',5,7-Trimethoxyflavan	-	metab_2409	B(ii)	0.0	47.0	-	-	-	HMDB0030664	M+H	C18H20O6	4.07536666667	-	-	pos	-	-	-	-	Phenylpropanoids and polyketides	Flavonoids	333.132787742	0.08057643315860001	48.5	-1.4363488526951498	105330-59-4	Flavans	5.47421760941	4.5766685496	5.14086112808	4.19472382739	5.49040962461	5.371065172540001	5.34319218699	5.69682222884	5.63756113964	4.39490976791	5.217772786459999	4.7125466478	5.390198967740001	5.33780909682	6.0028817377	5.23423373849	5.92829307908	5.453067234650001	5.64757284048	5.520054620160001	5.22406341602
pos_2416	3-Methoxy-2-(4-Methylbenzoyl)-4H-1-Benzopyran-4-One	-	metab_2415	B(ii)	0.0	45.3	-	-	-	HMDB0031975	M+H	C18H14O4	4.08598333333	-	-	pos	-	-	-	-	Organoheterocyclic compounds	Benzopyrans	295.09596794099997	0.239404794274	46.6	-1.75939315815651	173866-79-0	1-benzopyrans	3.7446567015300007	4.15719508392	3.7421964947400004	3.8722580835600002	3.7598135508099997	3.61326813589	4.06823378415	4.06097325875	3.9118763914199994	4.06320247507	3.9167459134	3.74257083633	4.10635185455	3.77456317042	3.4993722902800006	3.3575943832	3.7719053935000004	3.75597345964	3.9448638109300007	3.63297636199	3.92857168634
pos_2417	Alpha-Dihydrolysergol	-	metab_2416	B(i)	39.1	0.0	-	-	-	-	M+ACN+Na	C16H20N2O	4.08598333333	-	-	pos	-	-	-	-	-	-	320.175135438	0.148864446062	45.7	7.03624418858217	-	-	3.52387051372	4.83644116909	3.4944691028099997	4.0405097122199995	3.74046989589	3.26506548595	4.55003529699	4.49494400649	4.53959974022	4.30081734901	4.59765703769	3.3336399528900005	4.423224712830001	4.81086968906	3.35830138639	3.8268783254800005	4.12781845685	3.41582273115	3.00767283535	4.44277877695	4.652489162149999
pos_2421	(E)-6-Hydroxy-6-(1-Hydroxy-4-Methylcyclohex-3-En-1-Yl)-2-Methylhept-2-Enoic Acid	-	metab_2420	B(i)	51.2	0.0	-	-	-	-	M+H	C15H24O4	4.09681666667	-	-	pos	-	-	-	-	-	-	269.174264825	0.09255321213060001	48.6	-1.7558249430452901	-	-	4.58139352426	3.11221924093	4.562788043069999	4.31909587191	3.9013691169599998	3.99827841206	3.94668813995	4.4413898262	3.7684050817	4.79613085359	4.09170802507	3.91203883885	4.04150295936	4.24924201487	4.578270406600001	4.29922441364	3.8958346889599995	3.7046898175300003	4.18547857658	4.33648052963	3.9032869983
pos_2424	Gln-Glu-Tyr	-	metab_2423	B(i)	35.8	0.0	-	-	-	-	M+H	C19H26N4O8	4.09681666667	-	-	pos	-	-	-	-	-	-	439.185390836	0.163667916769	43.9	6.96204606723266	-	-	4.74257573704	4.60764725869	4.92726281682	4.79302634754	4.761668488440001	4.6846552695499994	4.497108759890001	4.85020569465	4.9390128207599995	4.90954296616	4.643467225119999	4.62564557644	4.617310524880001	4.86368596857	4.99088549203	4.3707086304	4.927977841000001	4.34935984647	4.921317455930001	4.56821347917	4.98774937035
pos_2429	Isobyakanglicin	-	metab_2428	B(i)	48.8	0.0	-	-	-	-	M+H-H2O	C17H18O7	4.10743333333	-	-	pos	-	-	-	-	-	-	317.101639182	0.043204849078400005	47.9	-0.9741911831855792	-	-	4.8059983506199995	4.8605081298	4.7399227202	4.76283636191	4.73818137148	4.59725369146	4.837280503630001	4.88293962158	4.8025187931	4.98136807822	4.95775953217	4.7136165491	4.86034857827	4.87024963154	4.6116287713499995	4.76511228342	4.80999879541	4.8710174325199995	4.863602594980001	4.791219924030001	4.61711264619
pos_2435	(2-Oxo-2,3-Dihydro-1H-Indol-3-Yl)Acetic Acid	-	metab_2434	B(i)	93.3	0.0	-	-	-	-	M+H	C10H9NO3	4.1127333333300005	-	-	pos	-	-	-	-	-	-	192.06515061099998	0.07593247420589999	57.6	-1.93120841616016	-	-	4.945128245119999	4.28234374801	4.87141814371	4.50797320532	4.42785688123	4.38018601707	4.717507073319999	4.95805609365	4.8911074246599995	5.1230409326699995	4.67408342466	4.79341947513	4.3745857930800005	4.88039708194	5.12028125404	4.56471114314	4.66591241455	4.31575242641	4.84794646583	4.75040134733	4.73904392973
pos_2439	5-Hydroxyindoleacetylglycine	5 -羟基吲哚乙酰甘氨酸	metab_2438	B(ii)	0.0	47.2	-	map00380	Tryptophan metabolism	HMDB0004185	M+H-2H2O	C12H12N2O4	4.11801666667	色氨酸代谢	C05832	pos	-	-	Metabolism	Amino acid metabolism	Organic acids and derivatives	Carboxylic acids and derivatives	213.06549516200002	0.12369043519799999	47.5	-1.4461905148257301	-;_	Amino acids, peptides, and analogues	4.22701581053	3.4820147510500004	4.2896684697500005	4.476915031030001	3.75347588208	3.9196295440099997	3.9275829627800007	4.48346525457	3.9767237205900003	4.2133248469	3.8698588969	3.7857379698800004	4.26777722818	3.77066246508	4.19577039072	3.9650628170899997	4.10650433652	3.9355818977800006	4.4171725486	4.3788234608	3.53989432482
pos_2440	4-Hydroxycitrulline	4 -羟基瓜氨酸	metab_2439	B(ii)	0.0	55.7	-	-	-	HMDB0029384	M+K	C6H13N3O4	4.11801666667	-	-	pos	-	-	-	-	Organic acids and derivatives	Carboxylic acids and derivatives	230.05557707	0.0827141346578	48.1	9.4880674395473	3618-90-4	Amino acids, peptides, and analogues	5.62721625992	5.91729230823	5.71021637528	5.73407865725	5.6138190352	5.58282029691	5.68741588244	5.8942565817	5.776988394709999	5.62408043359	5.88576376396	5.14095881986	5.81161052954	5.655096255419999	5.51807301941	5.548652391109999	5.721859932359999	5.62143676247	5.79145646637	5.63658624226	5.84558991207
pos_2452	3-Heptyl-3,6-Dihydro-1H-Furo[3,4-C]Furan-4-One	-	metab_2451	B(i)	79.2	0.0	-	-	-	-	M+H	C13H20O3	4.13393333333	-	-	pos	-	-	-	-	-	-	225.148123202	0.05634127776930001	54.9	-1.7744607012700901	-	-	5.16181811199	4.63239943504	5.0764795795	4.83177499624	4.9942096631	4.6431553678099995	4.9846291558199995	5.19960252043	5.0015431977	5.278292532869999	4.85426880812	4.94315498631	4.69139072812	5.32858282934	5.08522638996	5.09809139242	4.99508502583	4.79180574936	4.97440039089	5.31475854683	4.7648594097800006
pos_2458	9-Hydroxymegastigma-4,6,7-Trien-3-One	-	metab_2457	B(ii)	0.0	55.9	-	-	-	HMDB0303053	M+H	C13H18O2	4.13925	-	-	pos	-	-	-	-	Lipids and lipid-like molecules	Prenol lipids	207.13753980099997	0.101032779642	50.1	-2.02030744818135	-	Sesquiterpenoids	4.93191718827	4.451270207209999	4.86920095491	4.62011710352	4.760644349080001	4.4528624612900005	4.7965512932	4.9956027687599995	4.812343124140001	5.0722687875	4.64900621452	4.70870893385	4.47282715221	5.14384566557	4.870451277819999	4.8917579280900005	4.78455242882	4.5969069216300005	4.74982013314	5.13062724096	4.5411130476
pos_2459	2,4-Dideoxy-2-Octylpentaric Acid	-	metab_2458	B(i)	40.7	0.0	-	-	-	-	M+H	C13H24O5	4.13925	-	-	pos	-	-	-	-	-	-	261.169130152	0.0430062995364	46.9	-1.99931856936914	-	-	5.10175162013	4.5988188359099995	5.03973034711	4.8118219152399995	4.96791475059	4.60879482187	4.96562679215	5.13652300315	4.971669922769999	5.2065518721199995	4.80106887603	4.848160737240001	4.66319448202	5.30740631987	5.0477829102800005	5.06498253921	4.98542637952	4.815559144740001	4.951693351169999	5.26620168878	4.73395783871
pos_2460	Norzolmitripan	-	metab_2459	B(ii)	0.0	50.3	-	-	-	HMDB0060966	M+CH3OH+Na	C14H17N3O2	4.13925	-	-	pos	-	-	-	-	Organoheterocyclic compounds	Indoles and derivatives	314.149766364	0.196134359934	47.7	8.69659125528358	-	Tryptamines and derivatives	4.38787749299	4.26694045896	4.204321795269999	4.38800092751	4.1428500366300005	3.6687359442300003	4.53705709845	5.009059940809999	4.59281199415	4.99938543566	4.32321906758	4.07299101563	4.61604205198	4.45438247161	4.21375842097	4.21741753157	4.6386358549099995	3.81177247611	4.6195344911800005	4.51624149871	4.13551132363
pos_2462	Astromicin	阿司霉素	metab_2461	B(ii)	0.0	49.1	-	-	-	HMDB0248678	M+CH3OH+Na	C17H35N5O6	4.13925	-	C17708;_	pos	-	-	-	-	Organic oxygen compounds	Organooxygen compounds	460.27419782699997	0.018866498703299997	49.2	0.0690016357765716	55779-06-1;_	Carbohydrates and carbohydrate conjugates	5.31551992068	5.3123440086	5.401406380449999	5.37497700296	5.338815679880001	5.38507602661	5.32667427258	5.3353742777	5.36082582667	5.33353990151	5.33894328016	5.301196825380001	5.3602628048000005	5.48743849623	5.45867788225	5.34856439408	5.52378023797	5.37613887461	5.3423541018	5.3033476640599995	5.520158062999999
pos_2467	Phe Gln Arg Lys	-	metab_2466	B(i)	44.0	0.0	-	-	-	-	M+H	C26H43N9O6	4.14456666667	-	-	pos	-	-	-	-	-	-	578.337362085	0.165576378053	44.4	-6.13940856799321	-	-	4.90083637034	5.085005380219999	4.7447003768	4.64935520242	4.25343907763	4.58122390172	5.041655438359999	4.54870017841	5.113044164130001	5.02067494505	5.162138542819999	4.61313384746	4.729491074549999	5.07498149717	5.04043028284	5.09831123312	4.63323994286	4.42103940997	4.9502129003699995	4.5837511502499995	5.247737817130001
pos_2474	4-Amino-2-(2,4-Dimethoxyanilino)-5-Pyrimidinecarbonitrile	-	metab_2473	B(i)	50.7	0.0	-	-	-	-	M+	C13H13N5O2	4.14986666667	-	-	pos	-	-	-	-	-	-	271.10754166	0.22170233662799999	48.8	2.2720921259044102	-	-	4.13576682259	4.09447769547	4.145156415330001	4.04337197746	4.071226784669999	4.05293694038	3.6799296190499997	3.9623748319599996	4.046134754200001	3.9108964106300004	4.46657746368	4.31373013568	3.8899497554400004	3.7809459223900004	3.65670655695	4.37333936835	3.9591517684400004	3.88872396747	4.14422012837	3.94469591041	4.07031874453
pos_2477	Citrusin D	柑桔素D	metab_2476	B(ii)	0.0	60.0	-	-	-	HMDB0039334	M+Na-H2O	C16H22O8	4.14986666667	-	-	pos	-	-	-	-	Lipids and lipid-like molecules	Fatty Acyls	347.11246634199995	0.033190041163499995	48.4	5.24266402307977	65995-51-9	Fatty acyl glycosides	4.51630477569	4.22280801155	4.315326024719999	4.32518592955	4.22999082116	4.22341970732	4.33148322712	4.28240151808	4.36986433552	4.588683688130001	4.39527081421	4.39810768085	4.23095020046	4.41923306885	4.31675901437	4.39351980567	4.43809400075	4.27922852476	4.4020394755400005	4.1786762808899995	4.167830154100001
pos_2479	3-Hydroxy-1-Methyl-3-(2-Oxopropyl)Indol-2-One	-	metab_2478	B(i)	74.7	0.0	-	-	-	-	M+H-H2O	C12H13NO3	4.15515	-	-	pos	-	-	-	-	-	-	202.08591630400002	0.12920272824999998	53.4	-1.54606455047497	-	-	3.8061167758699996	3.5323478443300003	3.13996840497	3.4762072997199995	3.43069348143	3.6080328651499998	4.28482793913	4.497636984380001	3.87195989785	4.442596094680001	3.5876762772300004	3.44223835145	4.07292105805	4.12306384855	3.11530598371	3.7379811032999997	3.90570173361	3.60639280575	3.98132169003	4.22907303034	3.3465339513599996
pos_2485	6-Hydroxymelatonin	6 -羟基褪黑素	metab_2484	B(ii)	0.0	55.6	-	map00380	Tryptophan metabolism	HMDB0004081	M+H-H2O	C13H16N2O3	4.16046666667	色氨酸代谢	C05643	pos	-	-	Metabolism	Amino acid metabolism	Organoheterocyclic compounds	Indoles and derivatives	231.112387775	0.1437385598	49.5	-1.67807238436404	2208-41-5	Hydroxyindoles	4.55698626388	4.24101476672	3.9442351158699993	4.2937063996800005	4.241585880480001	4.309963938369999	4.9892247666800005	5.2276262421199995	4.5709363518599995	5.1392764368599995	4.30829450023	4.32117295917	4.7772932281400005	4.87464639002	3.98738786434	4.439275438469999	4.64114614203	4.37781269323	4.765449794709999	4.9538756976	4.1632928934199995
pos_2489	3,5-Dimethyl-7-Oxo-6-Oxabicyclo[3.2.1]Octane-2-Carboxylic Acid	-	metab_2488	B(i)	45.5	0.0	-	-	-	-	M+H-H2O	C10H14O4	4.16575	-	-	pos	-	-	-	-	-	-	181.08559446700002	0.11253416286399999	46.5	-1.6467823082251	-	-	3.7478058394800002	3.49977057417	3.53960406726	3.5034185642300004	3.7699502628199997	3.5917170829300002	3.98575580056	3.79337804997	3.8515150618300003	4.11526971339	3.7968013771300004	4.13517555501	3.2992826273299998	3.6572083176199994	3.8910821027599996	3.7429779568400003	3.8379276790599994	3.7784607187300003	3.75223714595	3.93017267194	2.9410712118199998
pos_2495	[3-(3-Ethylimidazo[4,5-B]Pyridin-2-Yl)Pyrrolidin-1-Yl]-(Furan-3-Yl)Methanone	-	metab_2494	B(i)	64.4	0.0	-	-	-	-	M+H	C17H18N4O2	4.17106666667	-	-	pos	-	-	-	-	-	-	311.147282758	0.12188688517999999	49.8	-9.574645935852141	-	-	4.403607564890001	4.00134155855	4.2497025038	4.04838012011	4.1701073943199995	3.98051523583	3.7137665974300003	4.1013347713499995	3.9150455808399998	4.56218457795	4.1235959297	4.03942548854	3.7289967069300003	4.18262304976	4.38035995164	4.51287584367	4.26075093146	4.14071607464	4.07422267656	4.5959431605	3.6393802825300003
pos_2497	6,8-Dihydroxy-3-(2-Hydroxy-4-Oxopentyl)Isochromen-1-One	-	metab_2496	B(i)	55.4	0.0	-	-	-	-	M+H	C14H14O6	4.17636666667	-	-	pos	-	-	-	-	-	-	279.085646902	0.09385719041989998	49.1	-2.40110239640754	-	-	4.55547371574	4.6514095509099995	4.50739497884	4.58521010439	4.36225937964	4.32107390329	4.5181228639499995	4.5106552330800005	4.416919967	4.643905371640001	4.532968288719999	4.287864299140001	4.61764759589	4.54129782271	4.25264838551	4.42967126977	4.51492153375	4.44802995421	4.5411794148	4.64696046751	4.39420019183
pos_2503	2-(4-Fluorophenyl)-N-[2-[(6-Pyrazol-1-Ylpyrimidin-4-Yl)Amino]Ethyl]Acetamide	-	metab_2502	B(i)	40.6	0.0	-	-	-	-	M+H	C17H17FN6O	4.18166666667	-	-	pos	-	-	-	-	-	-	341.148611562	0.0388070513059	45.4	-10.149454243092901	-	-	4.93477228225	4.90520944056	5.01108586648	4.978748672759999	4.87975165239	4.73181652476	4.53314441461	4.96682604013	4.86853998334	4.6652476457	4.97005000239	4.85100738425	4.94004555115	4.87535461908	4.77537392181	4.60378795777	4.97494069808	4.77557392512	4.91741576061	4.855951956959999	4.970152145859999
pos_2504	Metalaxyl Acid	-	metab_2503	B(i)	56.7	0.0	-	-	-	-	M+H	C14H19NO4	4.18696666667	-	-	pos	-	-	-	-	-	-	266.138060422	0.0064836965455699995	49.5	-2.35393636197906	-	-	5.00292211576	4.45535921001	4.900443618490001	4.7929925264	4.62820974991	4.439440279009999	4.50047040185	4.648452957830001	4.56016697444	4.547433665290001	4.79122527538	4.87897346164	4.24457031864	4.7019952237	4.91264208604	4.5576031530900005	4.73409116758	4.9010126948	4.5906647726	4.82832663988	4.58009756736
pos_2508	Arg-Thr-Lys-Arg	-	metab_2507	B(ii)	0.0	59.2	-	-	-	HMDB0304796	M+CH3OH+H	C22H45N11O6	4.18696666667	-	-	pos	-	-	-	-	Organic acids and derivatives	Carboxylic acids and derivatives	592.388997867	0.0380089962289	51.5	0.140292209619857	-	Amino acids, peptides, and analogues	5.6090404961099996	5.73820199931	5.71777465146	5.68820343646	5.6312786867	5.7459548402100005	5.74502817619	5.87477470974	5.72110403491	5.79605658727	5.85445407546	5.86651595771	5.87415743314	5.86033401966	5.689765932569999	5.828652675730001	5.81678099449	5.7643233682099995	5.711783572790001	5.75939866529	5.85131550133
pos_2509	N-[2-Hydroxy-3-(4-Methoxyphenoxy)Propyl]-5-Methyl-3-Isoxazolecarboxamide	-	metab_2508	B(i)	50.7	0.0	-	-	-	-	M+H	C15H18N2O5	4.19228333333	-	-	pos	-	-	-	-	-	-	307.128220833	0.06388592031740001	47.8	-2.04913255857438	-	-	4.9232934118000005	4.874935323469999	4.90778351643	4.90608736251	4.69517973377	4.63679781682	4.8987556552800005	5.19217232732	4.95587736016	5.20879025559	4.93830308183	4.777837333530001	4.96874689765	5.04426239725	4.76594204426	4.90613083805	4.99829052749	4.54392824494	4.95963041	5.14199218249	4.772231960169999
pos_2510	Piroxantrone	吡罗沙酮	metab_2509	B(ii)	0.0	43.7	nonnatural	-	-	HMDB0256611	M+H-2H2O	C21H25N5O4	4.19228333333	-	-	pos	-	-	-	-	Benzenoids	Anthracenes	376.17463363800005	0.0990593785861	45.6	-5.2718272900159295	-	Not Available	4.07899593181	4.31194174726	4.21492975639	4.411389485	4.11330331286	4.36655422166	3.2284107292699997	3.83100451991	3.41882585113	3.40442693127	3.7293218071300007	3.5411171313199996	4.57324374499	4.08966319573	3.8771933264	3.5605341735900002	4.224731619119999	3.9708326634800004	4.25790821546	3.7792571502199994	4.43201335815
pos_2512	(1R,6R)-6-Hydroxy-2-Succinylcyclohexa-2,4-Diene-1-Carboxylate	-	metab_2511	B(ii)	0.0	54.9	-	map01100;map00130;map01240	Metabolic pathways;Ubiquinone and other terpenoid-quinone biosynthesis;Biosynthesis of cofactors	HMDB0303951	M+NH4	C11H12O6	4.1976	代谢途径;泛醌和其他萜类醌生物合成;辅助因子的生物合成	C05817	pos	-	-	Metabolism;Metabolism;Metabolism	Global and overview maps;Metabolism of cofactors and vitamins;Global and overview maps	Organic acids and derivatives	Keto acids and derivatives	258.096658809	0.109586422827	47.9	-2.31115268140332	-;_	Gamma-keto acids and derivatives	4.17985415355	3.8628130384699992	4.37729937251	4.056444175919999	4.14185357197	3.8558801870199995	3.9393401216199995	4.03982071073	3.88928185569	4.0178122600099995	4.007093697609999	4.0070741423500005	3.77277533253	4.00705584669	4.26074202436	4.32178003693	4.13828624926	3.9591809829300004	4.1144843753	3.78255750796	3.8754040821300006
pos_2517	Sinapyl Alcohol	芥子醇	metab_2516	B(i)	46.1	0.0	-	map01100	Metabolic pathways	HMDB0013070	M+	C11H14O4	4.20288333333	代谢途径	C02325	pos	-	-	Metabolism	Global and overview maps	Benzenoids	Phenols	210.088422388	0.0741773307076	47.7	-3.74859556909299	537-33-7	Methoxyphenols	3.62128670042	3.61490218504	3.66068648919	3.7901722137699996	3.54014665259	3.32077004699	3.57283739503	3.6206725496099996	3.56447179254	3.5119147622099995	3.60607391018	3.6612007487800002	3.6136265051999996	3.53576802946	3.28703927805	3.3112065469300003	3.6767656263699995	3.34104926376	3.6612899303400006	3.4850918697199993	3.4256933134500005
pos_2518	Ethyl 1-Cyclohexyl-4-Hydroxy-5-Oxo-2,5-Dihydro-1H-Pyrrole-3-Carboxylate	-	metab_2517	B(i)	43.9	0.0	-	-	-	-	M+NH4	C13H19NO4	4.20288333333	-	-	pos	-	-	-	-	-	-	271.164421447	0.05135071528580001	47.2	-3.20851392636517	-	-	4.268890660169999	4.39408556385	4.00905689203	3.91718233714	2.46087147852	3.9158985377800004	5.5200876187	5.499308382230001	5.4108525832800005	5.3932722468400005	5.38419192561	5.44705555344	4.34181169023	4.52303509563	4.19537192583	4.30381974445	4.28489942999	4.520419497790001	4.16708249297	3.9857347251199995	4.090821258
pos_2519	Obscurolide A1	暗昼内酯A1	metab_2518	B(i)	71.1	0.0	-	-	-	-	M+H	C15H17NO5	4.20288333333	-	-	pos	-	-	-	-	-	-	292.12052726	0.035951107729300005	50.7	8.85635631933283	-	-	4.620973520350001	4.914755178969999	4.10591476166	3.88930442775	4.0908649300199995	4.42065061269	3.6027589859300004	3.9588698075699997	3.9961386684900004	4.5057027569	4.172227765290001	3.90499337981	4.02925807136	3.9900501384099996	4.51925222797	4.48306343608	4.457367544559999	3.8407648555800002	3.88295995911	4.69792506554	4.017046290940001
pos_2520	Asp-Abu-Oh	-	metab_2519	B(i)	66.5	0.0	-	-	-	-	M+H	C13H14N2O8	4.20288333333	-	-	pos	-	-	-	-	-	-	327.08570530000003	0.0567795909192	50.4	10.4683057510309	-	-	5.06242474975	5.14147133874	4.94633263523	5.03120274995	4.91954803204	4.89475702169	5.00820530015	4.89793377746	4.97929885978	5.19263056226	5.09240392064	4.860498789009999	4.9590827736300005	4.95330843359	4.73858291875	5.0161312658199995	4.980497801219999	4.87333650244	5.02808568687	5.08446992388	4.82104365294
pos_2522	3-Methyl-3,4-Dihydro-2H-1,4-Benzoxazine	-	metab_2521	B(i)	38.7	0.0	-	-	-	-	M+H	C9H11NO	4.20818333333	-	-	pos	-	-	-	-	-	-	150.091046645	0.0647421743883	46.0	-1.9704628798385	-	-	3.1717905859299997	3.3312509508700003	2.70147632208	2.0724285190400002	2.06911235489	2.02233678493	4.52443485268	4.5043458749	4.382021555430001	4.42710785674	4.34545650804	4.434473355430001	3.01238754636	3.5779426418	2.96286454487	3.09114666482	3.19527804767	3.2455674105	2.9642002201599995	3.2678573091900005	2.7275931741100004
pos_2527	[5-(1,2-Oxazol-5-Yl)-2,3-Dihydroindol-1-Yl]-Phenylmethanone	-	metab_2526	B(i)	43.1	0.0	-	-	-	-	M+H	C18H14N2O2	4.20818333333	-	-	pos	-	-	-	-	-	-	291.115751592	0.230208601618	42.7	10.1599653341622	-	-	3.17705224847	3.12796379523	2.9745331586000003	3.00190787523	3.3516459336400004	3.58011682296	3.84101844505	4.25263613003	3.64342028755	4.1595453861400005	3.55777632583	3.6287950684199997	3.9727687815400006	3.74359730258	2.6973632792299997	3.58300083009	3.79817267951	3.69382122011	3.6686406558999995	3.49157525524	3.0883290000700003
pos_2531	5,7-Dihydroxy-3',4',5'-Trimethoxyflavone	-	metab_2530	B(ii)	0.0	42.3	-	-	-	HMDB0037692	M+NH4	C18H16O7	4.20818333333	-	C19807;_	pos	-	-	-	-	Phenylpropanoids and polyketides	Flavonoids	362.12279424800005	0.0592625966864	46.3	-1.84292848481783	18103-42-9;	O-methylated flavonoids	4.8389512347500006	4.911885216619999	4.66046104365	4.83565323665	4.56729670318	4.62537024779	4.75514990039	4.59389170929	4.64205561271	4.91955101334	4.85725876609	4.58663590519	4.63200623882	4.64735533179	4.42078786896	4.82249437996	4.6858443169	4.63433816774	4.7530825306699995	4.84827292677	4.44062820039
pos_2533	Afalanine	-	metab_2532	B(i)	73.9	0.0	nonnatural	-	-	HMDB0255056	M+H-H2O	C11H13NO3	4.21348333333	-	-	pos	-	-	-	-	Organic acids and derivatives	Carboxylic acids and derivatives	190.085893609	0.070854422099	51.9	-1.7452411603471003	-	Amino acids, peptides, and analogues	3.7591704077999997	3.38947855917	3.32377977658	3.04035076376	3.24923424384	3.15151245136	3.9445147064999997	4.1324368947900005	3.9240801864	4.110439217230001	3.9380414871599996	3.9478405337	3.15545135143	3.5375964128099997	3.5553715849	3.3216979565599996	3.29406905412	3.2554965543700005	3.53672054302	3.5067317315300004	3.0088891133
pos_2535	Clotrimazole	克霉唑	metab_2534	B(ii)	0.0	73.3	drug:DB00257	-	-	HMDB0001922	M+Na-H2O	C22H17ClN2	4.21348333333	-	C06922	pos	-	-	-	-	Benzenoids	Triphenyl compounds	349.084530336	0.156328017095	46.3	-7.849043118551119	23593-75-1	Not Available	4.219062066369999	4.03101039421	4.30451475356	4.20188623212	3.37643475394	3.0804838993700003	3.6707255349900003	3.31989106885	3.7190230934400006	3.28047591482	3.90426133323	3.4335947074599997	3.83263597766	3.7242294635400004	4.0303100363999995	3.8177601666900003	3.83350027073	3.269529025	3.4569469362199996	3.2415395794200004	3.98729997669
pos_2543	Indole-3-Acetylglycine	-	metab_2542	B(ii)	0.0	40.0	-	-	-	HMDB0240661	M+H	C12H12N2O3	4.22408333333	-	-	pos	-	-	-	-	Organic acids and derivatives	Carboxylic acids and derivatives	233.091509677	0.04716708730619999	46.0	-2.40863593733754	13113-08-1	Amino acids, peptides, and analogues	3.6083951385800006	3.7138931385	3.9818874129400004	2.9958743193799995	4.405016051840001	3.84431341696	4.876041728	4.2218164887	4.68332622486	4.48087426704	4.38544133629	4.57457856367	4.48620701361	4.0942827175800005	3.3681742469900002	4.02669030754	4.35632765999	3.79483299273	4.90038146878	4.76184106329	4.99620904159
pos_2544	Glu Ser Ser	谷氨酸 丝氨酸 丝氨酸	metab_2543	B(i)	58.1	0.0	-	-	-	-	M+H	C11H19N3O8	4.22408333333	-	-	pos	-	-	-	-	-	-	322.127766238	0.0354025122962	48.2	10.1994709891242	-	-	4.61473870834	4.79917148359	4.521579780490001	4.51426420477	4.495566775	4.60167037588	4.23355362975	4.268206613399999	4.2321309063	4.64547868801	4.6397662759900005	4.09833512431	4.1155640268099996	4.38616537665	4.3146943816	4.56842361208	4.342274160290001	4.00419464256	4.462291545319999	5.07246363554	4.122709639040001
pos_2545	Tyr Ala Asp Lys	-	metab_2544	B(i)	39.0	0.0	-	-	-	-	M+H	C22H33N5O8	4.22408333333	-	-	pos	-	-	-	-	-	-	496.24312486599996	0.07354777926739998	45.7	5.92730159886603	-	-	2.9081560257300003	4.4173326157699995	2.8549218779000003	3.2939837356800004	2.81489606718	2.7677718036	5.455454670830001	5.76337402564	5.60224682011	5.63336091418	5.61309180582	5.48135764602	3.03734113536	2.9828868653	2.88994586625	2.88007358702	2.87600830119	3.1131942074400003	2.88451603301	2.9287094711000003	3.60182666166
pos_2546	3-Phenyl-3-(Pyridin-2-Yl)Propanoic Acid	-	metab_2545	B(i)	77.4	0.0	-	-	-	-	M+H	C14H13NO2	4.2347	-	-	pos	-	-	-	-	-	-	228.101551354	0.138311254375	53.5	-1.55767085726993	-	-	4.62868357476	4.32500628107	4.70627694671	4.47358401773	4.42546868841	4.29354823958	4.043766756469999	4.31636880731	4.44279988959	3.6101088065300004	4.69513237167	4.7543842089199995	4.0691426394	4.16155860143	4.699957679240001	4.51290363761	4.272320552869999	4.39860443453	4.4502545264	3.56988362476	4.67642947764
pos_2555	5-(Cyclohex-3-En-1-Ylmethylidene)-1,3-Diazinane-2,4,6-Trione	-	metab_2554	B(i)	41.8	0.0	-	-	-	-	M+CH3OH+H	C11H12N2O3	4.25063333333	-	-	pos	-	-	-	-	-	-	253.117714886	0.084484017381	46.7	-2.5833082603911603	-	-	4.8977637749800005	4.89789576421	4.81598430806	4.68185698692	4.34864651758	4.61027012374	4.71911921491	5.23869129996	5.11308433185	5.22784197011	5.10727973058	4.879014165169999	4.99438058322	5.15951236972	5.0218404227199995	4.86270876898	4.90435128459	4.5490910646	4.9862229906	5.16222425386	4.95379073951
pos_2560	Bakuchiol	补骨脂酚	metab_2559	B(i)	63.1	0.0	nonnatural	-	-	HMDB0248849	M+Na	C18H24O	4.26146666667	-	-	pos	-	-	-	-	Lipids and lipid-like molecules	Prenol lipids	279.169568771	0.0555616215391	49.1	-9.24066341075264	-	Monoterpenoids	4.8441348703300005	5.397660246799999	4.9149749836800005	4.6427430460000005	5.06574237484	4.9091095945	5.12478966853	5.18308142076	5.05279150874	4.857983218219999	5.12586108977	5.09639025284	5.17303801283	4.68851218111	4.52714150996	4.70428059319	4.49358538613	5.00757230006	5.0530528314300005	4.82660999385	4.80417650557
pos_2563	1,3-Dideacetyldeoxykhivorin	-	metab_2562	B(i)	50.4	0.0	-	-	-	-	M+NH4	C28H38O7	4.2721	-	-	pos	-	-	-	-	-	-	504.300403535	0.0630645266853	45.4	9.921506317398233	-	-	5.19786344117	5.21580149633	5.25990342698	5.221480594619999	5.20437512494	5.222140367250001	5.19761911357	5.23077035767	5.24271986766	5.18533710941	5.225916015909999	5.20776794786	5.2576614801599995	5.373236991230001	5.373334406769999	5.1876475147	5.45342748385	5.256213548440001	5.238698874190001	5.12666515947	5.41847314915
pos_2565	(3Z)-3-(2,3-Dihydroxybutylidene)-4,5,6,7-Tetrahydro-2-Benzofuran-1-One	-	metab_2564	B(i)	65.1	0.0	-	-	-	-	M+H-H2O	C12H16O4	4.28275	-	-	pos	-	-	-	-	-	-	207.101176535	0.134862667802	50.0	-1.75902801365715	-	-	3.87457675602	3.5107665015599996	3.5862802017199997	3.4735599364	3.72401648054	3.4683388428300006	3.2872716683700003	3.56979378763	3.71815423999	3.9664105409900006	3.47838234882	3.3643029963599997	2.8236902022900003	3.7315396772400002	3.9927426791800005	3.71936329616	3.82516423181	3.5409499605000003	3.6736896406	4.18046869726	3.1459389405900002
pos_2572	Coniferin	松柏苷	metab_2571	B(ii)	0.0	67.1	-	-	-	HMDB0013682	M+Na-H2O	C16H22O8	4.28805	-	C00761	pos	-	-	-	-	Organic oxygen compounds	Organooxygen compounds	347.111975744	0.0669829460346	51.1	3.80871577369727	531-29-3;124151-33-3	Carbohydrates and carbohydrate conjugates	4.843111953469999	4.330770279919999	4.70893242499	4.4551883953199996	4.4550968933399995	4.5082097783399995	4.516344262880001	4.51947832998	4.67176742754	4.93685174409	4.58557331582	4.73507013727	4.2853456511	4.78144104263	4.94568479394	4.6783798587900005	4.87012137759	4.95188382482	4.5385821756	4.78334777353	4.44088814705
pos_2575	Dmap-Ethyl-Paf	-	metab_2574	B(ii)	0.0	51.1	nonnatural	-	-	HMDB0251534	M+ACN+Na	C30H57N2O6P	4.28805	-	-	pos	-	-	-	-	Organoheterocyclic compounds	Pyridines and derivatives	636.4153059280001	0.052036618977199994	46.9	7.183781012196442	-	Aminopyridines and derivatives	5.21261835694	5.3094063050099995	5.30187066818	5.313989907780001	5.2003241891	5.33731996426	5.30873672672	5.460609968150001	5.3336591235699995	5.394533612949999	5.470774507100001	5.46564613974	5.47185342132	5.47048952611	5.24129089919	5.41776970122	5.39678828209	5.36192465528	5.325760552869999	5.33410965251	5.47826248574
pos_2583	Gly-Ile-Leu	-	metab_2582	B(i)	47.4	0.0	-	-	-	-	M+H	C14H27N3O4	4.30396666667	-	-	pos	-	-	-	-	-	-	302.206374524	0.08184629916019999	46.6	-3.5135006840342005	-	-	4.255582917790001	4.49799588606	4.20176241004	3.92481511524	4.59509900512	4.42694762079	4.572664394969999	4.35240850791	4.42550801609	4.35295186612	4.3700589108	4.6122468423	4.3226500547	4.12494419233	4.30159577282	4.29999798677	4.06437316317	4.4830080346	4.476914547130001	4.22841132259	4.2612832127599996
pos_2586	2-Methyl-4-Phenyl-5-Pyrimidinecarboxylic Acid	-	metab_2585	B(i)	62.9	0.0	-	-	-	-	M+H	C12H10N2O2	4.30928333333	-	-	pos	-	-	-	-	-	-	215.08117859799998	0.0577472820253	51.6	-1.5200511489461699	-	-	3.54879575386	3.71428256138	3.34805287572	3.98046227263	3.4266848948299997	3.34136167754	4.14397788384	4.693233512819999	3.68052625759	4.16638537042	3.6628767054000004	3.3178876098	4.36985858896	3.6923002907	2.7059251197600003	3.4932663183199995	3.67331972052	2.8727038596900005	4.0349484882999995	4.22760304415	3.4527633489
pos_2587	Atenolol-Desisopropyl	-	metab_2586	B(i)	51.0	0.0	-	-	-	-	M+H	C11H16N2O3	4.30928333333	-	-	pos	-	-	-	-	-	-	225.122972449	0.04366140927	48.5	-1.76856680001207	-	-	5.16979099899	5.06853510194	5.11457956159	4.92021243444	4.942923549780001	4.98315604294	5.35061808975	5.488951774219999	5.42898533931	5.63709449926	5.397400062999999	5.3257422740900004	5.11223612375	5.374963764149999	5.17347154644	5.22997631211	5.150283916869999	4.99182992247	5.24139731814	5.259426991040001	5.04643509596
pos_2595	Helioscopinolide B	-	metab_2594	B(i)	37.0	0.0	-	-	-	-	M+Na	C20H28O3	4.3199	-	-	pos	-	-	-	-	-	-	339.190518364	0.0169789511343	42.3	-8.05516075168009	-	-	4.7710396335	4.9739979098500005	4.66630059609	4.75981221719	4.33987986348	4.391653431619999	4.516610217219999	4.42576964458	4.46467010712	4.87310077005	4.80995156174	4.34502653134	4.663234725	4.4128481525400005	4.826103005899999	4.600333555880001	4.8360699282	4.355599194230001	4.37641684859	5.466253549990001	4.29165118649
pos_2597	Pro-Leu	-	metab_2596	B(i)	47.2	0.0	nonnatural	-	-	HMDB0253028	M+H-H2O	C11H20N2O3	4.32521666667	-	-	pos	-	-	-	-	Organic acids and derivatives	Carboxylic acids and derivatives	211.143565604	0.187676455389	47.6	-2.3609998684774802	-	Amino acids, peptides, and analogues	3.68264599371	3.3494871261699997	3.8794603358699997	3.48272168606	3.95555336811	3.65612861453	4.117532950909999	3.89993070109	3.9708458929400003	3.70840793186	3.7355984464599996	4.012187208209999	4.0832487442400005	4.13721010374	3.9308662332599997	3.98594421796	3.98698701638	4.39925523689	3.82252186366	3.5186775595599995	4.08185824127
pos_2605	Desaminotyrosine	脱氨基酪氨酸	metab_2604	B(ii)	0.0	64.3	drug:DB03897	map01100	Metabolic pathways	HMDB0002199	2M+H	C9H10O3	4.33053333333	代谢途径	C01744	pos	-	-	Metabolism	Global and overview maps	Phenylpropanoids and polyketides	Phenylpropanoic acids	333.133195638	0.166955052915	51.7	-0.20821104477679603	501-97-3	Not Available	4.0851877045	3.56974694749	3.95458674106	3.8781703189499996	3.83148208364	3.1225962215400003	3.7778085824	3.86807694172	4.19917191645	4.01094160837	3.94573208823	3.81881049755	3.7757630614699997	4.3253357374800006	4.2765546545	3.4049280044200003	4.1592613820599995	4.10538024558	3.8792167324199998	4.2208034971699995	3.71037594219
pos_2609	Glu-Phe	-	metab_2608	B(i)	95.1	0.0	-	-	-	HMDB0029156	M+H-H2O	C14H18N2O5	4.33585	-	-	pos	-	-	-	-	Organic acids and derivatives	Carboxylic acids and derivatives	277.117545887	0.0960643985613	56.2	-2.5076300091162698	20556-22-3	Amino acids, peptides, and analogues	3.75568054676	3.94279866304	3.8623014332800003	3.66502004319	4.40491100008	3.49809951179	3.7708694472400004	4.07008835024	3.83979108203	4.1977876170199995	3.8987522585	4.20590626179	3.92032978452	3.96394347519	3.8362762906400003	3.69000642867	4.51631802224	4.36292862479	3.88456241638	4.0721152286199995	3.61022521064
pos_2611	Riddelliine	-	metab_2610	B(ii)	0.0	51.1	nonnatural	-	-	HMDB0257220	M+H	C18H23NO6	4.33585	-	-	pos	-	-	-	-	Alkaloids and derivatives	Not Available	350.159194904	0.076885571685	47.8	-1.77283016279307	-	Not Available	4.585903614569999	4.16580687064	4.6029747078300005	4.534724735759999	4.362507646519999	4.029731743919999	4.35313372894	4.56995974395	4.191357115280001	4.792710972119999	4.43805935393	4.44146300388	4.26217314847	4.54468433128	4.49101383124	4.438729727209999	4.50689968	4.5651712919300005	4.444975607	4.696157244059999	4.18859886901
pos_2612	12-Oxo-10,11-Dihydro-20-Cooh-Ltb4	-	metab_2611	B(ii)	0.0	61.6	-	-	-	HMDB0012549	M+H	C20H30O6	4.33585	-	-	pos	-	-	-	-	Lipids and lipid-like molecules	Fatty Acyls	367.210689121	0.08108237649	50.1	-2.2555466763329597	_;	Fatty acids and conjugates	4.714700444030001	4.48603088291	5.0460240152099995	4.9223965194999995	3.97826799106	4.88663385947	4.40223146748	4.96020663621	4.4892970305699995	4.95059190606	4.69162950959	3.9725780913199995	4.76860688296	4.751759487	5.005573163819999	5.04702122488	4.821270397799999	3.5313618763099996	4.96865667583	5.0898199238199995	4.36528532487
pos_2614	Fusaric Acid	镰孢酸	metab_2613	B(i)	92.1	0.0	nonnatural	-	-	HMDB0252556	M+H	C10H13NO2	4.34115	-	C10146	pos	-	-	-	-	Organoheterocyclic compounds	Pyridines and derivatives	180.101567839	0.108690825766	57.3	-1.8831032577675104	536-69-6;_	Pyridinecarboxylic acids and derivatives	5.594033069219999	5.23366435709	5.51975034859	5.4010605866	5.21715883014	5.15021421259	5.083789909669999	5.36869833355	5.23990825835	5.45283153546	5.27289789502	5.057930567790001	5.26917991583	4.87592055814	5.160294077280001	5.0514842597900005	5.1413051236500005	4.99580888065	5.453037653069999	5.44234620407	5.08195809933
pos_2615	(R)-2-Benzylsuccinate	（R） -2-琥珀酸苄酯	metab_2614	B(ii)	0.0	53.3	-	map01100	Metabolic pathways	HMDB0012127	M+ACN+H	C11H12O4	4.34115	代谢途径	C09816	pos	-	-	Metabolism	Global and overview maps	Phenylpropanoids and polyketides	Phenylpropanoic acids	250.10701994599998	0.0803989835514	49.6	-1.7515293899754598	-;884-33-3	Not Available	4.27183408191	4.16912145508	4.53613005754	4.3707313805300005	3.77879183324	3.8042325127199996	3.98752312498	4.71975945235	4.189762684180001	4.68428553121	4.57425501259	4.30621482309	4.21070715421	3.9775803952999995	4.47458068284	3.83579506286	4.28092157396	3.8138203761400002	4.41416459148	4.3760777846	3.74918275709
pos_2622	2-Methoxy-N-(2-Propan-2-Yl-[1,2,4]Triazolo[1,5-A]Pyridin-8-Yl)Benzamide	-	metab_2621	B(i)	39.6	0.0	-	-	-	-	M+H	C17H18N4O2	4.35178333333	-	-	pos	-	-	-	-	-	-	311.146739603	0.161421016351	43.7	-11.325952149175501	-	-	4.50296500523	4.06961283677	4.321863038459999	4.113446207	4.22421483756	4.18388207699	4.009301210219999	4.34960263833	4.05919100642	4.69251086638	4.21413784159	4.11558930765	4.101577713869999	4.4393939827599995	4.431373666680001	4.70690130387	4.40682587427	4.10006223189	4.29390856394	4.64901736804	3.74619083143
pos_2623	4-Ethylbenzaldehyde	4 -乙基苯甲醛	metab_2622	B(i)	64.7	0.0	-	-	-	HMDB0032024	M+H	C9H10O	4.3571	-	-	pos	-	-	-	-	Benzenoids	Benzene and substituted derivatives	135.080179181	0.11821904490999999	50.9	-1.9555864374522296	4748-78-1	Benzoyl derivatives	3.69428136852	4.07328079121	3.6717676640400003	3.2515891146099998	3.5829692069599997	3.70462262378	3.5238336386599998	3.54369883672	3.7628812352900005	3.5086113851999996	3.51525589339	3.41470843151	3.28038612201	3.58978704726	3.54809563132	3.4571536716800004	3.35543010508	3.81593109581	3.4531944314999996	3.4252620922	3.5942679296199995
pos_2626	8-Acetamido-2-Methyl-7-Oxononanoic Acid	8 -乙酰氨基- 2 -甲基- 7 -氧代壬酸	metab_2625	B(i)	47.0	0.0	-	-	-	-	M+	C12H21NO4	4.3571	-	-	pos	-	-	-	-	-	-	243.148863427	0.0966049906468	40.4	7.4204916222341	-	-	4.08443923136	3.4644243847199996	3.5027021472199995	3.8397455767800004	3.13817309293	3.64535109523	4.14869554441	4.38665769723	3.71710241384	4.42495454775	3.60743392148	3.80583517691	4.09101147339	3.87244188215	4.18555442468	4.45682970705	4.077551861580001	4.23959525545	3.9395389983800007	4.7137651112	3.7944348361199998
pos_2633	2-Phenylimidazo[1,2-A]Pyridine	-	metab_2632	B(i)	65.2	0.0	-	-	-	HMDB0245292	M+H	C13H10N2	4.37303333333	-	-	pos	-	-	-	-	Organoheterocyclic compounds	Azoles	195.09161199599998	0.0924733151192	50.2	-0.323396656170521	-	Imidazoles	3.7770945664699997	3.65742738825	3.6673830358	3.7733773441300005	3.40656037088	3.5764761456699996	3.2718299329100002	3.4008543767000003	3.5012287587300004	3.07597501552	4.0303394165699995	4.1039310345199995	3.31225095397	3.35141870995	3.24689311773	3.80863364241	3.15514189714	3.73098923041	3.49097992665	2.91767947769	3.5587569651599997
pos_2635	Viridin	绿胶霉素	metab_2634	B(ii)	0.0	70.2	-	-	-	HMDB0259837	M+H	C20H16O6	4.37303333333	-	-	pos	-	-	-	-	Benzenoids	Phenanthrenes and derivatives	353.09910557	0.0881928282261	47.2	-8.12023683445595	-	Not Available	4.38625383935	4.45705947686	4.50911499477	4.60395722138	4.29045971439	4.38363930181	4.508525464630001	4.724724769230001	4.55912066516	4.63868255197	4.706338656680001	4.41225672851	4.62649785573	4.50160505883	4.4329464304	4.31660123564	4.57433810992	4.3286230229100005	4.52108884612	4.41631954622	4.5476188813
pos_2637	Ferulic Acid	阿魏酸	metab_2636	B(i)	95.0	0.0	-	map01100	Metabolic pathways	HMDB0000954	M+H-H2O	C10H10O4	4.37833333333	代谢途径	C01494	pos	-	-	Metabolism	Global and overview maps	Phenylpropanoids and polyketides	Cinnamic acids and derivatives	177.054225778	0.113914012366	57.8	-2.03429572609324	537-98-4	Hydroxycinnamic acids and derivatives	4.13905090833	3.95097953381	3.7549453964599997	3.7748415334900005	4.4071955025	3.85950281249	3.84770570757	3.8411417415199995	4.36284846605	3.7080900290400005	3.86074167294	4.7934648727399995	3.84761707866	3.54693895606	3.04611922674	3.7768586997199995	3.6715911352699995	4.03211216152	3.88580044355	3.6877057014999997	3.7475209144
pos_2646	Cirsimaritin	蓟黄素	metab_2645	B(ii)	0.0	44.1	nonnatural	-	-	HMDB0250276	M+CH3OH+H	C17H14O6	4.38363333333	-	C17785	pos	-	-	-	-	Phenylpropanoids and polyketides	Flavonoids	347.11204838300006	0.0886377630677	46.9	-1.53134489966849	6601-62-3;_;	O-methylated flavonoids	4.63136116319	4.51144015038	4.54204772867	4.390916228919999	4.513594544019999	4.52853463391	4.79339659555	4.594043707869999	4.56859273194	4.92272443734	4.7486861738599995	4.61557549321	4.45630448916	4.672661226080001	4.3778784145300005	4.8346554923400005	4.72707821227	4.68763831175	4.5458433850599995	4.50500137427	4.48395503759
pos_2648	Peg N14	-	metab_2647	B(i)	75.6	0.0	-	-	-	-	M+NH4	C28H58O15	4.38363333333	-	-	pos	-	-	-	-	-	-	652.410239445	0.07891964938469999	54.1	-1.82421032346715	-	-	6.107069257669999	6.192883135950001	6.15037104613	6.1664242180599995	6.0665807803	6.1605056478	6.1628204568900005	6.3058354767199996	6.16337781191	6.241570136490001	6.303607629219999	6.28443492497	6.290273256490001	6.29216000332	6.0768616600600005	6.29064902445	6.22085030275	6.16826541279	6.17487177098	6.13988882967	6.27574836995
pos_2649	Erythromycin A Enol Ether	红霉素A烯醇醚	metab_2648	B(ii)	0.0	58.5	nonnatural	-	-	HMDB0251934	M+H-2H2O	C37H65NO12	4.38363333333	-	-	pos	-	-	-	-	Organic oxygen compounds	Organooxygen compounds	680.441434228	0.10008336751000001	46.3	6.4443912529493605	-	Carbohydrates and carbohydrate conjugates	4.69626449606	4.80603132446	4.72405935934	4.78837265552	4.6773884920699995	4.826724243459999	4.78058272383	4.964243817880001	4.81845091559	4.83336682556	4.98583835041	4.898951637300001	4.95560746637	4.96358950201	4.65620517124	4.92674030572	4.87598847854	4.82457733751	4.84031889952	4.8561861336900005	4.98667302327
pos_2651	Senkyunolide F	-	metab_2650	B(i)	72.0	0.0	-	-	-	-	M+H	C12H14O3	4.38895	-	-	pos	-	-	-	-	-	-	207.10121301799998	0.117672433178	52.1	-1.7357185944181999	-	-	4.68444071993	4.424470665109999	4.52590684014	4.41797088282	4.44392984411	4.41624622155	4.336315387	4.468082153959999	4.29275499804	4.85295044003	4.3524165750599995	4.38666515065	4.44344200286	4.7955771797099995	4.690962423309999	4.79926029505	4.65670115488	4.33139393249	4.2191141840699995	4.58385913978	3.9353335102800004
pos_2652	3-(1-Hydroxybutyl)-1A,2,3,5,6,6A-Hexahydrooxireno[2,3-F][2]Benzofuran-2,6-Diol	-	metab_2651	B(i)	71.4	0.0	-	-	-	-	M+H	C12H18O5	4.38895	-	-	pos	-	-	-	-	-	-	243.12221572599998	0.10145772339199999	52.8	-2.00062149153016	-	-	5.037926495530001	4.72328978258	4.8903657938	4.773847708480001	4.77875713305	4.83677649135	4.63644085199	4.8045718205800005	4.61461473599	5.2095459387	4.6715581895	4.7403126806	4.82802162899	5.16884893876	5.109077116	5.19811493323	5.116313761640001	4.7048190646300005	4.475462775	5.0253152356	4.21724073773
pos_2656	Scleroderolide	硬脂内酯	metab_2655	B(i)	51.5	0.0	-	-	-	-	M+NH4	C18H16O6	4.38895	-	-	pos	-	-	-	-	-	-	346.127864869	0.105394172907	47.9	-1.97775682116999	-	-	5.0436793605800005	5.20693594954	4.98894843049	4.98541520461	4.9316152873900005	4.82808240779	5.00810988715	5.03201520525	4.8929026779600004	5.2223395664	4.99664205877	4.73533910925	4.990934150919999	5.0043897631	4.6017170608499995	4.90500114143	4.92166544339	4.841506144559999	5.06764408571	5.077621666000001	4.79528962131
pos_2657	Phenylbutyric Acid	-	metab_2656	B(i)	83.3	0.0	-	-	-	-	M+H	C10H12O2	4.39425	-	-	pos	-	-	-	-	-	-	165.090717587	0.100518290517	54.3	-1.75805923432592	-	-	4.04700060085	3.76737438708	4.01788863949	3.78193555806	3.8420013180300003	3.88581942975	4.04339022258	3.87284541102	3.74312774682	4.4136920243099995	3.7613220148699997	3.948838528	3.90467085247	4.26257058113	4.13268599312	4.21898823866	4.0358845717000005	3.90667196765	3.5315127555699997	3.85847004324	3.1340692527900003
pos_2658	Tyrosylhydroxyproline	酪氨酸羟脯氨酸	metab_2657	B(ii)	0.0	63.7	-	-	-	HMDB0029106	M+H-2H2O	C14H18N2O5	4.39425	-	-	pos	-	-	-	-	Organic acids and derivatives	Carboxylic acids and derivatives	259.107296302	0.030615149412700004	51.4	-1.4362861749026201	936346-34-8	Amino acids, peptides, and analogues	4.00104875665	3.81277079051	3.96087887626	4.02968897989	3.68011470085	3.76488264681	3.96704350126	4.40541867869	4.0058315454699995	4.3699621744999995	4.22782570843	4.13323065107	4.13610995926	3.98132506113	3.72345849877	3.7915231916300005	3.8494388274699998	3.8891311052999997	4.1560135449199995	4.08615468074	4.01121700388
pos_2660	Clebopride	氯波必利	metab_2659	B(i)	36.3	0.0	nonnatural	-	-	HMDB0250315	M+H	C20H24ClN3O2	4.39425	-	-	pos	-	-	-	-	Organoheterocyclic compounds	Piperidines	374.158882365	0.0504719654512	38.6	-10.9841286911389	-	Benzylpiperidines	4.51657634277	4.5698220983999995	4.47395023141	4.63532517021	4.46039953933	4.437433278169999	4.518587136630001	4.5168475181800005	4.3574022564699995	4.64891292045	4.485524507119999	4.29433231726	4.6201855064699995	4.49546041465	4.28547790808	4.34723686329	4.523663571369999	4.39014138685	4.6762823313699995	4.58381869445	4.50003055166
pos_2663	Hydrangeic Acid	-	metab_2662	B(ii)	0.0	59.6	nonnatural	-	-	HMDB0253236	M+CH3OH+Na	C15H12O4	4.39956666667	-	-	pos	-	-	-	-	Phenylpropanoids and polyketides	Stilbenes	311.09098777599996	0.09411580293209999	49.5	7.782578266367492	-	Not Available	4.8168758916500005	4.9387902101	4.75547738167	4.7713319934	4.73875296939	4.6880712211	4.81600813991	4.87488132166	4.7529203323	4.95953988984	4.914987141519999	4.7355423512199994	4.84853234634	4.7969200256599995	4.597343061419999	4.69691209506	4.7905929596300005	4.76559744514	4.817617655209999	4.84988561261	4.65647373457
pos_2666	Quadrone	-	metab_2665	B(i)	40.4	0.0	-	-	-	-	M+H	C15H20O3	4.40488333333	-	C09537	pos	-	-	-	-	-	-	249.148009873	0.13668966605799998	46.3	-2.05954969744292	66550-08-1	-	4.2422104463	4.01113810577	4.16833926518	3.9983118650900002	4.09656553566	3.99226238959	3.9153084777099996	4.16416851135	3.86282127357	4.30099431735	3.9093723991800005	3.89182886308	3.7890497807699997	4.2646008671599995	4.0158265078	4.15046161842	4.04696586411	3.90682725771	4.075886275849999	4.3388594219300005	3.72664827673
pos_2667	Gly Thr Lys	甘氨酸 苏氨酸 赖氨酸	metab_2666	B(i)	55.9	0.0	-	-	-	-	M+H	C12H24N4O5	4.40488333333	-	-	pos	-	-	-	-	-	-	305.185406334	0.148792123955	45.8	11.375094057793	-	-	3.6213783178199996	4.23784152832	3.48002077893	3.6257142246699994	3.2948286212299998	3.86152147545	4.20996245985	4.0796318319300005	3.85063646563	3.9316935545300002	3.90607014893	3.8900610484099998	4.03076370557	3.84006994792	3.0952565477	3.46365216339	3.4370062706300004	3.23699457576	4.11459786359	3.91548079977	4.263180695269999
pos_2669	N-(4-Acetamidophenyl)-2,2-Dimethylcyclopropane-1-Carboxamide	-	metab_2668	B(i)	43.3	0.0	-	-	-	-	M+H	C14H18N2O2	4.41018333333	-	-	pos	-	-	-	-	-	-	247.14378829999998	0.17655369543699997	48.0	-1.2836689274205801	-	-	4.01748402311	4.20463054876	3.96380207732	4.05310314602	3.6202424768199997	3.5369788421699995	3.47157909865	4.06325624513	4.01457619535	4.18183240376	4.2073619653500005	3.63957871055	3.85710935437	3.88246802309	4.0994989399	3.57845268016	4.0740760894	3.66568905715	3.9521252287300004	4.42415145637	3.9005525483199994
pos_2674	Resorufin	7-羟基吩噁嗪酮	metab_2673	B(i)	53.1	0.0	nonnatural	-	-	HMDB0257166	M+NH4	C12H7NO3	4.42081666667	-	-	pos	-	-	-	-	Organoheterocyclic compounds	Benzoxazines	231.07595067	0.0394623066263	49.1	-2.19649806669385	-	Phenoxazines	3.95896582743	4.32846273098	4.239513619059999	4.419685305350001	3.7615309676599997	3.7649603517	4.05849990502	4.47915567035	4.289657356869999	4.02895402337	4.26123541861	4.00941486061	4.20030867651	4.16028886753	3.93107759615	3.67236469134	4.1929360057	3.80139918979	4.05103070227	4.23098130398	4.19949750914
pos_2675	3-Methyl-5-[(E)-2-Methyl-4-(4-Methyl-5-Oxooxolan-3-Yl)But-2-Enyl]Oxolan-2-One	-	metab_2674	B(i)	43.2	0.0	-	-	-	-	M+H	C15H22O4	4.42081666667	-	-	pos	-	-	-	-	-	-	267.158472042	0.042658745541099996	46.0	-2.30535259293719	-	-	4.53942997447	4.18393567828	4.44784791504	4.31850892453	4.3343637171300005	4.29983595058	4.19641577813	4.43870269387	4.10831359018	4.57363745194	4.19251209308	4.19236001595	4.17713415724	4.50517116455	4.4198347700900005	4.49630577133	4.3326541958	4.11081810665	4.41178549148	4.62801751734	3.9667827509699993
pos_2681	Jasmolone	2-环戊烯-1-酮，4-羟基-3-甲基-2-（2-戊烯-1-基）-	metab_2680	B(ii)	0.0	44.5	-	-	-	HMDB0030039	M+H	C11H16O2	4.4317	-	-	pos	-	-	-	-	Organic oxygen compounds	Organooxygen compounds	181.12195502900002	0.04692058182869999	47.5	-1.94961758918453	54383-66-3	Alcohols and polyols	4.25297732362	3.92242929421	4.09879735025	3.90522156648	4.09091727241	3.9508493987300004	3.93417007456	4.02013426369	3.8903054833999997	4.3542564302199995	3.9891299745699995	4.06180948079	3.85213198424	4.3355670701	4.20247386275	4.37444189283	4.21572680438	4.07492043735	3.7951592961300005	4.08403636315	3.6496592655300004
pos_2682	1,6-Hexanediol Diacrylate	-	metab_2681	B(i)	44.7	0.0	-	-	-	-	M+H	C12H18O4	4.4317	-	-	pos	-	-	-	-	-	-	227.127398853	0.05623658156669999	48.0	-1.7098608341059598	-	-	5.33780866792	4.95593102259	5.19719516991	4.97688559807	5.17619410651	4.9265853028099995	5.01328026815	4.97608886732	4.86554323616	5.344249996559999	5.040374462819999	5.04664761374	4.86963652666	5.3547687896	5.24987428648	5.416674467080001	5.29462083919	5.13736909035	4.7667799124900005	4.985971332069999	4.49893950317
pos_2686	11-Hydroxyprogesterone 11-Glucuronide	-	metab_2685	B(ii)	0.0	42.9	-	-	-	HMDB0010364	M+CH3OH+H	C27H38O9	4.4317	-	-	pos	-	-	-	-	Lipids and lipid-like molecules	Steroids and steroid derivatives	539.285170036	0.194035675506	46.5	0.189750657567622	77710-64-6;	Steroidal glycosides	4.17730439491	4.54205557047	4.4226052812	4.3420757996	4.279346808040001	4.12754164788	4.45515749331	3.9795173073300005	4.4711040883	3.93121320127	4.35506422115	4.94539873044	4.54539220238	4.47097667523	4.09346263341	4.37784565868	4.21633257175	5.07983038435	4.6040359817	4.57270157516	4.04730617703
pos_2687	(Z)-3-Oxo-2-(2-Pentenyl)-1-Cyclopenteneacetic Acid	-	metab_2686	B(ii)	0.0	61.3	-	-	-	HMDB0030197	M+H	C12H16O3	4.43703333333	-	-	pos	-	-	-	-	Organic oxygen compounds	Organooxygen compounds	209.116842328	0.0786441157008	50.3	-1.81863192103223	120282-76-0	Carbonyl compounds	4.73900127075	4.35030358269	4.56060640481	4.3458174859900005	4.56101318122	4.32926409323	4.43013548684	4.39943325874	4.24827578239	4.757282787	4.40843807306	4.46538910807	4.22579977033	4.74341627758	4.64522539739	4.83348926922	4.693754717	4.522744883580001	4.1841773044099995	4.39005984959	3.93720576957
pos_2688	3,4,9-Trihydroxy-2-Propyl-2,3,4,7,8,9-Hexahydrooxecin-10-One	-	metab_2687	B(i)	59.1	0.0	-	-	-	-	M+H	C12H20O5	4.43703333333	-	-	pos	-	-	-	-	-	-	245.13785280099998	0.0399384598238	49.8	-2.0373066915586002	-	-	4.4625460843199996	4.07386784009	4.26493810583	3.96231384361	4.327006362130001	3.9791610508599997	4.225396163269999	4.1619836036599995	4.046548856219999	4.543431052330001	4.15678763872	4.15159284384	3.93138999831	4.548471921569999	4.48565084129	4.60323591182	4.44607111208	4.3725071269099995	3.8791418379300002	4.20777743019	3.4903327705800002
pos_2689	Aspergillin Pz	-	metab_2688	B(i)	45.3	0.0	-	-	-	-	M+H	C24H35NO4	4.43703333333	-	-	pos	-	-	-	-	-	-	402.262589822	0.0818016563303	45.7	-3.2278981668971096	-	-	4.121055961030001	4.62905100222	4.47607135563	4.07922515133	4.05774836912	4.30307453458	4.42481847489	4.41779264223	4.11991201208	4.8141022283499995	4.19932521914	4.21853017105	4.504943534630001	4.52142968319	4.28839506173	4.35753330234	4.1960398115199995	4.07882848611	4.42225096347	4.4427553801099995	4.83247948035
pos_2691	Methyl 2-(2-Acetyl-4,5-Dimethoxyphenyl)Acetate	-	metab_2690	B(i)	45.6	0.0	-	-	-	-	M+H	C13H16O5	4.44233333333	-	-	pos	-	-	-	-	-	-	253.105847194	0.05650959370630001	45.2	-4.771321775231652	-	-	4.56075579822	3.9978464850199997	4.0552588148	4.16308551143	4.1027647390599995	4.3252083178500005	4.02405413479	3.7278428656699996	4.10153769276	4.4737342706300005	4.219592094549999	4.10328867395	3.35375338374	3.88662070165	4.18870352166	4.3509791381400005	4.090574258269999	4.11190618368	3.6898349343	4.5774025898	2.6341604196
pos_2693	4-{5-[(3S)-1-(4-Nitrobenzyl)-3-Pyrrolidinyl]-1,3,4-Oxadiazol-2-Yl}Pyridine	-	metab_2692	B(i)	76.2	0.0	-	-	-	-	M+H	C18H17N5O3	4.44233333333	-	-	pos	-	-	-	-	-	-	352.138329089	0.0548442100345	51.1	-5.94296079215441	-	-	4.18951477628	4.0574223339	4.1408001936300005	4.0400008317300005	3.8142724366000005	3.7835249080300004	3.92060922689	4.22023230884	4.19802327536	4.16916489765	4.12204548684	3.9163397148800003	3.8741459637	4.08738128333	4.03627040595	3.83234472398	4.04738781952	3.5271829452800008	4.29161361253	4.16072943782	4.27563902666
pos_2694	3-Aminonon-5-Enoic Acid	-	metab_2693	B(i)	64.2	0.0	-	-	-	-	M+H	C9H17NO2	4.44765	-	-	pos	-	-	-	-	-	-	172.13287166900002	0.0341229844674	52.0	-1.9491603415599599	-	-	5.778290869099999	5.97854502848	5.914279597869999	5.7924684511	5.824719851469999	5.819158482740001	5.79642532837	5.76950932811	5.93924398076	5.74326824714	5.82386393519	5.88332138015	5.79595936684	5.765229048169999	5.811346835009999	5.76267557649	5.76044930699	5.98129442441	5.7762732334099995	5.71574348288	5.78992408287
pos_2696	Methyl Dioxindole-3-Acetate	-	metab_2695	B(i)	63.0	0.0	-	-	-	HMDB0038991	M+H	C11H11NO4	4.44765	-	-	pos	-	-	-	-	Organoheterocyclic compounds	Indoles and derivatives	222.07568603599998	0.177368228495	51.2	-1.80139359246194	-	Indolyl carboxylic acids and derivatives	4.21981918224	4.04562272242	3.95060116926	4.0078362136	4.20198219058	4.35155440778	4.49229331489	4.31580993557	3.96572862443	4.147902144880001	4.4757221779	4.57099966755	4.306324064569999	3.6267334401699998	3.4515699445999997	4.4485103520800005	3.4038125842199998	4.78776064624	4.5422544687199995	4.17372625617	3.5139287489899997
pos_2697	Meranzin Hydrate	橙皮内酯化合物	metab_2696	B(i)	66.7	0.0	-	-	-	HMDB0254461	M+Na	C15H18O5	4.44765	-	-	pos	-	-	-	-	Phenylpropanoids and polyketides	Coumarins and derivatives	301.106830833	0.12064797933	50.2	7.86176620726895	-	Not Available	4.21784043485	4.69481353281	4.2689560579900006	4.45815983475	4.22869170201	4.2458325994	4.38861818219	4.5767539529	4.32020611329	4.4832936041	4.38716921685	4.095918789700001	4.55890315705	4.36827110504	3.9702571792900003	4.08373424182	4.34019794427	4.13783361619	4.37030949356	4.30882996965	4.425197268540001
pos_2698	Val-Ile-Leu	-	metab_2697	B(i)	55.4	0.0	-	-	-	-	M+H	C17H33N3O4	4.44765	-	-	pos	-	-	-	-	-	-	344.25349542699996	0.10033056420499999	48.8	-2.58576479750614	-	-	3.74331087644	4.37366681999	3.19705899527	3.62195594889	4.63810547389	4.33291651521	4.81377225622	4.21673711818	4.4834054210000005	3.70844741106	4.28599134588	4.50495249134	4.30665216805	3.79532495199	4.27784267648	4.42804595257	4.01897087751	4.396748628969999	4.26783244572	4.171595840219999	4.186799404559999
pos_2703	4-Hydroxy-4-(3-Pyridyl)-Butanoic Acid	-	metab_2702	B(ii)	0.0	70.8	-	map05204;map00980	Chemical carcinogenesis - DNA adducts;Metabolism of xenobiotics by cytochrome P450	HMDB0001119	M+H-H2O	C9H11NO3	4.46355	化学致癌作用-DNA加合物;细胞色素P450异生素代谢	C19579	pos	-	-	Human Diseases;Metabolism	Cancer: overview;Xenobiotics biodegradation and metabolism	Organoheterocyclic compounds	Pyridines and derivatives	164.070309635	0.135427707798	51.7	-1.63099672962584	15569-97-8	Not Available	3.6636243889499998	3.86780739524	3.8799285015800007	3.99026524175	3.9418534379900003	3.5814540054000004	3.9926933355000003	4.14164215805	4.00556510862	4.03833226326	4.3107452655300005	4.06250594568	4.02634799785	4.01620537378	3.79277896765	4.25124147172	4.15589368684	3.74629217208	3.8224304339099997	4.10991165496	4.366905507149999
pos_2706	Antibiotic Jbir 27	-	metab_2705	B(i)	37.5	0.0	-	-	-	-	M+K	C15H22O3	4.46885	-	-	pos	-	-	-	-	-	-	289.120684156	0.298630997924	45.5	2.52446469292954	-	-	3.2995968914700002	3.0561345562800004	3.5517115195199995	3.0167030596599997	3.1999090893299997	3.23891458786	2.9409826910400003	3.4633513834300005	3.15046239101	3.9692539188	3.4753366314199994	3.43577486542	3.10674123956	3.49098116326	3.29538146359	3.1383695240400002	3.2921545112	3.22136641755	3.31514474028	4.1229959658599995	2.7953294765599996
pos_2709	Tyr Gln Glu	酪氨酸 谷氨酰胺 谷氨酸	metab_2708	B(i)	50.2	0.0	-	-	-	-	M+H	C19H26N4O8	4.46885	-	-	pos	-	-	-	-	-	-	439.185412074	0.100180904586	46.7	7.010514431815031	-	-	4.66931643562	4.74670004728	4.79556527056	4.78216083264	4.560517247869999	4.62236461939	4.62548417343	4.82869661015	4.755891805969999	4.8694473495	4.71342384143	4.7948483806999995	4.72793432688	4.716000794019999	4.60148097958	4.39344979187	4.81040034117	4.58111537602	4.93898913301	4.67012648552	4.79315959704
pos_2710	6-Ethyl-2,4-Dihydroxy-3-Methylbenzaldehyde	6 -乙基- 2，4 -二羟基- 3 -甲基苯甲醛	metab_2709	B(i)	47.2	0.0	-	-	-	-	M+H	C10H12O3	4.47415	-	-	pos	-	-	-	-	-	-	181.085595385	0.120745915761	47.6	-1.80638238520596	-	-	4.5878414432	4.50316041589	4.065527900969999	4.33062964133	4.07657109693	4.00367312709	4.01053479738	4.0144460443800005	3.9983540697199995	4.46930210318	4.018419429130001	3.94999097431	3.73980120482	4.009575583399999	4.53749691384	4.28666601749	4.659337214730001	4.00662604471	3.91125157394	4.854001052809999	3.7075740086
pos_2712	Flavokawain B	黄卡瓦胡椒素B	metab_2711	B(i)	41.5	0.0	-	-	-	HMDB0033691	M+H	C17H16O4	4.47415	-	-	pos	-	-	-	-	Phenylpropanoids and polyketides	Linear 1,3-diarylpropanoids	285.111749004	0.0709565869767	46.4	-1.36013018135208	1775-97-9	Chalcones and dihydrochalcones	4.24799275829	4.2385293193699995	4.361127408380001	4.3451520417300005	4.16302795179	4.13831493144	4.299191556869999	4.55522129443	4.36008697397	4.40716847872	4.4681143563	4.31183538672	4.3437304027999994	4.25733891606	4.15405465192	4.09049800229	4.37626290874	4.06673374343	4.3975443184900005	4.3107030032099996	4.450034801869999
pos_2723	Hhcfu	-	metab_2722	B(ii)	0.0	70.0	-	-	-	HMDB0247349	M+H	C11H16FN3O4	4.48475	-	-	pos	-	-	-	-	Organoheterocyclic compounds	Diazines	274.11814229099997	0.113886763366	50.7	-5.9256411403541795	-	Pyrimidines and pyrimidine derivatives	4.46492997935	4.5750724254	4.48414254105	4.482974535109999	4.12733877393	4.1248673153699995	4.15046458773	4.63432885043	4.406576831130001	4.43619896177	4.464948976930001	4.05574183071	4.499754320969999	4.42102226154	4.18642934942	4.12422109985	4.2388812238	3.96973054063	4.58152697729	4.6343945481699995	4.60908746323
pos_2725	Pinocembrin	松属素	metab_2724	B(ii)	0.0	47.3	-	-	-	HMDB0030808	M+CH3OH+Na	C15H12O4	4.48475	-	C09827	pos	-	-	-	-	Phenylpropanoids and polyketides	Flavonoids	311.091013275	0.07789172432519999	46.9	7.88215590104901	480-39-7;	Flavans	4.62386938523	4.84265107913	4.62709125759	4.75119838261	4.58809062586	4.58276303529	4.75229918191	4.78369872569	4.700666324969999	4.7838687891800005	4.8799472571199995	4.60348855173	4.7912306849599995	4.69672073795	4.484207019269999	4.56341525271	4.69321172829	4.6153737793400005	4.8092139109900005	4.60605391579	4.695571198040001
pos_2726	3-(3-Indolyl)-2-Oxopropanoic Acid	-	metab_2725	B(i)	48.4	0.0	-	map01100;map00380	Metabolic pathways;Tryptophan metabolism	HMDB0060484	M+H	C11H9NO3	4.49006666667	代谢途径;色氨酸代谢	C00331	pos	-	-	Metabolism;Metabolism	Global and overview maps;Amino acid metabolism	Organoheterocyclic compounds	Indoles and derivatives	204.065116872	0.180056772061	48.8	-1.9832327345753797	392-12-1	Indolyl carboxylic acids and derivatives	3.72183727327	4.008837017059999	4.10941667565	3.98829136526	3.5369513475699996	3.6101501845499997	3.53902607875	3.9070190076899998	3.7899941894599998	4.05759000164	3.7609295421300004	3.58873220051	3.87293113442	3.70513439148	3.76824931329	3.69554198121	3.91562891321	3.54496048698	3.82562046232	3.9899368890499995	3.65861864014
pos_2727	N-Acetyl-L-Tryptophanol	-	metab_2726	B(i)	95.8	0.0	-	-	-	-	M+H	C13H16N2O2	4.49006666667	-	-	pos	-	-	-	-	-	-	233.128002383	0.0796839879644	57.6	-1.94644434443241	-	-	5.10577663625	5.01468227203	5.25433671608	5.1265592799	4.895824103530001	4.55233987484	4.0911211159	5.480100666159999	5.17301226836	5.01414283242	5.15633866692	5.02722480354	5.20111959875	5.439056621030001	5.805953822309999	4.958229430249999	5.17226210852	4.215539372069999	5.71841382622	5.14957752055	4.96207168102
pos_2734	3-Hydroxyhexanoylcarnitine	3 -羟基己酰基肉碱	metab_2733	B(ii)	0.0	47.1	-	-	-	HMDB0013131	M+H	C13H25NO5	4.5007	-	-	pos	-	-	-	-	Lipids and lipid-like molecules	Fatty Acyls	276.180014078	0.012083985263200002	47.4	-1.94516662789065	1469900-94-4	Fatty acid esters	4.6245562500999995	4.62936618458	4.5745225436300005	4.52303317584	4.45515596102	4.579151936080001	4.647974501959999	4.56434006646	4.527728994409999	4.7805528074	4.4619376720899995	4.33022220077	4.37090309354	4.725837927180001	4.5692500695	4.78833894173	4.63800640145	4.33139926516	4.54476005852	4.7680499822	4.460061132869999
pos_2735	Cucurbitacin A	葫芦素A	metab_2734	B(ii)	0.0	50.4	-	-	-	HMDB0302593	M+NH4	C32H46O9	4.5007	-	C08793;_	pos	-	-	-	-	Lipids and lipid-like molecules	Steroids and steroid derivatives	592.352672292	0.0911886161694	44.6	8.12048630791395	6040-19-3;_;	Cucurbitacins	4.5451181921499995	4.63140700633	4.71923451666	4.73604932762	4.681479249750001	4.66519034615	4.5607600891699995	4.6389121017	4.70815180986	4.63268880498	4.60632382232	4.55342029516	4.65135463079	4.93798557916	4.88186310255	4.51808323676	4.98703790368	4.64906026783	4.63761418203	4.5146391248699995	5.000621339569999
pos_2744	15-Oxoprostaglandin E1	-	metab_2743	B(i)	73.4	0.0	-	-	-	HMDB0001320	M+H	C20H32O5	4.51686666667	-	C04654	pos	-	-	-	-	Lipids and lipid-like molecules	Fatty Acyls	353.23166354800003	0.09418920879180001	52.6	-1.6665702722389901	22973-19-9	Eicosanoids	4.73286496268	4.654059986419999	4.89069909577	4.9595815869	3.89997138484	4.65696496219	4.4205426635	4.9019800707800005	4.757017966269999	4.6049319002099995	4.80322501272	3.82309279134	4.7628955370599995	4.65533222807	4.996937830959999	4.77104615284	4.71728270676	3.6976971552800006	4.87016985375	4.99941891587	4.60110617147
pos_2745	(S)-(-)-Perillyl Alcohol	-	metab_2744	B(i)	54.0	0.0	-	-	-	HMDB0003634	M+H-H2O	C10H16O	4.52216666667	-	C02452	pos	-	-	-	-	Lipids and lipid-like molecules	Prenol lipids	135.116555433	0.089538832005	49.9	-1.78444004614177	536-59-4	Monoterpenoids	4.70344924475	4.372677545	4.65162138672	4.423651512109999	4.51033997996	4.39587154142	4.46367938762	4.62504425019	4.38925241461	4.853765419659999	4.43837155795	4.50249388715	4.28104000362	4.72490879488	4.48154696477	4.5987698130900005	4.46644355497	4.26289398938	4.559322516	4.69829295248	4.28343123507
pos_2746	Sedanolide	-	metab_2745	B(i)	56.9	0.0	-	-	-	HMDB0034450	M+H	C12H18O2	4.52216666667	-	C17002	pos	-	-	-	-	Organoheterocyclic compounds	Isobenzofurans	195.137572484	0.0806967487954	50.4	-1.9768358967359798	4567-33-3	Not Available	5.02929191504	4.67029441739	4.94606761591	4.749389432809999	4.84298888756	4.7327714619	4.77255343192	4.94864352296	4.728396619780001	5.15077939794	4.7739039899	4.80443922986	4.624967735259999	5.03161495111	4.83576633184	4.93433000038	4.81858469095	4.61241501728	4.88528961819	5.01197825217	4.62496670247
pos_2752	Pterostilbene	紫檀芪	metab_2751	B(i)	47.4	0.0	-	-	-	-;HMDB0303379;LMPK13090015	M+ACN+Na	C16H16O3	4.52745	-	C10287;_	pos	-	-	-	-	Phenylpropanoids and polyketides	Stilbenes	320.123307294	0.0486020667858	46.1	-9.39775373438917	537-42-8;_;	Not Available	4.82453464705	4.186341111619999	4.70973746634	4.5069723788300005	4.52533235746	4.31555331111	4.3708134451800005	4.56313743764	4.37273509915	4.29651460855	3.92202901998	3.8564598733	4.21406508054	4.684906011090001	4.4392197993	4.52539840879	4.17158583323	3.83987182899	4.821588932769999	4.7944930287	4.62112975301
pos_2756	Vasicinone	鸭嘴花碱酮	metab_2755	B(i)	49.4	0.0	nonnatural	-	-	-;HMDB0259770	M+CH3OH+Na	C11H10N2O2	4.53808333333	-	C10744;_	pos	-	-	-	-	Organoheterocyclic compounds	Diazanaphthalenes	257.09150960200003	0.0983159303084	47.4	9.13541612383327	486-64-6;_	Benzodiazines	4.9161734053199995	4.89824972595	4.9959402954400005	5.0033636032199995	4.67710464491	4.69539062453	4.65451827371	4.87241409645	4.90503088612	4.74603076057	4.981130869609999	4.726838320930001	4.847941818430001	4.76803717949	4.77043675834	4.8514130586199995	4.82042050896	4.54465255045	4.85985404445	4.789413088490001	4.95497906698
pos_2757	Tryptophyl-Isoleucine	色氨酰-异亮氨酸	metab_2756	B(ii)	0.0	83.7	-	-	-	HMDB0029086	M+H	C17H23N3O3	4.53808333333	-	-	pos	-	-	-	-	Organic acids and derivatives	Carboxylic acids and derivatives	318.18105039299996	0.183759173772	54.4	-0.528573200011361	-	Amino acids, peptides, and analogues	3.91981655979	4.56036322481	3.900757352	3.55477633155	4.05573846036	3.7838055386000002	4.12665340684	4.12428571449	4.04228488317	3.71120568889	4.25910706269	3.87658978802	4.17878464862	3.58805990438	3.5480513556	3.6158043156199997	3.5329332125699997	3.9933707223500003	3.9308638956	3.97524504263	3.8177289374199996
pos_2758	Zearalenol	玉米赤霉烯醇	metab_2757	B(i)	65.9	0.0	-	-	-	HMDB0041824	M+H	C18H24O5	4.53808333333	-	C14750	pos	-	-	-	-	Phenylpropanoids and polyketides	Macrolides and analogues	321.169349624	0.281898363999	52.0	-0.9391355866480501	36455-72-8	Not Available	3.8505528684500003	3.56994187985	3.7729747159699993	3.1951743072400003	3.3737289398400003	3.0831167975	3.62832919817	3.76839360726	3.1314125640499997	3.8409077631999997	3.03363262808	2.6283864239900003	3.5252792134599997	3.6188682438199997	3.9944967846599995	3.6014591328900005	3.93261820085	3.07448629809	3.7407194001599997	4.30084469836	3.46070919745
pos_2772	(E)-3-(1-Methylindol-3-Yl)-1-Phenylprop-2-En-1-One	-	metab_2771	B(i)	76.7	0.0	-	-	-	-	M+NH4	C18H15NO	4.55931666667	-	-	pos	-	-	-	-	-	-	279.14933958299997	0.196653553226	54.5	0.574259789188616	-	-	3.9009561009599993	3.35731330289	3.62119245078	3.92488637453	3.38139106644	3.3038650859900005	4.26118863909	4.7859079832699996	3.76045914226	4.69158151684	3.5343970715599995	3.5847161998900003	4.27309191476	3.74995611196	3.5646806041199994	3.41727615494	4.029101581619999	3.6166390382499998	3.93306425049	4.1670270049	3.30834978518
pos_2775	Lys-His-Leu	-	metab_2774	B(i)	50.5	0.0	-	-	-	-	M+H-H2O	C18H32N6O4	4.55931666667	-	-	pos	-	-	-	-	-	-	379.248107711	0.0769009108087	45.3	7.2995298015069405	-	-	5.0577040246300005	5.1059603181	5.0713276050400005	5.1141936857	5.020635084459999	5.08984270948	5.064996918409999	5.24694614564	5.09597070604	5.18302419013	5.23866838237	5.21111962614	5.20282393577	5.216606426519999	5.04022428586	5.21360761917	5.1675686005	5.08690341823	5.13082719419	5.054453176469999	5.21173796076
pos_2778	N'-Nitrosoanabasine	-	metab_2777	B(ii)	0.0	58.8	-	-	-	HMDB0041939	M+ACN+Na	C10H13N3O	4.56466666667	-	C19477	pos	-	-	-	-	Alkaloids and derivatives	Not Available	255.120699848	0.1068670116	48.3	-4.87678764110054	37620-20-5;1133-64-8	Not Available	4.34315938053	4.175871204730001	4.16159195703	4.12673215083	4.15737735991	4.1832092115099995	3.97635843801	4.07046747196	3.9261905078500003	4.45561010821	4.14505199137	4.094185030209999	3.75878787703	4.290727653819999	4.26988112356	4.31150961556	4.34083686737	4.1858328470699995	4.0486278995300005	4.55647076242	3.6921264001
pos_2780	3,4-Dihydro-6,8-Dihydroxy-3-(10-Hydroxyundecyl)Isocoumarin	-	metab_2779	B(i)	59.4	0.0	-	-	-	-	M+H	C20H30O5	4.56466666667	-	-	pos	-	-	-	-	-	-	351.21595867199994	0.12535635068700002	49.2	-1.83267641985988	-	-	4.17334584215	4.16209927693	4.2570613353199995	4.17118497533	3.70953808491	4.20121660441	4.08005948984	4.26868099143	4.24032622656	4.20683083466	4.1542259584300005	3.75625988416	3.95942345019	4.04580516335	4.17013978746	4.24079891057	4.20790869051	3.4540200284199996	4.123264080809999	4.410560268669999	4.10742830632
pos_2787	Ambrosic Acid	氨溴酸	metab_2786	B(i)	44.2	0.0	-	-	-	-	M+H	C15H20O4	4.57528333333	-	-	pos	-	-	-	-	-	-	265.14294163799997	0.052217129058300005	45.2	-1.8699193347612602	-	-	4.480140465340001	4.221277074680001	4.3804791984	4.1838356754	4.271433524690001	4.233466194569999	4.16267465335	4.40409718411	4.17185897899	4.5497616406	4.14637893875	4.163813101740001	4.07772888876	4.50606468326	4.2798083425	4.40553021158	4.34791799025	4.13948686065	4.28369136639	4.553442385059999	4.048079007019999
pos_2793	8-[(1R,2R,3S)-2-(2-Carboxyethyl)-3-Hydroxy-5-Oxocyclopentyl]-6-Oxooctanoic Acid	-	metab_2792	B(i)	89.9	0.0	-	-	-	-	M+H-2H2O	C16H24O7	4.5859	-	-	pos	-	-	-	-	-	-	293.137863058	0.0473509055836	56.6	-1.4843975308797	-	-	5.33174705281	4.8128715062000005	5.07510600533	5.052266337290001	4.51464697525	3.73446022115	3.56737035495	4.580499219119999	4.523914158219999	4.8981204939	4.66770780299	3.98789484888	4.27275494237	4.74611015564	5.52143410715	4.45545349163	4.91404985084	3.9335431503900002	4.50765034269	5.53319066821	4.94172808773
pos_2798	Cyperanic Acid	香附酸	metab_2797	B(i)	43.9	0.0	-	-	-	-	M+H	C15H22O4	4.59671666667	-	-	pos	-	-	-	-	-	-	267.15851754	0.0436162604538	46.3	-2.1344039506096397	-	-	4.84467668646	4.40162129012	4.7649573967	4.6013779906	4.61081361441	4.60285299433	4.375372212809999	4.78064909352	4.35423994647	4.94532405269	4.54080527265	4.52897258609	4.435094525709999	4.7242275211599996	4.73922870366	4.862115033869999	4.6587251814599995	4.44980014377	4.694310076580001	4.93293827054	4.278236925
pos_2801	N-(2,4-Dimethylphenyl)Formamide	-	metab_2800	B(i)	47.0	0.0	-	-	-	-	M+H	C9H11NO	4.60201666667	-	-	pos	-	-	-	-	-	-	150.091076332	0.0457108312122	48.2	-1.7713311998065	-	-	3.82119019435	3.66926561247	3.6235901033199998	3.59666138448	2.49403779624	3.43756195388	4.369660655940001	4.57198053946	4.3706713948800004	4.53959883708	4.39558948847	4.43106486277	3.8656634389599995	4.097327277890001	3.8853283065599995	3.8222050952699993	3.84307393143	3.4469442271900004	3.74685615941	3.65596947866	3.48047828704
pos_2804	3Alpha-Hydroxyoreadone	-	metab_2803	B(ii)	0.0	74.0	-	-	-	HMDB0036047	M+Na	C14H20O4	4.60201666667	-	-	pos	-	-	-	-	Organoheterocyclic compounds	Naphthofurans	275.12713333799996	0.234206356245	52.7	6.95472870382859	124869-06-3	Not Available	4.54263278244	3.94317685268	4.27014036921	4.14834597491	3.6849069659099998	2.56643831853	2.9011849420599995	3.3448403780000002	3.8414372046499996	3.92223034615	3.7898474544300003	2.39873174266	2.87989596742	3.72703443851	4.55145194644	3.34875593126	4.1346574684599995	2.16393789353	3.5242009378400003	4.95023459762	3.8478597845699998
pos_2807	Val-Asp-Met	-	metab_2806	B(i)	81.3	0.0	-	-	-	-	M+NH4	C14H25N3O6S	4.60201666667	-	-	pos	-	-	-	-	-	-	381.179402534	0.257390361982	53.8	-2.28428283345436	-	-	4.202810702980001	4.6371453339199995	4.2209054222699995	4.3403873631800005	4.20603685829	4.28666705751	4.098093345490001	4.46596914893	4.14778604944	4.20243726769	4.26449355053	3.9558745059800007	4.45850823235	4.13436025771	3.77200256286	4.263355101419999	4.28076996618	3.98703174231	4.431304180390001	4.22261165382	4.3943800562
pos_2811	7-Hydroxy-6-Methoxydihydroflavonol	7 -羟基- 6 -甲氧基二氢黄酮醇	metab_2810	B(i)	47.0	0.0	-	-	-	-	M+Na	C16H14O5	4.60731666667	-	-	pos	-	-	-	-	-	-	309.075193604	0.0871510144824	46.7	6.464453837311718	-	-	4.34410015361	4.62918895756	4.41998029291	4.52692378497	4.27167824981	4.341418036169999	4.5044965262400005	4.59490360609	4.47822757138	4.32178817839	4.5309360739899995	4.25600736117	4.6692206054100005	4.40995526672	4.21138529667	4.14957654879	4.48522253072	4.21510545178	4.51653025251	4.298833392280001	4.59571188364
pos_2812	5-Oxo-2,3-Dihydro-1H,5H-Pyrido[3,2,1-Ij]Quinolin-7-Yl Benzoate	-	metab_2811	B(i)	71.9	0.0	-	-	-	-	M+NH4	C19H15NO3	4.60731666667	-	-	pos	-	-	-	-	-	-	323.138245859	0.202347612982	51.0	-2.5336046360436497	-	-	4.20645431417	3.73324964371	3.95511061318	4.21717083509	3.8228652834900005	3.6206056485800002	4.38006434774	4.81439089324	4.456451990950001	4.62495190244	4.54343278233	4.052280689040001	4.59997437086	4.23897125193	3.60441021599	3.8802179883999997	4.59168817262	3.76913950311	4.52504179746	4.10991028904	4.10450696997
pos_2815	Proversilin A	-	metab_2814	B(i)	39.4	0.0	-	-	-	LMPR0103370003	M+H-H2O	C15H22O3	4.61261666667	-	-	pos	-	-	-	-	-	-	233.153216432	0.0730363000107	46.2	-1.5585523610771599	0	-	4.323315465159999	4.006108319719999	4.15666308405	3.95733055743	4.07626198187	4.01049024936	3.95302562189	4.19016803005	3.89272772244	4.4596120785	3.9126974033199997	3.96257267493	3.7285054452999997	4.24826835629	4.090151676630001	4.09599796745	4.004149869719999	3.7811482976999997	4.08960147288	4.37617733225	3.8059289484699996
pos_2822	Escitalopram	依地普仑	metab_2821	B(i)	38.0	0.0	drug:DB01175	-	-	HMDB0005028;PW_C002372	M+H	C20H21FN2O	4.62321666667	-	-	pos	-	-	-	-	Benzenoids	Benzene and substituted derivatives	325.174919301	0.0921097967716	41.9	11.880865562719901	128196-01-0	Phenylbutylamines	4.8722209231599996	4.93223253261	4.64644484179	4.7952908571699995	4.36477361558	4.57334007553	4.5553087206	4.546644125249999	4.6563279097	5.00232406679	4.66275331551	4.24857499976	4.46998625348	4.60553461328	4.88531121322	4.65734409519	5.160365479519999	4.32951568596	4.42723338501	5.29211079723	4.60664187826
pos_2823	Pyraclonil	-	metab_2822	B(i)	46.5	0.0	-	-	-	-	M+NH4	C15H15ClN6	4.62321666667	-	C18613	pos	-	-	-	-	-	-	332.138790278	0.039763532831599994	43.8	0.9313387964677392	158353-15-2	-	4.64476199764	4.70422090652	4.76166120241	4.824746866580001	4.1531075172400005	4.792257800280001	4.47655455757	4.9444604669	4.45556260745	4.677839239669999	4.45543232564	3.92492192986	4.852313314119999	4.18669584572	4.78535735882	4.695320714049999	4.6133504284199995	3.7611835253300003	4.9838223074800005	4.37705170867	4.39979731697
pos_2824	8,11-Dihydroxy-2,6,9-Trimethyltricyclo[5.4.0.02,9]Undecane-6-Carboxylic Acid	-	metab_2823	B(i)	45.7	0.0	-	-	-	-	M+H	C15H24O4	4.62851666667	-	-	pos	-	-	-	-	-	-	269.174226918	0.09750989781290001	45.7	-1.8971792973817199	-	-	4.73998535752	4.51055615505	4.62874346026	4.53178683792	4.4928744482	4.4744695719	4.38652556609	4.63049966614	4.323677363480001	4.84657806424	4.46567931963	4.52955727434	4.265575628550001	4.59359970465	4.48699661444	4.77510201291	4.4746639560000006	4.46651673752	4.54584050433	4.77091764287	4.2216509982099995
pos_2831	9-(2-Hydroxy-3-Methylbut-3-Enyl)Furo[3,2-G]Chromen-7-One	-	metab_2830	B(i)	60.4	0.0	-	-	-	-	M+H	C16H14O4	4.63913333333	-	-	pos	-	-	-	-	-	-	271.095993483	0.0790823005734	49.6	-1.82116174239997	-	-	3.7223510010900003	3.9682717504300005	3.7969533476199997	3.73571847771	3.77638393384	3.6622186527699996	3.9023744719	3.8600679072400004	3.8071565458	4.0965588937	4.10834657877	3.70683409379	3.89155626646	3.76373121302	3.6547213415199997	3.8093293013599996	3.8254192326300003	3.7500783460000005	3.9359231859699992	3.79289659429	3.61630865802
pos_2832	(9-Hydroxy-8,8-Dimethyl-2-Oxo-9,10-Dihydropyrano[2,3-F]Chromen-10-Yl)Acetate	-	metab_2831	B(i)	44.9	0.0	-	-	-	-	M+Na	C16H16O6	4.63913333333	-	-	pos	-	-	-	-	-	-	327.085784651	0.100300314407	46.2	6.1682794267655	-	-	4.2546587022699995	4.7009873225800005	4.22164486085	4.411385399049999	4.303045785669999	4.2956093182099995	4.54999400712	4.568873587440001	4.662762423459999	4.61022893747	4.62982629869	4.32377212965	4.66249130736	4.45827528989	4.38161188362	4.39166354634	4.818665720309999	4.24764749724	4.35951159421	3.9950179761	4.85247875995
pos_2835	Pelubiprofen	培鲁比洛芬	metab_2834	B(ii)	0.0	67.5	nonnatural	-	-	HMDB0256212	M+H	C16H18O3	4.64443333333	-	-	pos	-	-	-	-	Phenylpropanoids and polyketides	Phenylpropanoic acids	259.13235475700003	0.153407566218	50.9	-1.99945497933528	-	Not Available	4.13933281809	3.4159955526499997	3.68487684698	3.6104365419199995	3.0526826534400002	2.27287752428	2.3466895054799997	2.42090122206	3.3664565892400002	3.52539110376	3.02656285065	2.32037384103	2.3239801128	2.4056358435	3.6526177174300005	2.74656423278	3.46592261138	2.30111373347	2.3892495759599996	4.51805396074	2.2714014635
pos_2839	(1-Heptan-2-Yl-2-Methylindol-3-Yl)-Naphthalen-1-Ylmethanone	-	metab_2838	B(i)	49.1	0.0	-	-	-	-	M+NH4	C27H29NO	4.64443333333	-	-	pos	-	-	-	-	-	-	401.26117169300005	0.08127217736660002	44.1	6.34512029863371	-	-	4.86944186999	4.92249049752	4.890527325340001	4.90930166052	4.8396313301	4.9146074062	4.9160032758	5.03516720355	4.91664708418	4.988677990859999	5.06927794607	5.01206184862	5.00579595856	5.01921882611	4.87458764689	5.04267010476	4.94190813248	4.864655235280001	4.9475011152	4.88632959985	5.0247747263699996
pos_2841	Peucedanol	白花前胡醇	metab_2840	B(i)	60.2	0.0	-	-	-	-	M+ACN+H	C14H16O5	4.64975	-	-	pos	-	-	-	-	-	-	306.133278805	0.226498470475	48.7	-1.21293503840854	-	-	3.6983515445199995	3.89641845069	3.62031721372	3.5430829999099998	3.75993666922	3.7514120810500002	3.86784953896	3.8768272497199994	3.7549561127900004	4.1163990657300005	3.8928158897199996	3.6062311321900005	3.78455022204	3.69768623376	3.55574981685	3.8388691134800004	3.7531807871699994	3.53193471481	4.01141244148	3.68340665649	3.69849129122
pos_2842	5,6-Epoxypinolidoxin	-	metab_2841	B(i)	58.4	0.0	-	-	-	-	M+Na	C18H26O7	4.64975	-	-	pos	-	-	-	-	-	-	377.156259976	0.171065907242	49.7	-2.2979919266811497	-	-	3.57976663502	4.47863835015	2.7735412731099998	3.5095906119499998	3.6772034764699995	3.81403188638	3.3867394400300004	3.24393835595	3.4696453315800007	3.765223411	3.6433682076099996	3.0611152307099996	3.1952998512	2.6771112849	3.55083692751	2.68422018143	2.65219423014	2.77495410202	3.8577993502599996	4.04997349947	3.46597420575
pos_2848	Stavudine	司他夫定	metab_2847	B(ii)	0.0	65.2	drug:DB00649	-	-	HMDB0014787	M+Na-H2O	C10H12N2O4	4.66036666667	-	C07312	pos	-	-	-	-	Nucleosides, nucleotides, and analogues	Nucleoside and nucleotide analogues	229.060350085	0.09472304380049999	50.8	6.41830813245195	3056-17-5	Not Available	4.26177942078	3.8250088352199993	4.27730893743	4.47031440018	3.9036359662300004	3.93551188179	4.21739702255	4.62511460666	4.2855579828199994	4.446204729790001	4.1748704512199994	4.09153525446	4.44059780286	3.90689589704	4.0977928188599995	4.00119121425	4.40868984419	3.9926011305699998	4.43851776131	4.32132890161	3.69502268825
pos_2855	3-(6-Methylheptyl)-3,6-Dihydro-1H-Furo[3,4-C]Furan-4-One	-	metab_2854	B(i)	48.2	0.0	-	-	-	-	M+H	C14H22O3	4.6765	-	-	pos	-	-	-	-	-	-	239.163712577	0.0278538620019	47.8	-1.9248617316172296	-	-	4.58524306354	4.32035929235	4.38990340139	4.23955551006	4.4239940002800004	4.27973771063	4.2852280154699995	4.42290215162	4.27135628997	4.67349308883	4.3180034658899995	4.2690589909900005	4.11588972634	4.54387287077	4.31105002312	4.4939299798	4.324771009659999	4.22096096927	4.3992652769800005	4.58281807851	4.1155273156
pos_2860	Stiripentol	-	metab_2859	B(i)	68.6	0.0	-	-	-	-	M+H	C14H18O3	4.68711666667	-	-	pos	-	-	-	-	-	-	235.132440112	0.11411031467499999	50.7	-1.83985076015486	-	-	4.42544750006	4.0561074325	4.11128114095	4.03718724709	4.04013767672	3.9778247306699996	3.9650076550199995	4.17776440651	4.09138045956	4.463295173540001	4.180132947430001	4.17352576003	3.7726518452900004	4.17143844001	4.21979512155	4.37155847892	4.16563841254	3.97932755143	4.08417354938	4.4377209388	3.6015256221599996
pos_2863	3-(2,3-Dihydro-1,4-Benzodioxin-6-Yl)-1-Methyl-1-(Oxan-4-Ylmethyl)Urea	-	metab_2862	B(i)	51.6	0.0	-	-	-	-	M+H	C16H22N2O4	4.68711666667	-	-	pos	-	-	-	-	-	-	307.164471655	0.07264983524060001	47.1	-2.48881337951408	-	-	4.86812538434	5.2108753583	4.82802018179	5.00245972328	4.42657726714	4.74984435474	4.8773975479	4.94577095875	4.85161718253	5.2127337015699995	4.90449700966	4.61122053024	4.93787634524	4.79696816573	4.82207574069	4.91787193274	4.9398799444099994	4.51312807565	4.81584362317	5.30286133842	4.68273322441
pos_2865	1-(4-Hydroxy-1,3-Dihydro-2-Benzofuran-5-Yl)-3-Methylbutane-2,3-Diol	-	metab_2864	B(i)	67.3	0.0	-	-	-	-	M+H	C13H18O4	4.69241666667	-	-	pos	-	-	-	-	-	-	239.12727495	0.08862105290380001	51.6	-2.14403010167764	-	-	4.47569468826	4.8709927824	4.231140830849999	4.2785377919	4.18214696584	4.212774856509999	3.92593167434	4.27969554521	4.095326909730001	4.6138871127900005	4.25679658501	4.25172317434	4.12315234288	4.42090774618	4.78919341684	4.61530364195	4.91963286253	4.212473763369999	4.1905017943	5.080778109880001	3.75702403686
pos_2869	N-(4-Fluoro-3-Methylphenyl)-7-Methylpyrazolo[1,5-A]Pyrimidine-5-Carboxamide	-	metab_2868	B(i)	59.1	0.0	-	-	-	-	M+H	C15H13FN4O	4.69771666667	-	-	pos	-	-	-	-	-	-	285.11178985099997	0.0969737138213	48.9	-9.946440824214712	-	-	4.8096062994699995	4.859963995819999	4.5488857851099995	4.76963294586	4.53877928067	4.62904840985	4.59775091873	4.7123876536400005	4.5066342310800005	4.90667714051	4.580546575930001	4.43632622905	4.51547144167	4.65823694655	4.298933669609999	4.614052866530001	4.58871458186	4.516382721519999	4.586625314	4.7930391310600005	4.299697801690001
pos_2875	Histidyltryptophan	-	metab_2874	B(ii)	0.0	75.1	-	-	-	HMDB0028896	M+Na	C17H19N5O3	4.703	-	-	pos	-	-	-	-	Organic acids and derivatives	Carboxylic acids and derivatives	364.13849213	0.0687062949866	53.9	1.4127495397171201	23403-90-9	Amino acids, peptides, and analogues	5.625240122769999	5.65645932922	5.374544512490001	5.58947869974	5.3818757462	5.4754090702400005	5.3762422357099995	5.45027112043	5.24658784772	5.70135571275	5.374947967969999	5.2444985015	5.3040468375800005	5.45853448867	5.195839651469999	5.4452066401999994	5.33656920917	5.35914247205	5.417987535959999	5.5662387436000005	5.13387854388
pos_2880	Baptifoline	穿叶赝靛碱	metab_2879	B(i)	41.4	0.0	-	-	-	HMDB0033481	M+H	C15H20N2O2	4.7083	-	C10755	pos	-	-	-	-	Alkaloids and derivatives	Lupin alkaloids	261.159223697	0.093187099512	45.5	-2.0396687609290702	732-50-3	Anagyrine-type alkaloids	4.11030066939	4.43101316551	4.18407326192	4.2764472713099995	3.77019835498	3.91454106954	3.97039261141	4.35149280203	4.31702460717	4.31266520525	4.383236500380001	3.92921924814	3.9522509690199996	4.11166021585	4.03937967274	3.9898563184199993	4.16291734005	3.79923986876	4.22477868926	4.5418457149	4.19550389893
pos_2883	Maytenine	-	metab_2882	B(i)	38.5	0.0	-	-	-	-	M+NH4	C25H31N3O2	4.7083	-	-	pos	-	-	-	-	-	-	423.274130831	0.0619509442205	42.3	-3.2621202142145096	-	-	4.7027909492	4.6831659845999996	4.6771048745699995	4.72562555213	4.6630997687599995	4.7146684281599995	4.67007253911	4.798089182130001	4.7052656830199995	4.78768952451	4.90086362621	4.85351303636	4.82564843561	4.7748048296	4.72126319161	4.842993496509999	4.716857152159999	4.66327860187	4.76507317352	4.66951731633	4.8213490159
pos_2886	Xanthoxyline	氧杂蒽酮	metab_2885	B(i)	39.7	0.0	-	-	-	HMDB0029645	M+H	C10H12O4	4.7136	-	C10726	pos	-	-	-	-	Organic oxygen compounds	Organooxygen compounds	197.080491087	0.12466929302200001	46.5	-1.75550680684176	90-24-4	Carbonyl compounds	4.64159621744	4.23789489012	4.08279188058	3.76390430688	4.01179800999	4.3037691299	4.12786660192	3.87033341042	4.040601087290001	4.6594399552	4.17295017639	3.93097381852	4.1053335972000005	3.2968414923	4.25014339885	4.55918836274	4.07131115087	4.008713134380001	4.01106714006	4.457678188969999	3.01641887736
pos_2888	Loganate	-	metab_2887	B(ii)	0.0	67.8	-	-	-	HMDB0304409	M+H-H2O	C16H23O10-	4.7136	-	C01512;_	pos	-	-	-	-	Lipids and lipid-like molecules	Prenol lipids	358.12775276699995	0.0694749081607	51.1	5.11579635530157	22255-40-9;_	Terpene glycosides	4.2053391499	4.3487238981	4.45655131112	4.29612934435	4.35112499227	4.22364242313	4.32684162743	4.45753702661	4.47180623661	4.36440972024	4.71656929293	4.5031755645	4.42939991248	4.339084554419999	4.24087333522	4.31888161807	4.45374607765	4.28033167738	4.47023668767	3.7490081372099997	4.2600883096599995
pos_2893	3-(2,4,5-Trimethoxyphenyl)Propane-1,2-Diol	-	metab_2892	B(i)	36.6	0.0	-	-	-	-	M+H	C12H18O5	4.71891666667	-	-	pos	-	-	-	-	-	-	243.12216541	0.15294481888800002	45.8	-2.2084401306386603	-	-	4.2864365613499995	3.9483960755500003	3.8248102815199996	3.9094224765499996	3.7035088425	3.86265097979	3.41268393273	3.6813843196699993	3.6741654259800005	4.051216133730001	3.8201418086300003	3.6831738003800005	3.5924507870499998	3.7817967171199993	4.04766038264	4.19220689097	4.43842910825	3.7012096573199997	3.4633603376099997	4.54110787114	3.09616225617
pos_2895	3-Chloro-4-Fluoro-N-(2-Pyrrolidin-1-Ylpyrimidin-5-Yl)Benzamide	-	metab_2894	B(i)	76.6	0.0	-	-	-	-	M+H	C15H14ClFN4O	4.71891666667	-	-	pos	-	-	-	-	-	-	321.095056978	0.0906041087339	47.0	11.757969463581901	-	-	3.67692893865	3.8249557134800005	3.87986509937	3.86210151426	3.79293143308	3.9395251311000004	3.91881326759	3.85904310825	4.044972263319999	3.81447604736	3.82562465194	4.16776599626	3.94463138994	3.7688751066400004	3.8123519238599997	3.6500480199400003	3.71868319932	3.8913539505300005	3.63065325891	3.8752558733999996	3.8048134283199997
pos_2898	N-Acetyl-Dl-Tryptophan	-	metab_2897	B(i)	88.0	0.0	-	-	-	-	M+H	C13H14N2O3	4.7242	-	-	pos	-	-	-	-	-	-	247.107233882	0.07265007499619999	56.0	-1.97019919801166	-	-	4.15021843219	4.08483481984	3.71708624317	4.04663288198	3.79735139756	3.7627096176099997	3.8897194088	4.12779314601	3.8187377378400003	4.42416159952	4.177390079659999	3.94333008611	3.91748732127	3.9720817435300004	3.80388361274	3.9427436097199995	3.8522997464599995	3.66672031101	3.8842911390300006	4.26153552514	4.00179583565
pos_2902	Swietenocoumarin H	-	metab_2901	B(i)	43.2	0.0	-	-	-	-	M+H	C16H14O4	4.73481666667	-	-	pos	-	-	-	-	-	-	271.09610715	0.255188815732	45.7	-1.4003119448063301	-	-	3.69435308887	3.8681622652599996	3.7028961582599997	3.6460784578300007	3.7335630609900003	3.57406394855	3.79187549646	3.6976694935500003	3.7030627855400002	4.05326824296	3.9111031798300004	3.9752720021099996	3.76142886381	3.85191423297	3.5365828565	3.83981797456	3.74848791291	3.79591884481	3.6294415209900004	3.89936686686	3.55843673755
pos_2903	Ser-Ala-Met	-	metab_2902	B(i)	42.8	0.0	-	-	-	-	M+NH4	C11H21N3O5S	4.73481666667	-	-	pos	-	-	-	-	-	-	325.153624912	0.0300434832685	45.9	-1.2776862513767901	-	-	4.7495986483	4.65151806205	4.742289138349999	4.80648986388	4.69043953268	4.85022001305	4.598446997180001	5.004253352819999	4.810027456409999	4.810237036419999	4.8338230593	4.797231125950001	4.78022514149	4.67932354273	4.45018218838	4.6224957471499994	4.6302794785	4.5488773895	4.89847534471	4.8427399866	4.89692319288
pos_2909	Gln Thr Ser	谷氨酰胺 苏氨酸 丝氨酸	metab_2908	B(i)	51.2	0.0	-	-	-	-	M+H	C12H22N4O7	4.7454	-	-	pos	-	-	-	-	-	-	335.159592483	0.19907240259599998	46.9	10.3755830060913	-	-	3.9424026383099995	4.32994374348	3.7056665839	3.77981591564	3.0767834498299997	3.80259145818	4.07467408034	4.11018662023	4.2423002826800005	4.41332841403	4.72286609566	3.9526927477999996	3.9712581090300008	3.9176458914699994	3.98464771635	4.02922076824	4.044731895980001	3.27288832244	3.7241300680300005	4.50181158812	3.4758664349
pos_2912	Tyr-Pro	-	metab_2911	B(i)	72.8	0.0	-	-	-	HMDB0029113	M+H	C14H18N2O4	4.75071666667	-	-	pos	-	-	-	-	Organic acids and derivatives	Carboxylic acids and derivatives	279.13340277099996	0.160803038286	52.6	-1.9082173872195405	-	Amino acids, peptides, and analogues	3.2129328256900003	3.6077344342	3.2113398468700005	2.58480113933	2.58146529248	2.5686435310599998	3.71052940441	4.5692931446300005	4.32717146434	4.52847444909	4.637005840930001	3.9796088115099995	3.5524425706400002	3.64967092682	3.61644565641	3.5442522996699997	3.0653795965499997	2.60797629774	3.44037261708	3.5054381881800003	3.5373442810300006
pos_2918	5-[(4-Chlorobenzyl)Amino]-3-Methyl-5-Oxopentanoic Acid	-	metab_2917	B(i)	84.5	0.0	-	-	-	-	M+H	C13H16ClNO3	4.76661666667	-	-	pos	-	-	-	-	-	-	270.09009514400003	0.209063658772	49.1	3.52173513185878	-	-	3.4031203626499997	3.8597403372000003	3.5743209988599998	3.30723861865	2.99400186385	3.5091226465199994	3.58829753048	3.65342549862	3.5999802985900002	3.6651543111300002	3.77419474841	2.74516895019	3.44194635166	3.40612561879	2.7354677524799995	3.2696341506299995	3.45612486547	2.64168731931	3.6595017361699997	3.8968395668699998	3.7343078065099995
pos_2926	5-Hydroxy-7-(4-Hydroxy-3-Methoxyphenyl)-1-Phenylheptan-3-One	-	metab_2925	B(i)	62.9	0.0	-	-	-	HMDB0029524	M+H	C20H24O4	4.78253333333	-	-	pos	-	-	-	-	Phenylpropanoids and polyketides	Diarylheptanoids	329.173854917	0.17527925026799998	49.9	-2.6838813130562995	79559-61-8	Linear diarylheptanoids	3.9333838932	2.28992947583	3.77576491893	3.96580021583	2.22545336032	1.8030107962900002	1.96022274801	3.44528894569	1.86462340597	3.2421107196	3.15675033253	2.69288350705	1.28052122619	3.9346115076199997	4.5813595864	2.1455823773500002	3.8304467719699997	2.08550660112	3.4552170376499998	4.96811833629	3.6366472857699996
pos_2933	Prednisolone	脱氢皮醇	metab_2932	B(ii)	0.0	40.0	-	-	-	HMDB0014998	M+K	C21H28O5	4.78783333333	-	C07369	pos	-	-	-	-	Lipids and lipid-like molecules	Steroids and steroid derivatives	399.15414349699995	0.23964473914999998	44.9	-7.4642587966504585	50-24-8;	Hydroxysteroids	3.9194122057699996	4.10020086449	4.07626678128	3.9371176912	3.8395576667699998	4.00216346743	4.00643569253	3.8076459761400003	3.96466078499	4.17173608915	4.18343498788	3.70263598885	4.09963554415	4.02309267012	4.01852351175	3.94772252514	3.9669092569	4.01897658679	4.04091739428	4.062356863450001	3.8170018231
pos_2937	7-(5,7-Dimethoxy-4-Oxochromen-2-Yl)-6-Hydroxyheptanoic Acid	-	metab_2936	B(i)	51.2	0.0	-	-	-	-	M+H-H2O	C18H22O7	4.79843333333	-	-	pos	-	-	-	-	-	-	333.13264683200003	0.263907799446	48.9	-1.7649133556527299	-	-	4.060645920330001	4.018292589930001	4.04750835284	3.8164563924199997	4.00002845179	3.86363695986	3.73616727013	3.93300286067	4.0289754104	4.10578432245	4.26160987302	3.8093702096599995	3.69859654008	4.01424103173	4.0435545498400005	4.01135262276	4.08108709143	3.9728665209	4.00632729194	4.13090384028	3.9584474548800004
pos_2938	Deoxycholylarginine	脱氧胆酰精氨酸	metab_2937	B(ii)	0.0	62.9	-	-	-	HMDB0242418	M+NH4	C30H52N4O5	4.79843333333	-	-	pos	-	-	-	-	Not Available	Not Available	566.426333894	0.0442394955133	50.1	-2.30203316698384	-	Not Available	5.10294076169	4.9143993067	3.5091844391	3.0330934133499996	3.02975194372	3.48354730369	4.64076350757	3.4158023846900005	5.05018551445	5.23896402345	4.85912394077	3.6567026136800003	3.7235734094	5.0700308630599995	4.98172476728	5.14596384602	4.00107395863	3.01095209485	5.019999151	3.14362527474	4.75152304623
pos_2946	(+/-)-Dulciol E	-	metab_2945	B(ii)	0.0	68.5	-	-	-	HMDB0031385	M+H	C18H16O5	4.8143333333300005	-	-	pos	-	-	-	-	Organoheterocyclic compounds	Benzopyrans	313.106501848	0.0588863010685	52.3	-1.7564730115679499	175617-27-3	1-benzopyrans	5.47309868349	5.70656090873	5.477191969380001	5.559992569269999	5.43028773158	5.37124564599	5.561366554759999	5.6691876613	5.50480146752	5.690679547699999	5.61684759281	5.476990680959999	5.62166318027	5.52805744434	5.3068526691699995	5.39871220784	5.516773475549999	5.46276011025	5.5896182545899995	5.582770807619999	5.543977075730001
pos_2949	3-(4-Methoxy-5-Methyl-6-Oxopyran-2-Yl)Propanoic Acid	-	metab_2948	B(i)	38.1	0.0	-	-	-	-	M+H	C10H12O5	4.81965	-	-	pos	-	-	-	-	-	-	213.075316087	0.0563920344499	44.9	-2.04569574918054	-	-	3.91997699042	2.4074771983099996	3.0913643634400003	2.8065408747000005	2.5597302487599998	3.1400296937800003	2.41236197791	2.4866169776900002	2.5339015808000003	3.5696479527499996	2.7226097251700003	2.3860290989900004	2.38963779199	2.47134328995	3.9115494212699997	3.2976595247200002	3.5532605640199995	2.36675571412	2.50233189338	3.52002824933	2.33702177011
pos_2950	Deoxyloganic Acid	-	metab_2949	B(ii)	0.0	68.5	-	-	-	HMDB0037028	M+H	C16H24O9	4.81965	-	C11647	pos	-	-	-	-	Lipids and lipid-like molecules	Prenol lipids	361.148652893	0.28473336347	51.6	-1.8211837409446696	92842-56-3	Terpene glycosides	3.40696761347	3.13627249142	2.8944713121200003	2.7350893437299995	2.88662089413	3.41900740731	2.89318597597	3.1595237007200003	2.77555349179	2.8844364626499996	2.7971141511699997	3.29079523565	2.7359037332700002	4.22094051702	3.5705892660000003	3.27293893353	3.46796540244	3.64240125551	2.8013500889999996	3.52524662388	3.8635720971499996
pos_2953	Chitobiose	壳二糖	metab_2952	B(ii)	0.0	76.9	-	map01100;map00520;map02010	Metabolic pathways;Amino sugar and nucleotide sugar metabolism;ABC transporters	HMDB0003556	M+ACN+H	C15H26N2O12	4.82493333333	代谢途径;氨基糖和核苷酸糖代谢;ABC转运器	C01674	pos	-	-	Metabolism;Metabolism;Environmental Information Processing	Global and overview maps;Carbohydrate metabolism;Membrane transport	Organic oxygen compounds	Organooxygen compounds	468.186629455	0.147494609314	52.1	9.92528698098713	35061-50-8;577-76-4	Carbohydrates and carbohydrate conjugates	4.86942999096	4.77278309494	4.79504515228	4.692487133359999	4.54870264762	4.50936288202	4.754463782719999	4.83356883917	4.897173672159999	4.80298338474	4.58051373062	4.41860192171	4.56757430347	4.793751321619999	4.53741711057	4.54077762344	4.4839759127	4.105756288119999	4.91444697844	4.91382191441	4.85614997114
pos_2957	Thos Streptonigrin	-	metab_2956	B(ii)	0.0	40.8	-	-	-	HMDB0259042	M+H-H2O	C28H27N5O7	4.83021666667	-	-	pos	-	-	-	-	Organoheterocyclic compounds	Pyridines and derivatives	528.185116629	0.11600228557299999	44.2	-4.84847947715234	-	Bipyridines and oligopyridines	4.48382884034	4.81558079334	4.539710417769999	4.63166939251	4.481572120330001	4.42113299497	4.94903776435	4.92788717195	4.7891230911300005	5.00019833075	4.89899536289	4.5573926146599995	4.83206292977	4.829009302099999	4.26333893291	4.52443944981	4.826368222809999	4.59119410428	4.71969457227	4.55611009493	4.70132792952
pos_2959	Methyl Dihydrojasmonate	二氢茉莉酮酸甲酯	metab_2958	B(i)	38.2	0.0	-	-	-	HMDB0031740	M+H	C13H22O3	4.83551666667	-	-	pos	-	-	-	-	Lipids and lipid-like molecules	Fatty Acyls	227.16372707	0.0420603847248	46.1	-1.9629144507568896	24851-98-7	Lineolic acids and derivatives	4.5654443485	3.67820493916	3.76876846393	3.31860236794	4.546273489280001	3.85062219867	4.2489098182300005	4.3266669963	3.8764975621	4.575996240249999	4.169780053969999	4.23045376878	3.6471845447800004	4.407923465380001	3.75709847303	4.14515366937	4.01457788897	4.07131954629	3.9811106104	4.479699763309999	2.95355445059
pos_2962	3-Methoxy-6-Methyl-5,7-Dihydrobenzo[D][2]Benzazepin-2-Ol	-	metab_2961	B(i)	67.6	0.0	-	-	-	-	M+NH4	C16H17NO2	4.84106666667	-	-	pos	-	-	-	-	-	-	273.15936451	0.134748493692	49.9	-1.52790828406944	-	-	4.68916975112	4.27098131286	4.4039116217	4.53060936211	4.52066192545	4.37461849572	4.8419787342000005	5.16046943173	4.7131281111900005	5.10800296999	4.8920071516900006	4.40534665399	4.78674103862	4.65497907605	4.43382536381	4.58562027137	4.750506703869999	4.37223588966	4.91856864511	4.82375601415	4.3425322914499995
pos_2966	N-Methyl-L-Threonine	N -甲基- L -苏氨酸	metab_2965	B(i)	51.9	0.0	-	-	-	-	M+H-H2O	C5H11NO3	4.84636666667	-	-	pos	-	-	-	-	-	-	116.07037991899999	0.009623891772069999	48.7	-1.6911486275389702	-	-	3.8999637441100004	3.8862790142300003	3.86550361936	3.99643636252	3.9189152854600002	3.7991581175	4.23363657757	4.3211115141	4.2837997837	4.42041660167	4.30001227921	4.302183410880001	3.8612249289099996	3.84684041606	3.91559657727	3.8342257978300007	3.8258304190199994	3.81561859829	3.80389368928	3.9124469142500002	3.93305423889
pos_2980	Diacetalol	-	metab_2979	B(i)	81.9	0.0	-	-	-	-	M+H	C16H24N2O4	4.8676	-	-	pos	-	-	-	-	-	-	309.17992685400003	0.024809533500599997	54.2	-3.1048603603524305	-	-	4.65649222833	4.94130025351	4.42701165856	4.595311441180001	4.05774184974	4.38450072199	4.466970534780001	4.463288824569999	4.34494583628	4.768667643180001	4.62815182827	4.14403464637	4.528280419780001	4.09381557845	4.24041371731	4.52469472449	4.3217521253	4.28872658396	4.38896227292	5.34379658113	4.0256635446499995
pos_2985	12-Hydroxy-4-Methyl-4,5,6,7,8,8A,12,12A-Octahydro-1H-3-Benzoxecine-2,9-Dione	-	metab_2984	B(i)	36.9	0.0	-	-	-	-	M+H	C14H20O4	4.87823333333	-	-	pos	-	-	-	-	-	-	253.142913557	0.10097886230900001	45.7	-2.0702869360580802	-	-	5.1049177047	4.694225536559999	4.67711458505	4.50805472789	4.73882603264	4.504177552200001	4.41998942586	4.683973930880001	4.64670536929	5.01714910796	4.6805987264699995	4.524744908040001	4.312415458869999	4.63331776992	4.83211890815	4.7944260576	4.9387501436	4.58296828099	4.60470626396	5.35389329572	4.3442350308
pos_2986	N-(Dimethylamino)Methylene-9-((2-Hydroxy-1-(Hydroxymethyl)Ethoxy)Methyl)Guanine	-	metab_2985	B(ii)	0.0	51.7	-	-	-	HMDB0247659	M+H	C12H18N6O4	4.87823333333	-	-	pos	-	-	-	-	Organoheterocyclic compounds	Imidazopyrimidines	311.146114498	0.07433862014930001	48.5	-0.370860138177052	-	Purines and purine derivatives	5.2783734530699995	4.89044428856	4.84280602993	4.66685328432	4.91014241076	4.66445745536	4.55731550026	4.83934326514	4.760672624430001	5.159805996409999	4.83504758227	4.727702784030001	4.27108765631	4.78175013634	4.917237375819999	4.92507997424	5.11028982812	4.72410051718	4.80673361381	5.44215467579	4.433232443830001
pos_2988	Pl	-	metab_2987	B(ii)	0.0	85.0	-	-	-	HMDB0302594	M+CH3OH+Na	C28H46O10	4.87823333333	-	C18210;_	pos	-	-	-	-	Phenylpropanoids and polyketides	Macrolides and analogues	597.3267627380001	0.185123221798	54.5	4.11032543106969	-;_	Not Available	4.81659191648	4.93512454863	4.60500023425	4.750652248030001	3.53017119635	4.13995908065	3.18354165508	3.7349795660000003	4.382050768419999	4.7027259286900005	4.2660391650400005	3.59173897825	4.40155618178	4.426673943430001	5.3235808097	4.56276454568	5.14215723161	3.7477449611800004	4.291948914330001	5.24893053991	4.54577793886
pos_2992	Gentiopicroside	龙胆苦苷	metab_2991	B(ii)	0.0	52.0	nonnatural	-	-	HMDB0252696	M+H	C16H20O9	4.88353333333	-	C09782;_	pos	-	-	-	-	Organic oxygen compounds	Organooxygen compounds	357.11492808099996	0.16489757293500001	46.6	-8.650591645460041	20831-76-9;_	Carbohydrates and carbohydrate conjugates	2.77971812027	3.4472005635	4.50937069732	4.18980209578	0.0891202606397	2.7599528202599997	2.8158769489499997	4.13182068453	4.14535128136	3.64706633377	3.7258308973500003	0.0892199249877	4.1155538184300005	0.10645256545	4.68796066161	4.00623103449	2.49274880517	3.72789128731	0.102928729878	1.44798599139	0.0804909118899
pos_2997	8A-Hydroxy-3,3,6,6,8,8-Hexamethyl-1,2-Benzodioxine-5,7-Dione	-	metab_2996	B(i)	75.0	0.0	-	-	-	-	M+H	C14H20O5	4.88885	-	-	pos	-	-	-	-	-	-	269.137638475	0.108357099109	52.9	-2.65428436229181	-	-	4.89935285165	4.43745903339	4.53111434333	4.50633122678	4.63183093097	4.53547322297	4.29139758121	4.45903058773	4.46481064986	4.74516839254	4.62988902546	4.46743110704	4.332160983440001	4.55181647693	4.68525017071	4.839023935859999	4.58832922377	4.56860714575	4.5496976055300005	4.77317435416	4.1940274107099995
pos_2998	N-Benzoyl-L-Tyrosine	-	metab_2997	B(ii)	0.0	43.3	nonnatural	-	-	HMDB0255088	M+H	C16H15NO4	4.88885	-	-	pos	-	-	-	-	Organic acids and derivatives	Carboxylic acids and derivatives	286.107147064	0.23495604176100002	45.8	-0.832452736431987	-	Amino acids, peptides, and analogues	4.127963585	4.57582681333	4.30210233501	4.0608129130199995	4.04820668174	4.3172037874599996	4.0954598977	4.22312632187	4.13398289407	4.35305136561	4.473765820080001	3.90536047453	4.1239848624199995	4.15299548556	3.96653033796	4.139072107790001	4.06620572028	3.95598377264	4.26437265955	4.70014430693	4.2673008657
pos_3000	Citrusin	枸橼苦素	metab_2999	B(i)	39.7	0.0	-	-	-	-	M+Na-H2O	C16H22O7	4.88885	-	-	pos	-	-	-	-	-	-	331.117017908	0.189845652517	46.2	3.8630014564994597	-	-	4.175983093469999	4.27082152455	4.04443741146	4.1733781868	4.14459410681	4.08311244764	4.16745002003	4.40728347138	4.07800438919	4.43852883228	4.22815973503	4.05482688033	4.20275020636	4.14056077788	4.11902842973	4.11906769731	4.3301596917900005	4.34516093869	4.23390665477	4.26512239186	4.187969368919999
pos_3003	3-(3-Amino-3-Carboxypropyl)Uridine	-	metab_3002	B(ii)	0.0	58.2	-	-	-	HMDB0242130	M+H	C13H19N3O8	4.89416666667	-	-	pos	-	-	-	-	Nucleosides, nucleotides, and analogues	Pyrimidine nucleosides	346.127765679	0.101730169298	45.8	9.48856428513277	-	Not Available	5.2771849467	5.2372285959900005	5.2270428411	5.23834620794	5.10637931102	5.0914187889499996	5.23248690291	5.30923204172	5.2178874092	5.45820367309	5.2732230938699995	5.16372589724	5.18849295138	5.253245187019999	5.0529475146800005	5.27602134954	5.24019174758	5.17006372353	5.13076892388	5.42574610322	5.00396918546
pos_3004	Penicillin G	青霉素G	metab_3003	B(ii)	0.0	51.0	drug:DB01053	map04976	Bile secretion	HMDB0015186	M+K	C16H18N2O4S	4.89416666667	胆汁分泌	C05551	pos	Antibiotics	beta-Lactams	Organismal Systems	Digestive system	Organic acids and derivatives	Carboxylic acids and derivatives	373.065052523	0.206359833897	44.5	9.477371736446212	61-33-6	Amino acids, peptides, and analogues	4.04961904328	4.13241219173	3.98121903356	4.2216626775199995	3.9846849992	4.19210359442	4.02492376333	4.017514215369999	3.88926909875	3.6470838491300004	4.0368271257499995	3.7187435716300006	4.01618873107	4.05113128288	3.8516523349800003	3.98504176518	3.67717391015	3.9341061602199994	4.02440593872	3.8601794934099996	4.01768330379
pos_3006	6-Ethyl-2,3,5-Trimethyl-7H-Furo[3,2-G]Chromen-7-One	-	metab_3005	B(i)	64.0	0.0	-	-	-	-	M+Na	C16H16O3	4.89948333333	-	-	pos	-	-	-	-	-	-	279.101134016	0.214768452432	49.5	7.68796461962496	-	-	3.86609599735	3.89627182869	3.6885220649800003	3.74137633307	3.49616965982	2.96425071851	3.87151949191	4.06828751324	3.89264308316	4.07621414183	3.7502175973800003	3.6747652328199996	3.9425624965199995	4.0745360961	3.6281728264699997	3.7769860361900003	3.79641832128	3.32540547065	3.81402486285	3.9895854645099997	3.52642202765
pos_3007	Dihydroflavokawin B	-	metab_3006	B(i)	60.6	0.0	-	-	-	LMPK12120513	M+NH4	C17H18O4	4.89948333333	-	-	pos	-	-	-	-	-	-	304.157039092	0.125047498162	49.2	9.45233198921489	0	-	5.33996931022	5.57716605898	4.84048945399	4.75581186261	4.67462815631	4.9254519638800005	4.50808250999	4.16555364062	4.8199743638	5.37270709576	5.28460646366	4.5386110538699995	4.477659737930001	4.35568590575	5.388623823990001	4.96185375461	5.37489724139	4.39010680137	4.2213120020099995	5.8315533552900005	4.69770348731
pos_3018	3-Hydroxy-8-(3-Hydroxybutyl)-1,5-Dimethyl-6-Oxabicyclo[3.2.1]Octan-7-One	-	metab_3017	B(i)	92.5	0.0	-	-	-	-	M+H	C13H22O4	4.91536666667	-	-	pos	-	-	-	-	-	-	243.158555061	0.057216357693699996	57.0	-2.19099950707906	-	-	5.13060067571	5.14320634356	5.09184574846	5.00584262038	4.74921664995	5.0302753987	4.68876004448	5.2357083758	4.7112138012199996	5.34610218242	5.256428962609999	4.98069795377	4.9595419439	5.3029296376	4.84046605579	4.95357492436	4.91170295695	4.361244804119999	4.97498498242	5.4993429563900005	4.67319520371
pos_3023	7-Ethyl-N-(2-Fluorophenyl)Pyrazolo[1,5-A]Pyrimidine-5-Carboxamide	-	metab_3022	B(i)	46.1	0.0	-	-	-	-	M+H	C15H13FN4O	4.92066666667	-	-	pos	-	-	-	-	-	-	285.111578781	0.0663446621762	46.6	-10.6893638729673	-	-	5.6016523897	5.582982524530001	5.6197503952400005	5.53300972984	5.4828426848300005	5.452400535240001	5.5785921874	5.6282330067199995	5.55632290654	5.746132800700001	5.78941266783	5.629679453890001	5.54868968253	5.60860774429	5.51975463127	5.63819187923	5.601391929380001	5.59100333178	5.625034665249999	5.62209341013	5.41614830628
pos_3030	Palitantin	-	metab_3029	B(i)	84.1	0.0	-	-	-	-	M+H	C14H22O4	4.92598333333	-	-	pos	-	-	-	-	-	-	255.158527762	0.0689053679528	54.5	-2.1949609489821498	-	-	4.47952218238	4.252552445	4.2287221379	4.159295279059999	4.194518684049999	4.18958844889	4.09684956906	4.33810013649	4.17953397614	4.49473684105	4.29588339858	4.225833521319999	4.06364711483	4.34589091201	4.42807969442	4.5491302896	4.299206615669999	4.20958362232	4.1982589961	4.5714708181	3.9914062486699997
pos_3033	Val Gln Phe Asp	-	metab_3032	B(i)	38.4	0.0	-	-	-	-	M+H	C23H33N5O8	4.92598333333	-	-	pos	-	-	-	-	-	-	508.23760773699996	0.290107180899	44.0	-5.08983914728232	-	-	5.04038963473	0.8444392564319999	4.55662019607	3.93043588899	3.88798198309	4.93411228026	3.0663553372400005	3.37536682179	0.863193893581	3.83440062714	0.881893379582	3.47174709079	0.829136623129	4.0068417057	4.79263428861	3.4492321092	0.878180775935	3.92353180064	0.8855815505399999	4.299882530680001	3.5159220219
pos_3041	Malvidin 3-(6''-P-Coumarylglucoside)	-	metab_3040	B(i)	75.4	0.0	-	-	-	HMDB0301903;LMPK12010383	M+H	C32H30O14	4.93126666667	-	-	pos	-	-	-	-	Phenylpropanoids and polyketides	Flavonoids	639.16949793	0.0767118968941	52.4	-2.0905896090494203	_;	Flavonoid glycosides	3.28658528727	4.83858311404	3.39863204444	4.02332180238	5.5434133718	3.14608180935	3.389400343	5.4676894137	4.68825702048	6.269519076310001	3.2586874674599997	3.7417662756	4.489295922869999	5.16374726709	3.9403068016900002	3.25848197568	3.25441355476	3.1744449918799997	5.39060903673	4.0073423973	4.35987693758
pos_3042	Dalbergione, 4-Methoxy-4'-Hydroxy-	-	metab_3041	B(i)	40.6	0.0	-	-	-	-	M+H	C16H14O4	4.93656666667	-	-	pos	-	-	-	-	-	-	271.09606908	0.094372348686	46.3	-1.54126467232261	-	-	4.69400271794	4.848385974649999	4.67312618248	4.71511379928	4.58609744085	4.54454809525	4.77186196604	4.7625123687	4.72285981677	4.93308183827	4.749767708859999	4.52874058742	4.6887566614	4.7167671344599995	4.501592444719999	4.68552899201	4.76389108691	4.6104322155199995	4.73883284308	4.80922323626	4.50611399507
pos_3043	Apigenin 7,4'-Dimethyl Ether	-	metab_3042	B(ii)	0.0	70.6	-	-	-	HMDB0132454	M+H	C17H14O5	4.93656666667	-	C10019	pos	-	-	-	-	Phenylpropanoids and polyketides	Flavonoids	299.09078942900004	0.0596427952222	52.9	-2.0482471520173897	5128-44-9;	O-methylated flavonoids	5.583047947080001	5.686350990959999	5.5524084111	5.56073483661	5.46493301248	5.44271015306	5.620174981769999	5.6154434677	5.582626669419999	5.76145437617	5.61608250105	5.4361062664499995	5.56633286882	5.581451039199999	5.39034886521	5.57714342641	5.57707214241	5.50135471785	5.56249232354	5.65376697163	5.3781728766
pos_3044	Caesalpin J	-	metab_3043	B(i)	36.0	0.0	-	-	-	-	M+NH4	C17H16O6	4.93656666667	-	-	pos	-	-	-	-	-	-	334.127818066	0.0576028112414	46.1	-2.20090418204263	-	-	6.33440016339	6.46516858733	6.3165349136	6.320302169450001	6.207892133430001	6.198935665880001	6.3802258133	6.36671926333	6.3389771796200005	6.5207662461	6.369515453080001	6.17715094897	6.32679232545	6.33318432832	6.15814336582	6.3384905832800005	6.339798213119999	6.26026642027	6.32705799129	6.411999591849999	6.14897311964
pos_3048	1-(2-Hydroxy-4-Methoxyphenyl)-3-(4-Methoxyphenyl)Propan-1-One	-	metab_3047	B(i)	70.6	0.0	-	-	-	-	M+H	C17H18O4	4.94718333333	-	-	pos	-	-	-	-	-	-	287.127249514	0.164563271936	52.0	-1.8732448903386203	-	-	4.47785281792	4.73680103499	4.45308105476	4.63542335261	4.1356230282199995	4.10928159806	4.37209238635	4.59377998177	4.240660678819999	4.55887483328	4.5700455603300005	4.28109272516	4.47548053505	4.40341517618	3.8594558947400004	4.16621985587	4.15489481874	4.29449895519	4.44270455083	4.63836480131	4.50157857919
pos_3050	Lys-Thr-His	-	metab_3049	B(i)	68.7	0.0	-	-	-	-	M+H-H2O	C16H28N6O5	4.94718333333	-	-	pos	-	-	-	-	-	-	367.210119171	0.11071737289999999	49.2	3.35594881648754	-	-	4.90289211513	4.61397564258	4.72958350954	4.67713216254	4.5363420651899995	4.51394878417	4.55271416438	4.77818404437	4.56139439257	4.899814725380001	4.679203177340001	4.43562259366	4.37232175523	4.82297283848	4.798263594630001	4.87114141774	4.72155084961	4.46307046263	4.67381424843	5.05657091362	4.482791839690001
pos_3052	Gossypetin 8-Glucuronide 3-Glucoside	-	metab_3051	B(ii)	0.0	43.3	-	-	-	HMDB0039103	M+CH3OH+H	C27H28O19	4.94718333333	-	-	pos	-	-	-	-	Phenylpropanoids and polyketides	Flavonoids	689.158802985	0.138731283598	45.6	4.31799709829116	135010-45-6	Flavonoid glycosides	5.0335080029000006	5.13471600977	5.04322062572	5.07200316436	5.07772854568	5.09169547985	5.1548216214	4.98415737652	4.98218911296	4.92766687312	5.0360870137800005	4.89950595705	5.15259653205	4.90973328385	4.41753296769	5.07441195126	4.83535262691	5.01583734056	5.03486015914	4.43420624247	4.80001675617
pos_3053	Propyl Gallate	-	metab_3052	B(i)	42.0	0.0	drug:DB12450	-	-	HMDB0033835	M+H	C10H12O5	4.95246666667	-	C11155	pos	-	-	-	-	Benzenoids	Benzene and substituted derivatives	213.075317869	0.102822229803	46.4	-2.0372949158444897	121-79-9	Benzoic acids and derivatives	4.3046381368699995	4.00888005385	3.72298242425	3.9858518794099997	3.6750101430599997	3.89178879917	3.4990047347300006	3.15990840407	3.73198319254	4.22871050747	3.82675609986	3.3615287985799998	3.18154604102	3.53213564987	4.11734399101	4.06485795096	3.9219053554000003	3.83497796934	3.65368399489	4.15469441883	2.50934997814
pos_3056	11-(Dansylamino)Undecanoic Acid	-	metab_3055	B(ii)	0.0	67.3	nonnatural	-	-	HMDB0250876	M+	C23H34N2O4S	4.95246666667	-	-	pos	-	-	-	-	Benzenoids	Naphthalenes	434.22737834599997	0.08013815791239999	49.1	7.9423705076907885	-	Naphthalene sulfonic acids and derivatives	4.0155107680599995	4.927760881549999	3.67270497502	4.34456975862	4.13351292736	4.60596796956	4.63185825378	4.29023320128	4.442744112940001	4.845182341469999	4.61071435503	3.78036024074	4.40907361228	3.03353845049	3.88834967804	4.45251126973	3.87396021059	2.92865979575	4.349215202240001	4.88632836688	4.09494303598
pos_3058	N-(2,5-Diethoxy-4-Morpholinophenyl)Acetamide	-	metab_3057	B(i)	40.2	0.0	-	-	-	-	M+H	C16H24N2O4	4.9577666666699995	-	-	pos	-	-	-	-	-	-	309.179672305	0.0319530914085	45.5	-3.9308494436115895	-	-	4.68457673076	5.01540325508	4.39657169859	4.73414018003	4.2787917025599995	4.550316833959999	4.55658818459	4.58367388051	4.354623043409999	4.82529847273	4.7764730106	4.29494752759	4.606134426000001	4.20388056018	4.3423603988199995	4.6345729891400005	4.41949876254	4.37301300292	4.41693705141	5.4043837114499995	3.99580039523
pos_3064	3'-Deoxy-3'-Fluorothymidine	-	metab_3063	B(ii)	0.0	56.6	nonnatural	-	-	HMDB0246092	M+H	C10H13FN2O4	4.96308333333	-	-	pos	-	-	-	-	Nucleosides, nucleotides, and analogues	Pyrimidine nucleosides	245.091702187	0.0840893079002	49.4	-6.183764988489809	-	Pyrimidine 2'',3''-dideoxyribonucleosides	4.48168018388	4.8933594861400005	4.77899472582	4.9278702306	4.38160545751	4.42721501128	4.739197497	4.94022093114	4.79829271938	4.62615397325	4.9816349633899994	4.8299164145999995	4.837219874830001	4.46362796186	4.07742978167	4.45255104191	4.63088565857	4.5679538295699995	4.70962052274	4.60326418071	4.482899369709999
pos_3065	1-(4-Methoxy-2-Methylphenyl)-3-(Oxan-4-Ylmethyl)Urea	-	metab_3064	B(i)	56.8	0.0	-	-	-	-	M+H	C15H22N2O3	4.96308333333	-	-	pos	-	-	-	-	-	-	279.169456058	0.209926424849	48.8	-3.1023111473939706	-	-	3.6191614760400004	4.18579590878	4.0604434506	4.090817120990001	3.68881781459	3.25100754122	3.8856689649000002	4.637361439469999	4.15200875626	3.04339745842	4.39878041963	3.9531239870599997	4.447167535219999	4.10074850161	3.6379720631300003	3.5759183847800005	3.9112343944	3.6898648415400004	4.50827824909	3.7845413608699996	4.082793569690001
pos_3073	Asp Pro Asp	天冬氨酸 脯氨酸 天冬氨酸	metab_3072	B(i)	38.3	0.0	-	-	-	-	M+H	C13H19N3O8	4.9684	-	-	pos	-	-	-	-	-	-	346.12777562800005	0.0422371921019	43.8	9.51739049424419	-	-	5.25065456411	5.18493035906	5.2136027902999995	5.187344801369999	5.1263743678300004	5.08372844897	5.22903822926	5.18872966021	5.2154845430800005	5.34118608894	5.31862248836	5.0764504431	5.1139795478900005	5.193676141559999	5.03533551798	5.32338991862	5.30042954851	5.2086689449	5.24780841312	5.24556899505	4.97790891875
pos_3074	Orotidylic Acid	乳清苷酸	metab_3073	B(ii)	0.0	43.8	drug:DB02957	map00240;map01100;map01240	Pyrimidine metabolism;Metabolic pathways;Biosynthesis of cofactors	HMDB0000218	M+CH3OH+Na	C10H13N2O11P	4.9684	嘧啶代谢;代谢途径;辅助因子的生物合成	C01103	pos	-	-	Metabolism;Metabolism;Metabolism	Nucleotide metabolism;Global and overview maps;Global and overview maps	Nucleosides, nucleotides, and analogues	Pyrimidine nucleotides	423.03875206199996	0.0751678315255	34.2	-6.46642287493096	2149-82-8	Pyrimidine ribonucleotides	4.91556912179	4.86282612746	4.87455354871	4.86908591881	4.89411168545	4.898584490669999	4.8919259854	4.84118993133	4.85690447774	4.85945590608	4.9029924757300005	4.79265429391	4.8171259300800005	4.799324604100001	4.67859195554	4.9073128245	4.8487413017300005	4.90964079079	4.917132853319999	4.591102192769999	4.78402058534
pos_3077	Yangonin	卡瓦胡椒内酯	metab_3076	B(i)	37.0	0.0	-	-	-	HMDB0034144	M+Na	C15H14O4	4.9737	-	C09980	pos	-	-	-	-	Phenylpropanoids and polyketides	Kavalactones	281.08026011	0.0703394807862	45.3	7.092521382888322	500-62-9	Not Available	5.22244716189	5.09983323274	5.12522820564	5.22817539629	4.99360776319	5.00695132296	5.08575676166	5.13301159982	5.0581029094800005	5.29549779605	5.1758030264	5.055951594700001	5.021957555159999	5.0764313642	4.989025370369999	5.17599402791	5.176990577340001	5.14329083015	5.08225159262	5.20585344099	4.8511212210900005
pos_3078	Methyltrienolone	甲基三烯醇酮	metab_3077	B(ii)	0.0	53.7	-	-	-	HMDB0254669	M+K	C19H24O2	4.9737	-	C14257;_	pos	-	-	-	-	Lipids and lipid-like molecules	Steroids and steroid derivatives	323.13799274	0.160177348479	47.8	-9.83662350358932	965-93-5;_	Estrane steroids	4.32613090717	4.39651574514	4.61399562324	4.60461810434	4.41788718679	4.46454081036	4.35265243417	4.66035044495	4.49501726362	4.33467417311	4.66463149725	4.57212740388	4.6195257519	4.35584138823	4.13390301324	4.24303629005	4.50717731541	4.65481842363	4.67706683356	4.186441084469999	4.58869414074
pos_3085	Acetylpterosin C	乙酰蝶呤素C	metab_3084	B(ii)	0.0	54.5	-	-	-	HMDB0030764	M+H	C16H20O4	4.979	-	-	pos	-	-	-	-	Benzenoids	Indanes	277.142913104	0.08051646012510001	49.6	-1.89199371023053	-	Indanones	5.2367449037	5.19026254727	4.92660136863	5.08834855704	4.44266777865	3.8977546110400003	2.6369220007700003	3.9521937240900002	4.47566538803	5.19612090089	4.731172164719999	4.003241395480001	4.368012263430001	4.32095655832	5.1755057975	4.66169144176	4.86491744153	3.4661023963099997	4.16119874317	5.79058966658	4.449071652190001
pos_3087	Gabapentin Enacarbil	-	metab_3086	B(ii)	0.0	43.7	nonnatural	-	-	HMDB0252567	M+H	C16H27NO6	4.979	-	-	pos	-	-	-	-	Organic acids and derivatives	Carboxylic acids and derivatives	330.190397018	0.10976277520500001	39.2	-2.1781198422125	-	Amino acids, peptides, and analogues	5.09667122691	4.803084381140001	4.7937043236	4.7894248715900005	4.4066203458999995	3.98431475602	3.51259116753	4.58612912191	4.36676805575	4.89653126666	4.4983566601	3.9060413352800007	3.9014521422	4.7415230694599995	5.2758869062	4.49060040992	4.86871755607	3.89881471214	4.422786285319999	5.75971378213	4.37764754223
pos_3090	Cinnamaldehyde	肉桂醛	metab_3089	B(i)	51.1	0.0	-	map01100;map04750	Metabolic pathways;Inflammatory mediator regulation of TRP channels	HMDB0003441	M+H	C9H8O	4.98428333333	代谢途径;TRP通道的炎症介质调节	C00903	pos	-	-	Metabolism;Organismal Systems	Global and overview maps;Sensory system	Phenylpropanoids and polyketides	Cinnamaldehydes	133.064488681	0.099373345471	49.3	-2.2916340970095	104-55-2	Not Available	3.8561937917400004	3.62938137001	3.90375973125	3.8620056530199998	3.80332210102	3.6264470368	3.6925608889999997	4.07449903107	3.9236400016500004	4.1863890883599995	3.8981844918300004	3.9732948308800005	3.7078848252900003	3.96371509144	3.8677795083599995	3.96927250582	3.9702048693800003	3.86265517607	3.8133157406300002	3.8649736742300003	3.76653194365
pos_3091	1,2,3,4-Tetrahydro-3-Isoquinolinecarboxylic Acid	-	metab_3090	B(i)	92.9	0.0	-	-	-	-	M+H	C10H11NO2	4.98428333333	-	-	pos	-	-	-	-	-	-	178.085873807	0.0144844607253	57.0	-2.15283287047072	-	-	3.8541537361800002	2.3086917252	3.3236214071099996	2.2900588810299998	2.28673151687	3.7849224163499997	3.207723623	2.6536988782499997	3.51718446116	4.1034974141000005	3.2632921129900003	3.42839791502	2.61612133973	4.088403609519999	4.0305116632699995	4.1156612345	2.8713925327	2.2680130746500002	2.8910882990099998	2.4001801760299997	2.24806681574
pos_3097	Dilept	L-酪氨酸，1-(1-氧代己基)-L-脯氨酰-甲酯	metab_3096	B(ii)	0.0	63.0	nonnatural	-	-	HMDB0251364	M+CH3OH+Na	C21H30N2O5	4.98958333333	-	-	pos	-	-	-	-	Organic acids and derivatives	Carboxylic acids and derivatives	445.232120916	0.235398173726	49.0	3.1081447974298198	-	Amino acids, peptides, and analogues	0.0278258783404	1.00807323754	3.0257552572	1.37940106763	3.70286935465	3.0770671176700004	0.0239868972042	3.7444040283599995	4.33264564754	4.75231651643	3.6883191611300004	4.8323101945	0.0227909587624	3.2512110710799997	0.7589664889669999	1.40361881927	0.025896120277	2.9628862659400004	3.6358275669699998	0.0291317833468	4.09473179148
pos_3102	Peperomin B	-	metab_3101	B(i)	56.5	0.0	-	-	-	-	M+NH4	C23H26O8	4.99488333333	-	-	pos	-	-	-	-	-	-	448.198940869	0.0662950641117	49.1	5.45734971256273	-	-	6.091202794630001	5.39429408409	5.83692637219	5.92233061263	5.24067984954	4.30254476504	3.87995948296	5.77281847689	5.37106488157	5.70305789291	5.50049316474	4.654759311449999	4.4190741106800004	6.04047116556	6.52271979233	4.5855132992800005	6.00628347569	4.34924134326	5.73259581849	6.8936290039	5.68179397331
pos_3111	Gamma-Dodecalactone	γ-十二内酯	metab_3110	B(i)	50.9	0.0	-	-	-	LMFA07040042	M+H-2H2O	C12H22O2	5.01108333333	-	-	pos	-	-	-	-	-	-	163.147769552	0.125457122143	48.4	-1.8038423403228403	0	-	3.5868190140800005	2.70527829829	3.41612856033	3.33723592004	3.4412104376699997	3.22387615086	3.4390392158800007	3.66047669926	3.33816313492	3.7417274621800005	3.11314681571	3.30902323056	3.2680341847099994	3.9242306164599996	3.54848865519	3.5813594203099997	3.4883347975	3.23069308762	3.3385630028400004	3.7140687083899997	3.1480919683399997
pos_3113	5-(6-Hydroxy-6-Methyloctyl)Furan-2(5H)-One	-	metab_3112	B(i)	64.4	0.0	-	-	-	-	M+H-H2O	C13H22O3	5.01636666667	-	-	pos	-	-	-	-	-	-	209.153161437	0.0633393716242	51.5	-1.96711961062207	-	-	5.00276114928	4.337797242380001	4.78017288451	4.59799421799	4.8863481793800005	4.5185858432	4.76483785407	5.0139561206400005	4.752216339469999	5.13616169901	4.59225427729	4.79673106132	4.57698111113	5.1418414939899995	4.815602509340001	4.90539268909	4.81198317665	4.63063796975	4.71192904471	5.03081256169	4.51298880326
pos_3114	2-(1'-Hydroxyoctyl)-3-Hydroxymethylbutanolide	-	metab_3113	B(i)	73.6	0.0	-	-	-	-	M+H	C13H24O4	5.01636666667	-	-	pos	-	-	-	-	-	-	245.17421101	0.058779193464699994	53.7	-2.1488107414429902	-	-	5.56660919051	4.951683710859999	5.4430894291900005	5.20515144628	5.4179859307300005	5.08021284242	5.369421066849999	5.6395483421899995	5.38352884521	5.71320436316	5.12021412577	5.3622322566500005	5.19142083873	5.7742244199599995	5.44180314597	5.53750864356	5.462183325580001	5.2112377179400005	5.329395270969999	5.6178780669599995	5.15751018299
pos_3116	Vignatic Acid B	-	metab_3115	B(ii)	0.0	54.1	-	-	-	HMDB0033617	M+H-2H2O	C27H41N3O7	5.01636666667	-	-	pos	-	-	-	-	Organic acids and derivatives	Carboxylic acids and derivatives	484.279497971	0.23705233618500002	48.4	-2.1177867617492	181485-20-1	Amino acids, peptides, and analogues	4.27516962253	4.5854031200800005	4.11435223851	4.03975360071	2.5157462684	3.41768548636	4.54192281905	5.016184652340001	5.09117574764	5.466920366	4.97011188991	4.51342435754	4.49050589271	4.84715957268	5.19221443278	4.34755092227	5.13271183509	3.5196646338199997	3.6057225102699997	2.6294074052900003	4.69264988784
pos_3117	2-(7-Hydroxy-6-Methyloctyl)-2H-Uran-5-One	-	metab_3116	B(i)	75.3	0.0	-	-	-	-	M+H	C13H22O3	5.02166666667	-	-	pos	-	-	-	-	-	-	227.163716934	0.065644634304	53.8	-2.00773060003781	-	-	5.26024952497	4.615992407749999	5.07591171171	4.876249272869999	5.11327046967	4.76454739382	5.03138088385	5.27054284093	5.00142537553	5.39204517964	4.824262029730001	5.02079856327	4.82085025336	5.38617676357	5.08117238036	5.16056284074	5.09574594816	4.84678897549	4.99200443107	5.29859988185	4.76970891983
pos_3122	7-Hydroxy-2-Methyl-3-Phenyl-4H-Chromen-4-One	-	metab_3121	B(i)	51.2	0.0	-	-	-	HMDB0033979	M+H	C16H12O3	5.02696666667	-	-	pos	-	-	-	-	Phenylpropanoids and polyketides	Isoflavonoids	253.085405089	0.051290487262300004	48.6	-2.04534121409838	2859-88-3	Isoflav-2-enes	4.87396366895	5.00604915593	4.762945344009999	4.76918878535	4.7658269963999995	4.7199832339	4.92870166611	4.7321619513	4.76104886773	5.08693855511	4.89552017925	4.704272832869999	4.7532065244599995	4.85049755921	4.5613685443300005	4.91161512334	4.81766956304	4.833305242330001	4.8129950386	4.88034093474	4.53052869434
pos_3123	Ser-Ala-Oh	-	metab_3122	B(i)	35.1	0.0	-	-	-	-	M+H	C12H14N2O7	5.02696666667	-	-	pos	-	-	-	-	-	-	299.09076399400004	0.04222341427950001	43.5	11.3619332982526	-	-	5.93620057475	6.028194962890001	5.820623144780001	5.80991405699	5.80717312962	5.7690716096	5.976027470240001	5.81320718855	5.79181291291	6.102239043940001	5.92397363342	5.74004322748	5.79367520689	5.91041322842	5.61806518526	5.94002322694	5.86019325908	5.86420826723	5.908456934119999	5.92648679913	5.629789762530001
pos_3125	Lasofoxifene	拉索昔芬	metab_3124	B(ii)	0.0	58.4	nonnatural	-	-	HMDB0253987	M+CH3OH+Na	C28H31NO2	5.02696666667	-	-	pos	-	-	-	-	Benzenoids	Naphthalenes	468.24794859599996	0.08209685431489999	48.1	-7.179060353875212	-	Phenylnaphthalenes	5.12681145601	5.382681182840001	5.11034301302	4.84517689734	5.09170910806	5.1261502275	5.25294826119	4.61607236265	5.15435393023	4.68333839068	5.10897030939	4.93621145076	5.051685257330001	4.46418600124	5.18666928108	5.03685420742	4.90304434106	5.16646291413	4.90272660058	5.4227143587199995	4.52364587035
pos_3127	Liquiritigenin	甘草素	metab_3126	B(ii)	0.0	40.4	-	map01100	Metabolic pathways	HMDB0029519	M+CH3OH+Na	C15H12O4	5.03228333333	代谢途径	C09762	pos	-	-	Metabolism	Global and overview maps	Phenylpropanoids and polyketides	Flavonoids	311.090780026	0.0508471245264	45.9	6.9712908379274	578-86-9;	Flavans	5.63655248147	5.59787797385	5.6091046039	5.630120003150001	5.5540004538400005	5.52871522411	5.58735358005	5.58963569989	5.57184306343	5.72443350727	5.667405381340001	5.46697691484	5.518291522409999	5.58187372455	5.48737410574	5.68479227985	5.67184260583	5.575709696640001	5.604123286719999	5.62313680628	5.430082092719999
pos_3128	11-Hpode	-	metab_3127	B(ii)	0.0	51.6	-	map00591	Linoleic acid metabolism	HMDB0062281	M+NH4	C18H32O4	5.03228333333	亚油酸代谢	C07338	pos	-	-	Metabolism	Lipid metabolism	Lipids and lipid-like molecules	Fatty Acyls	330.263184658	0.0700456249988	47.9	-2.2431435082189397	-	Lineolic acids and derivatives	4.31436452726	4.561557029709999	4.29463795976	4.27443370551	4.3127485408099995	4.309994237980001	4.41312411039	4.52446104958	4.43219503012	4.53385727705	4.5273193507	4.36662555398	4.3449546024800005	4.42991847933	4.23799498614	4.41020545227	4.3023366774900005	4.38004799299	4.45303854024	4.37288898376	4.30570914532
pos_3129	Fluorescein Thiohydantoin	-	metab_3128	B(ii)	0.0	60.1	-	-	-	HMDB0252361	M+H-2H2O	C23H14N2O6S	5.03228333333	-	-	pos	-	-	-	-	Organoheterocyclic compounds	Benzopyrans	411.039007565	0.18137621430700002	46.5	-9.856741616796267	-	1-benzopyrans	4.71482206254	4.85847416797	4.5859402751	4.59890826215	4.65778051331	4.67316078996	4.80414316623	4.63292826122	4.57053526862	4.765900069130001	4.67661629938	4.549772208209999	4.60236647674	4.66230677613	4.2793104587599995	4.67710621299	4.5510499416300005	4.6895494521900005	4.70125193828	4.45423095677	4.407002614880001
pos_3135	Quinoline-4-Carboxylic Acid	-	metab_3134	B(i)	57.7	0.0	nonnatural	-	-	HMDB0257047	M+CH3OH+H	C10H7NO2	5.0482	-	C06414	pos	-	-	-	-	Organoheterocyclic compounds	Quinolines and derivatives	206.08072266099998	0.0681602478481	49.6	-2.58302782552327	486-74-8;_	Quinoline carboxylic acids	3.72320921691	3.61970137566	3.5096815034800004	3.28334716218	3.87535010181	3.8317915028800003	4.4970317449	4.23453911194	4.037193397219999	4.01914392216	4.287356696030001	4.51974386833	3.91149410268	3.4449136404300003	3.35512361141	3.96731209944	3.5713649044099998	4.41068230522	4.47049120079	4.28750386	4.63752067685
pos_3136	1-(4-Methoxy-1-Benzofuran-5-Yl)-3-Phenylpropan-1-One	-	metab_3135	B(i)	63.1	0.0	-	-	-	-	M+H	C18H16O3	5.0482	-	-	pos	-	-	-	-	-	-	281.11663178	0.0726743253193	51.4	-2.1028317929318003	-	-	5.537678392719999	5.34222311141	5.5706807373	5.681542240950001	4.80872089112	5.12776562762	4.81630136668	5.20348307568	5.01466174879	5.52660795482	5.53400958743	5.072737377019999	5.195681748459999	5.3334888091	5.47292112153	5.250901659009999	5.3297669464699995	4.98683797289	5.12805425812	5.6491627514100005	5.309615777139999
pos_3141	Licoflavone C	甘草黄酮C	metab_3140	B(i)	44.9	0.0	-	-	-	LMPK12110422	M+H	C20H18O5	5.0535	-	-	pos	-	-	-	-	-	-	339.11936952400004	0.0232324574095	45.7	-9.85043082317932	0	-	5.693477454119999	5.5904684948000005	5.82566148263	5.922416971830001	5.24598084689	5.4490988945800005	5.18384925614	5.48646279125	5.288288455930001	5.64953070833	5.756973412690001	5.40210809221	5.51924721092	5.570491102819999	5.51264580724	5.450458520850001	5.4740258093900005	5.295208206630001	5.41693924359	5.37497336931	5.6037215284399995
pos_3144	Cyclopamine	环巴胺	metab_3143	B(i)	70.8	0.0	-	-	-	-;HMDB0250664	M+CH3OH+Na	C27H41NO2	5.0588	-	C10798;_	pos	-	-	-	-	Lipids and lipid-like molecules	Steroids and steroid derivatives	466.32629775199996	0.209950136952	49.9	-6.972310838977848	4449-51-8;_	Steroidal alkaloids	3.6537913912	3.84265396318	4.14123661249	4.12609223399	3.1957281885500004	3.14855934176	4.08051003112	3.9727005349	4.36161424431	4.32258479828	3.98495111009	3.1962647886799997	3.90320237774	4.24469079485	4.5217767006	3.26095991082	4.519267216459999	3.1769226359500005	3.5898747537	4.51758790071	4.035446855280001
pos_3158	Primin	-	metab_3157	B(i)	35.6	0.0	-	-	-	-	M+H	C12H16O3	5.07998333333	-	C10390	pos	-	-	-	-	-	-	209.11681426200002	0.13737158605	44.4	-1.95349625667611	15121-94-5	-	4.25054185569	4.01125029744	4.0418031425	3.92275143349	4.028154944080001	3.9862964331	3.94578925255	4.04493046668	3.98549388294	4.332093576369999	3.9908745446499996	4.01399903737	3.80693571085	4.13367062499	4.22158285941	4.34229110444	4.08286253149	3.9824422950800002	3.89170278205	4.4494926243	3.8336466197099996
pos_3160	Lonfuranacid A	-	metab_3159	B(i)	65.7	0.0	-	-	-	-	M+NH4	C12H20O5	5.07998333333	-	-	pos	-	-	-	-	-	-	262.16426860400003	0.23324019601100002	49.9	-2.58330570616449	-	-	3.1092168582	3.20014649492	2.9542422728099997	3.02554156442	3.24442668676	3.3397800040599996	3.5081625201599995	3.2589337735000004	3.34415184947	3.8818801109900005	3.2620314386500002	3.30155577574	2.83655844879	3.6716077964999996	3.44487746209	3.80040858266	3.6898407615400006	3.27853197171	2.9411849690499996	3.30152019921	2.99777317634
pos_3165	L-Erythro-Phenylserine	-	metab_3164	B(i)	73.7	0.0	-	-	-	-	M+H	C9H11NO3	5.08528333333	-	-	pos	-	-	-	-	-	-	182.08074950099999	0.0771563484144	53.1	-2.32030866329506	-	-	4.5847037559	4.75317430994	4.51261366873	4.58033110828	4.09861709512	4.34473297822	4.46860501818	4.28285403804	4.55015288091	4.713388603259999	4.52304740951	3.9994728535000004	4.38172316025	4.38773807933	4.67375217656	4.29345830711	4.92715139102	4.12511303311	4.2639234762300005	5.03123916757	4.44636796025
pos_3166	(10S,11S)-Pterosin C	（10S，11S）-蝶呤C	metab_3165	B(ii)	0.0	47.2	-	-	-	HMDB0030763	M+H	C14H18O3	5.08528333333	-	-	pos	-	-	-	-	Benzenoids	Indanes	235.132385243	0.101734321651	48.4	-2.07420780389346	35938-43-3	Indanones	5.304258172130001	5.566710474780001	4.93103441469	5.20480300897	5.03728884364	4.9792016228	4.69900886884	5.05019412161	4.89902263767	5.42597922669	5.13635516011	4.87191607406	4.79752155727	4.92225055991	5.826334311919999	5.26530856733	5.819525184959999	5.05452824193	4.81043699567	6.00202454551	4.81002248494
[truncated: 2,860 more rows]
[truncated: 6 more columns]
